# Supplementary material for: Fungal gene expression levels do not display a common mode of distribution
Source: BMC Res Notes. 2013 Dec 28;6:559. doi: 10.1186/1756-0500-6-559 (PMC3877863; doi:10.1186/1756-0500-6-559)
Supplement: Additional file 1 — Contains an overview of the RNA-seq studies that were used for the analysis of genome-wide transcript levels. [file 1756-0500-6-559-S1.xlsx]

## Sheet: samples_summary
Additional File 1. Overview of the RNA-seq studies that were used for the analysis of genome-wide transcript levels
Genome-wide distributions of expression levels for P. confluens and S. macrospora were analyzed previously (Traeger et al. 2013, Teichert et al. 2012),
data sets for the other species were analyzed in this study.
Species	genome version or accession numbers used for mapping	Reference for RNA-seq study	data accession	RNA-seq method	Conditions for all samples	Individual conditions	downloaded	no. of reads	reads after cleaning	uniquely mapped reads to exons	reads used for quantification (mapped in one piece)	no. of counted bases
Taphrinomycotina
Schizosaccharomyces pombe	Schizosaccharomyces_pombe.ASM294v1.18 from www.pombase.org	Wilhelm et al. 2008, Nature 453: 1239-1243	ArrayExpress E-MTAB-5	GA 1G, ~39 nt reads		YE medium, exp. growth	run30_S7	2697239	NA	1885329	1875536	71270368
						YE medium, exp. growth	run30_S8	2534864	NA	1718289	1709070	64944660
						meiosis, 0h	run33_s1	2393104	NA	735186	718881	28036359
						meiosis, 0h	run33_s2	2464741	NA	773422	756350	29497650
						meiosis, 1+2h	run33_s3	2760213	NA	825935	807486	31491954
						meiosis, 1+2h	run33_s4	2533778	NA	759785	741742	28927938
						meiosis, 3+4h	run33_s5	2520524	NA	739901	724346	28249494
						meiosis, 3+4h	run33_s6	2513483	NA	736638	721108	28123212
						meiosis, 5+6h	run33_s7	2323702	NA	825676	809863	31584657
						meiosis, 5+6h	run34_s1	1678886	NA	711119	698828	20964840
						meiosis, 7+8h	run34_s2	1650610	NA	630382	616065	18481950
						meiosis, 7+8h	run34_s3	1573466	NA	614698	600677	18020310
Saccharomycotina
Saccharomyces cerevisiae	strain CEN.PK113-7D (Nijkamp et al. 2012, Microb Cell Fact 11: 36), annotated CDS sequences from www.yeastgenome.org	Nookaew et al. 2012, Nucl Acids Res 40: 10084-10097	SRA SRS307298	HiSeq2000, 100 nt paired-end reads		respiro-fermentative (batch) 1	SRR453566	11451460	11202950	7640305	7579543	713273497
						respiro-fermentative (batch) 2	SRR453567	15231464	14907285	10404368	10324613	980548615
						respiro-fermentative (batch) 3	SRR453568	11131468	10899236	7621000	7565467	711590728
						fully respiratory (chemostat) 1	SRR453569	8065028	7878607	5144571	5092967	479436725
						fully respiratory (chemostat) 2	SRR453570	13491950	13205240	6463661	6405395	605507143
						fully respiratory (chemostat) 3	SRR453571	12326792	12037743	8107015	8036984	758528242
Pezizomycetes
Pyronema confluens	HF935090-F936677	Traeger et al. 2013, PLoS Genet (in press)	GEO GSE41631	HiSeq2000, 101 nt paired-end reads	25 °C, pooled RNA from 3-5 d of growth	light grown, sexual mycelium	GSM1020388/89	analyzed in Traeger et al. 2013, reads from two different GEO accession numbers were combined and analyzed				11357325996
						dark grown, vegetative mycelium	GSM1020390/91					14802328467
						vegetative mycelium mix	GSM1020392/93					13394469265
Tuber melanosporum	FN429986.1-FN430383.1	Tisserant et al. 2011, New Phytol 189: 883-891	SRA ERP000346	GAII, 36 nt reads	For all conditions, RNAs were extracted from independent biological replicates (2-5), amplified with the SMART PCR cDNA synthesis kit, and pooled for sequencing	3 conditions: free-living mycelium (ERR019644), fruiting bodies (ERR019645), ectomycorrhizal root tips (ERR019646)	ERR019644.sra	11349000	9250126	5964590	5937835	211659269
							ERR019645.sra	47013221	39387325	22838627	22735170	809760816
							ERR019646.sra	10494399	9239100	3120482	3104075	110749997
Sordariomycetes
Neurospora crassa	version 12 (http://www.broadinstitute.org/annotation/genome/neurospora/MultiHome.html)	Coradetti et al. 2012, Proc Natl Acad Sci USA 109: 7397-7402	GEO GSE35227	GAIIx or HiSeq2000	25 °C, light, shaking at 200 rpm. Prior to medium shift, cultures were grown for 16 h on VMM.	cdr1_deletion_avicel_1h	SRR400635	82334327	77735585	64293403	63958659	3173314043
						cdr1_deletion_avicel_4h	SRR400636	58280874	56362118	38685318	38463664	1913699748
						cdr1_deletion_sucrose_1h	SRR400637	91201751	85163825	58073425	57711714	2862253083
						cdr1_deletion_sucrose_4h	SRR400638	75551378	71688712	46275604	45998846	2283857197
						cdr2_deletion_avicel_1h	SRR400639	74155478	70193779	54084478	53822116	2672101889
						cdr2_deletion_avicel_4h	SRR400640	51239743	49580820	37153703	36946519	1838252879
						cdr2_deletion_sucrose_1h	SRR400641	87561750	81647649	60191869	59820505	2967230211
						cdr2_deletion_sucrose_4h	SRR400642	71908032	68031129	40974851	40729199	2020385380
						wt_avicel_1h_1	SRR400643	19745869	19225648	16459921	16419453	590423350
						wt_avicel_1h_2	SRR400644	82020395	77286906	59813749	59465809	2951566497
						wt_avicel_1h_3	SRR400645	84804426	79716747	53292465	53048956	2631484070
						wt_avicel_2h	SRR400646	24329890	23980289	20321587	20273680	728823070
						wt_avicel_30m	SRR400647	22731646	22464638	18647097	18596126	668709792
						wt_avicel_4h_1	SRR400648	14069774	13343950	12005391	11976883	475931302
						wt_avicel_4h_2	SRR400649	65562668	64440275	48741208	48430346	2392038558
						wt_avicel_4h_3	SRR400650	60222560	59245172	46064159	45790758	2263754892
						wt_no_carbon_1h	SRR400651	68330879	65930338	48146182	47807082	2426295897
						wt_no_carbon_4h_1	SRR400652	62545759	60375014	42467337	42195730	2141754835
						wt_no_carbon_4h_2	SRR400653	174714205	172769618	112016410	111473177	5667831395
						wt_no_carbon_4h_3	SRR400654	173552196	171638781	114897352	114332042	5811595370
						wt_sucrose_1h_1	SRR400655	19501391	19156972	16317471	16269810	585022503
						wt_sucrose_1h_2	SRR400656	83502941	81392141	62011712	61653178	3024715564
						wt_sucrose_1h_3	SRR400657	74238865	72405267	44089122	43793561	2147030341
						wt_sucrose_4h_1	SRR400658	14540056	13839829	12239009	12211275	484868495
						wt_sucrose_4h_2	SRR400659	82555468	80382824	44384277	44076600	2167228103
						wt_sucrose_4h_3	SRR400660	62776896	61423572	39959820	39753451	1962391927
Sordaria macrospora	CABT02000001-CABT02001583	Teichert et al. 2012, BMC Genomics 13: 511	GEO GSE33668	GAII or HiSeq2000, 35-101 nt single reads	25 °C, pooled RNA from 3-5 d of growth for mycelium, 4-6 d of growth for protoperithecia, for the latter, RNA was amplified linearly prior to sequencing	wild type vegetative mycelium	GSM832529	analyzed in Teichert et al. 2012				4110624364
						wild type vegetative mycelium	GSM832533					4468835359
						wild type sexual mycelium	GSM832530					456699957
						wild type sexual mycelium	GSM832534					188954757
						wild type protoperithecia	GSM832531					1569186992
						wild type protoperithecia	GSM832532					1730938116
						pro1 protoperithecia	GSM832535					2076289703
						pro1 protoperithecia	GSM832536					1700766932
Eurotiomycetes
Aspergillus flavus	NW_002477237.1-NW_002479997.1	Yu et al. 2011, FEMS Microbiol Lett 322: 145-149.	GEO GSE30031	GAII	24 h incubation	30 °C	SRR283857	19065326	16878167	7439320	7368347	584364411
						37 °C	SRR283858	12737951	10018356	4414560	4359748	318020505
Aspergillus oryzae	strain A. oryzae RIB 40, AP007150-AP007177	Wang et al. 2010, Nucl Acids Res 38: 5075-5087	GEO GSE18851	GA 1G, ~44 nt reads	30 °C	solid culture I	SRR063693	15334692	14024389	4148982	4130964	180450136
						liquid culture I	SRR035603	13653988	13549332	4356483	4338471	189556338
						solid culture ER stress I	SRR065623	15252098	15001296	4404106	4385594	207058378
						liquid culture ER stress I	SRR065622	14410760	14297304	4775311	4756603	190921984
						solid culture II	SRR043191	17566084	16835543	8697654	8677267	379968901
						liquid culture II	SRR043192	14613578	14012306	7906961	7887791	345541590
						solid culture ER stress II	SRR043193	16187034	15525177	8455110	8435014	369572754
						liquid culture ER stress II	SRR043194	15561602	14926053	7944213	7924549	347238839
Basidiomycota
Schizophyllum commune	annotated transcripts from version 2.0, Nature Biotech 2010, 28: 957-63	Ohm et al. 2011, Mol Microbiol 81: 1433-1445	GEO GSE23594	GAIIx, 51 nt paired-end reads	25 °C, 6d, light	wt (pool 3 biol. repl.)	SRR065180	25085553	41118720	31342298	31121175	2100875833
						delta-hom2 (pool 3 biol. repl.)	SRR065181	22124023	34427395	27151740	27003897	1349753871
						delta-fst4 (pool 3 biol. repl.)	SRR065182	25914431	36071850	29017482	28882144	1436326443
