# Supplementary material for: Fungal gene expression levels do not display a common mode of distribution
Source: BMC Res Notes. 2013 Dec 28;6:559. doi: 10.1186/1756-0500-6-559 (PMC3877863; doi:10.1186/1756-0500-6-559)
Supplement: Additional file 2 — Contains normalized, log 2 -transformed base counts for all data sets that were analyzed in this study. [file 1756-0500-6-559-S2.xlsx]

## Sheet: A.flavus
locus_tag	SRR283857_normalized_base_counts_log2	SRR283858_normalized_base_counts_log2
AFLA_000010	-15	-15
AFLA_000020	-3.68711	-15
AFLA_000330	-15	-15
AFLA_000340	-15	-1.82823
AFLA_000350	-3.52774	-15
AFLA_000360	-1.94973	-15
AFLA_000370	-1.182	-1.15467
AFLA_000380	-3.12394	-3.04087
AFLA_000390	-15	-15
AFLA_000500	-0.321928	-15
AFLA_000510	-0.323576	-15
AFLA_000520	-4.3322	0.79348
AFLA_000530	-3.04624	-1.10879
AFLA_000540	2.4054	0.386521
AFLA_000550	2.48186	-1.52696
AFLA_000560	-2.96721	-15
AFLA_000570	-15	-15
AFLA_000580	-15	-15
AFLA_000590	0.980079	-15
AFLA_000600	-0.485044	-2.1552
AFLA_000610	-15	-15
AFLA_000620	-15	-15
AFLA_000630	-15	-15
AFLA_000640	-0.499907	-15
AFLA_000650	-15	-15
AFLA_000660	-2.4457	-15
AFLA_000680	-15	-15
AFLA_000690	3.02381	2.08565
AFLA_000700	-0.0181473	-1.17116
AFLA_000710	0.0936591	-0.602605
AFLA_000720	2.84905	0.837287
AFLA_000730	3.98586	0.785826
AFLA_000740	4.10504	-0.320648
AFLA_000750	7.85963	3.55697
AFLA_000760	7.0556	1.83433
AFLA_000770	1.00582	-0.378303
AFLA_000780	3.26599	3.12318
AFLA_000790	2.20689	-0.661814
AFLA_000800	0.718076	1.76601
AFLA_000810	1.80586	2.33507
AFLA_000820	-0.257461	-2.92444
AFLA_000830	2.19933	0.439135
AFLA_000840	-0.523509	-3.63475
AFLA_000850	7.29258	-15
AFLA_000860	7.56305	6.71742
AFLA_000870	8.1829	3.87021
AFLA_000880	-0.422024	-15
AFLA_000890	-0.380922	2.59189
AFLA_000900	-15	-3.56011
AFLA_000910	-3.80999	-2.74733
AFLA_000920	2.00691	1.2405
AFLA_000930	-15	4.85227
AFLA_000940	-1.63399	-1.35193
AFLA_000950	-15	-15
AFLA_000960	-15	-15
AFLA_000970	-15	-15
AFLA_000980	-15	-15
AFLA_000990	-15	-0.882021
AFLA_001000	2.39185	4.05497
AFLA_001010	8.01935	7.35826
AFLA_001020	-4.77227	-15
AFLA_001030	-15	-4.06621
AFLA_001040	-2.74289	-1.67959
AFLA_001050	-15	-1.81064
AFLA_001060	-0.0303736	-2.45087
AFLA_001070	-1.51074	-1.58023
AFLA_001080	-15	-15
AFLA_001090	-0.157771	-3.2882
AFLA_001100	-15	-15
AFLA_001110	3.50888	1.19421
AFLA_001120	3.12328	-2.33052
AFLA_001130	-0.309021	-0.871845
AFLA_001140	3.37871	-1.12813
AFLA_001150	2.28026	-1.70325
AFLA_001160	-15	-15
AFLA_001170	-15	-15
AFLA_001180	3.89179	3.33047
AFLA_001190	2.41856	1.6572
AFLA_001200	2.29975	1.03482
AFLA_001210	-0.571416	0.279111
AFLA_001220	3.75328	2.38449
AFLA_001230	-1.926	-3.75959
AFLA_001240	2.1624	1.22908
AFLA_001250	-4.35614	-15
AFLA_001260	-15	-15
AFLA_001270	-15	-15
AFLA_001280	-0.63092	-2.541
AFLA_001290	5.39344	3.88024
AFLA_001300	4.83856	4.10897
AFLA_001310	-3.00917	-15
AFLA_001320	-2.63029	-15
AFLA_001330	0.343484	2.57114
AFLA_001340	0.951844	1.89729
AFLA_001350	1.11929	1.34209
AFLA_001360	3.55989	1.61055
AFLA_001370	-15	-15
AFLA_001380	-15	-15
AFLA_001390	-15	-3.38529
AFLA_001400	1.29485	1.85633
AFLA_001410	-3.62548	-15
AFLA_001420	-2.32311	-15
AFLA_001430	0.609347	-2.62749
AFLA_001440	0.704544	-2.47773
AFLA_001450	1.74497	-1.38679
AFLA_001460	5.13664	4.57338
AFLA_001470	3.77128	4.27039
AFLA_001480	-1.83849	-0.737334
AFLA_001490	-15	-2.19366
AFLA_001500	1.28782	-0.839521
AFLA_001510	3.21645	-2.27926
AFLA_001520	2.96216	0.468257
AFLA_001530	3.48245	0.396196
AFLA_001540	-3.51643	-15
AFLA_001550	-4.96639	-0.924757
AFLA_001560	-1.2057	-2.64988
AFLA_001570	0.0551625	1.24023
AFLA_001580	-15	-15
AFLA_001590	-15	-15
AFLA_001600	-4.04784	-15
AFLA_001610	1.72209	0.197208
AFLA_001620	2.16344	1.74174
AFLA_001630	1.79955	2.04243
AFLA_001640	0.697181	0.849256
AFLA_001650	-2.07358	-1.56802
AFLA_001660	4.45916	3.88711
AFLA_001670	1.54876	3.02559
AFLA_001680	-2.43296	-0.136571
AFLA_001690	5.21371	4.70861
AFLA_001700	-15	-1.45929
AFLA_001710	0.921526	2.31228
AFLA_001720	-15	-15
AFLA_001730	6.00444	4.86569
AFLA_001740	1.39504	1.52001
AFLA_001750	-0.14516	7.34405
AFLA_001760	-15	-15
AFLA_001770	1.61961	-1.11325
AFLA_001780	-15	-15
AFLA_001790	-4.62936	0.448064
AFLA_001800	-1.3087	-15
AFLA_001810	1.5542	1.44022
AFLA_001820	3.9124	2.5185
AFLA_001830	0.542417	-2.30332
AFLA_001840	-1.8485	-15
AFLA_001850	-15	-0.44418
AFLA_001860	-15	-15
AFLA_001870	-15	-15
AFLA_001880	-15	-15
AFLA_001890	1.60168	-0.678909
AFLA_001900	5.30293	4.47319
AFLA_001910	4.53549	5.27651
AFLA_001920	4.00829	0.836746
AFLA_001930	1.99933	1.76629
AFLA_001940	6.0905	3.88635
AFLA_001950	5.79861	-0.512567
AFLA_001960	6.64122	6.18442
AFLA_001970	-1.7866	-3.2535
AFLA_001980	-15	-15
AFLA_001990	-4.22093	-15
AFLA_002000	-2.18042	-1.9331
AFLA_002010	-3.08004	-2.51457
AFLA_002020	-15	-15
AFLA_002030	-1.28011	-2.29544
AFLA_002040	-15	-15
AFLA_002050	-15	-15
AFLA_002060	3.07194	1.21055
AFLA_002070	-15	-15
AFLA_002080	0.921997	-0.307169
AFLA_002090	3.38536	2.35489
AFLA_002100	-15	-15
AFLA_002110	-15	-15
AFLA_002120	-15	-15
AFLA_002130	-15	-15
AFLA_002140	-15	-0.0371033
AFLA_002150	-2.00797	-15
AFLA_002160	-3.10497	-1.21818
AFLA_002170	-15	-15
AFLA_002180	1.60064	2.04729
AFLA_002190	1.64661	0.123709
AFLA_002200	6.26437	0.864793
AFLA_002210	3.0002	-0.571496
AFLA_002220	2.3207	-0.760752
AFLA_002230	-2.99006	-2.09654
AFLA_002240	-15	-15
AFLA_002250	-15	-15
AFLA_002260	-15	-15
AFLA_002270	-3.86082	-1.45414
AFLA_002280	3.54897	4.49657
AFLA_002290	5.17176	5.27262
AFLA_002300	3.12376	2.81137
AFLA_002310	2.18021	2.56567
AFLA_002320	4.33242	4.58942
AFLA_002330	4.28735	4.19116
AFLA_002340	4.3363	4.75006
AFLA_002350	-15	-15
AFLA_002360	2.32323	1.45179
AFLA_002370	6.45207	6.98124
AFLA_002380	-0.741012	-15
AFLA_002390	5.00997	3.83938
AFLA_002400	0.889399	-0.603378
AFLA_002410	6.85378	6.46733
AFLA_002420	6.1331	5.71381
AFLA_002430	2.09245	1.50396
AFLA_002440	-0.48089	4.32716
AFLA_002450	4.89606	6.15642
AFLA_002460	-15	-15
AFLA_002470	5.05855	5.13461
AFLA_002480	2.94326	1.24003
AFLA_002490	4.19652	3.18333
AFLA_002500	6.47156	0.555094
AFLA_002510	5.55892	6.15284
AFLA_002520	3.4986	2.87001
AFLA_002530	3.08819	3.76436
AFLA_002540	4.55606	3.13037
AFLA_002550	5.08997	4.87277
AFLA_002560	8.08801	5.8597
AFLA_002570	4.71011	5.03629
AFLA_002580	-15	-15
AFLA_002590	0.191333	5.7416
AFLA_002600	2.0942	3.54726
AFLA_002610	4.20668	5.22449
AFLA_002620	2.80735	0.712824
AFLA_002630	-2.57518	-15
AFLA_002640	0.620445	-1.10497
AFLA_002650	-15	-15
AFLA_002660	-1.365	-15
AFLA_002670	7.00648	6.94317
AFLA_002680	3.34194	4.20543
AFLA_002690	5.44862	4.87576
AFLA_002700	3.70957	2.62383
AFLA_002710	3.75498	2.65263
AFLA_002720	5.48165	4.23026
AFLA_002730	4.11333	2.31145
AFLA_002740	4.78493	4.55076
AFLA_002750	4.1212	3.55139
AFLA_002760	3.44037	2.05184
AFLA_002770	2.32147	2.5142
AFLA_002780	3.23978	2.65377
AFLA_002790	4.21162	3.94342
AFLA_002800	3.57145	3.56572
AFLA_002810	3.60713	4.2679
AFLA_002820	2.1716	2.13282
AFLA_002830	5.09324	3.80348
AFLA_002840	7.86383	2.27113
AFLA_002850	6.22244	5.18815
AFLA_002860	4.09516	4.57214
AFLA_002870	3.23725	2.92976
AFLA_002880	4.12921	3.6433
AFLA_002890	1.78543	-0.247316
AFLA_002900	2.59006	1.92347
AFLA_002910	3.73989	3.72285
AFLA_002920	1.9911	-0.894545
AFLA_002930	-3.61143	-2.24065
AFLA_002940	0.0456719	1.50224
AFLA_002950	-15	-15
AFLA_002960	-1.34915	0.433962
AFLA_002970	4.42471	4.44825
AFLA_002980	7.88211	7.32771
AFLA_002990	3.58369	3.23646
AFLA_003000	-3.17503	-15
AFLA_003010	-3.52223	-15
AFLA_003020	2.69072	1.70115
AFLA_003030	-15	-15
AFLA_003040	2.78266	3.31279
AFLA_003050	-15	0.370072
AFLA_003060	-0.185032	1.20577
AFLA_003070	-4.80219	-15
AFLA_003080	-15	-2.08134
AFLA_003090	0.771317	5.89144
AFLA_003100	-2.10852	1.79238
AFLA_003110	4.02576	2.67009
AFLA_003120	-0.487621	-0.943373
AFLA_003130	-1.25131	-3.97615
AFLA_003140	-4.13676	-15
AFLA_003150	2.06412	2.77101
AFLA_003160	-15	-1.66189
AFLA_003170	-15	-3.5342
AFLA_003180	-15	-15
AFLA_003190	-15	-15
AFLA_003200	-15	-2.38529
AFLA_003210	-2.44095	-15
AFLA_003220	6.18254	5.69282
AFLA_003230	7.66231	6.52505
AFLA_003240	4.26276	7.94693
AFLA_003250	7.11603	8.1022
AFLA_003260	4.75907	5.70945
AFLA_003270	4.85351	5.78548
AFLA_003280	3.80108	4.17008
AFLA_003290	-15	-2.36863
AFLA_003300	-15	-15
AFLA_003310	-15	-15
AFLA_003320	-15	-15
AFLA_003330	-0.165059	-15
AFLA_003340	-4.68288	-3.87147
AFLA_003350	-15	-2.69412
AFLA_003360	0.194647	0.142837
AFLA_003370	-15	-15
AFLA_003380	-2.20778	-1.02055
AFLA_003390	2.39801	2.302
AFLA_003400	7.8099	7.11546
AFLA_003410	3.60119	3.01023
AFLA_003420	4.18569	3.57566
AFLA_003430	2.52062	3.15737
AFLA_003440	4.12817	5.17379
AFLA_003450	2.68969	1.69317
AFLA_003460	3.69702	5.13014
AFLA_003470	3.01399	1.58229
AFLA_003480	10.2334	8.43265
AFLA_003490	2.67266	2.73608
AFLA_003500	3.70065	0.883172
AFLA_003510	6.57747	6.9867
AFLA_003520	3.97421	4.94536
AFLA_003530	4.68483	3.03948
AFLA_003540	4.20127	3.31035
AFLA_003550	3.93603	3.66122
AFLA_003560	-15	-15
AFLA_003570	-15	-15
AFLA_003580	-15	-15
AFLA_003590	5.30668	5.37932
AFLA_003600	-15	-15
AFLA_003610	-15	-1.10207
AFLA_003620	-0.446402	-15
AFLA_003630	4.93032	5.68239
AFLA_003640	2.64906	3.70851
AFLA_003650	6.46785	6.48984
AFLA_003660	0.541716	2.6366
AFLA_003670	2.67865	2.40259
AFLA_003680	-2.14568	0.580068
AFLA_003690	4.14243	4.17985
AFLA_003700	3.11658	2.90131
AFLA_003710	3.74194	4.59512
AFLA_003720	2.42288	4.20522
AFLA_003730	3.87671	3.74072
AFLA_003740	2.36253	5.03059
AFLA_003750	-15	-15
AFLA_003760	0.000240189	0.0866954
AFLA_003770	-15	-2.00797
AFLA_003780	-2.5511	3.33129
AFLA_003790	-15	-1.48645
AFLA_003800	-15	-15
AFLA_003810	1.0357	0.750723
AFLA_003820	-0.637632	-2.09885
AFLA_003830	-4.36333	-15
AFLA_003840	-15	-15
AFLA_003850	-15	-4.52247
AFLA_003860	-2.12347	-2.69968
AFLA_003870	2.83007	4.48598
AFLA_003880	4.41961	4.85946
AFLA_003890	6.39963	6.42587
AFLA_003900	3.82184	5.53182
AFLA_003910	3.99188	3.66603
AFLA_003920	4.63254	4.565
AFLA_003930	3.3091	3.62631
AFLA_003940	-15	-2.26029
AFLA_003950	3.5823	2.11695
AFLA_003960	-0.337035	-15
AFLA_003970	-15	-15
AFLA_003980	2.84646	-2.30947
AFLA_003990	4.66384	2.81033
AFLA_004000	1.21953	-15
AFLA_004010	-15	-3.6141
AFLA_004020	4.17531	3.73026
AFLA_004030	5.45563	5.37197
AFLA_004040	4.03137	4.6566
AFLA_004050	3.98154	3.18377
AFLA_004060	4.37454	4.6613
AFLA_004070	3.05201	4.46963
AFLA_004080	3.33692	2.20139
AFLA_004090	7.4085	4.65684
AFLA_004100	5.45438	-3.29218
AFLA_004110	1.38051	-15
AFLA_004120	-1.00985	-15
AFLA_004130	-15	-15
AFLA_004140	-15	-15
AFLA_004150	-15	-1.47393
AFLA_004160	-5.17592	-0.354254
AFLA_004170	2.39127	-2.19366
AFLA_004180	4.78471	2.39219
AFLA_004190	2.89643	0.0476735
AFLA_004200	7.34684	5.07676
AFLA_004210	0.201523	-15
AFLA_004220	3.22061	2.14502
AFLA_004230	-15	-15
AFLA_004240	-0.24404	0.0926723
AFLA_004250	0.356233	0.854803
AFLA_004260	-15	-15
AFLA_004270	-15	-2.62993
AFLA_004280	-1.65837	-2.33422
AFLA_004290	3.10945	3.1793
AFLA_004300	-3.78918	-15
AFLA_004310	-15	-15
AFLA_004320	-15	-15
AFLA_004330	-15	-15
AFLA_004340	-15	-15
AFLA_004350	-15	-3.72216
AFLA_004360	-0.279107	-15
AFLA_004370	3.76943	0.547497
AFLA_004380	-0.869692	-1.36391
AFLA_004390	-15	-15
AFLA_004400	-1.56884	-0.568238
AFLA_004410	-15	-15
AFLA_004420	-15	-15
AFLA_004430	-15	-15
AFLA_004440	-15	-1.40225
AFLA_004450	-5.38428	4.25244
AFLA_004460	2.9156	10.2834
AFLA_004470	-15	-15
AFLA_004480	-1.6256	1.24933
AFLA_004490	-15	-15
AFLA_004500	1.65998	3.14349
AFLA_004510	1.08096	1.99377
AFLA_004520	3.74089	3.68748
AFLA_004530	-0.856834	-3.41871
AFLA_004540	1.84363	1.18428
AFLA_004550	5.64011	6.74846
AFLA_004560	6.96962	6.43292
AFLA_004570	2.10467	0.58709
AFLA_004580	4.49043	4.16665
AFLA_004590	5.15361	5.27331
AFLA_004600	5.23346	4.65609
AFLA_004610	2.36132	2.29574
AFLA_004620	2.05932	2.61535
AFLA_004630	5.26932	5.20659
AFLA_004640	1.25519	1.80189
AFLA_004650	9.74554	12.3893
AFLA_004660	6.76124	4.39188
AFLA_004670	3.36626	3.11417
AFLA_004680	-15	-15
AFLA_004690	8.49911	5.11876
AFLA_004700	3.82812	3.60154
AFLA_004710	3.89509	3.93223
AFLA_004720	-0.894104	0.488638
AFLA_004730	3.45611	4.87105
AFLA_004740	2.19796	2.68685
AFLA_004750	2.38538	3.46374
AFLA_004760	4.84609	5.16369
AFLA_004770	1.90817	3.51617
AFLA_004780	4.35352	4.48708
AFLA_004790	1.18695	1.77291
AFLA_004800	-1.62442	1.19344
AFLA_004810	-0.682587	3.96477
AFLA_004820	-2.13828	0.0528352
AFLA_004830	1.78985	4.15663
AFLA_004840	-15	-1.52824
AFLA_004850	-15	-15
AFLA_004860	-15	-2.69906
AFLA_004870	-0.485221	0.143521
AFLA_004880	-4.1577	-15
AFLA_004890	-15	-15
AFLA_004900	3.93923	4.26339
AFLA_004910	10.8726	7.77153
AFLA_004920	3.93577	4.64905
AFLA_004930	3.61269	2.76622
AFLA_004940	4.7759	4.9055
AFLA_004950	9.09725	9.1378
AFLA_004960	3.41214	3.57377
AFLA_004970	5.69558	6.35203
AFLA_004980	2.53582	5.8077
AFLA_004990	-15	-15
AFLA_005000	-15	-1.44418
AFLA_005010	-15	-15
AFLA_005020	-1.55394	-15
AFLA_005030	1.41554	-1.05441
AFLA_005040	0.758858	3.68657
AFLA_005050	0.57323	1.38989
AFLA_005070	0.172163	-15
AFLA_005080	-15	-15
AFLA_005090	-15	-15
AFLA_005100	1.18653	-1.55341
AFLA_005110	-0.314228	-2.56851
AFLA_005120	3.54891	2.76382
AFLA_005130	-0.415577	-1.5996
AFLA_005140	6.23889	4.67181
AFLA_005150	8.22317	8.19547
AFLA_005160	-0.688232	-15
AFLA_005170	-15	-15
AFLA_005180	-3.10767	1.19163
AFLA_005190	0.80408	-0.359992
AFLA_005200	-15	-15
AFLA_005210	-3.80839	-2.28909
AFLA_005220	-15	-15
AFLA_005230	-15	-15
AFLA_005240	-15	-15
AFLA_005250	-15	-15
AFLA_005260	-3.92815	-3.7097
AFLA_005270	-15	-15
AFLA_005280	-15	-15
AFLA_005290	-0.576042	-2.28531
AFLA_005300	-15	-15
AFLA_005310	2.19389	1.17334
AFLA_005320	-15	-3.59396
AFLA_005330	-2.24362	0.57863
AFLA_005340	-3.81762	-0.0523494
AFLA_005350	-15	-0.614105
AFLA_005360	-15	-15
AFLA_005370	-15	-2.14331
AFLA_005380	-15	-15
AFLA_005390	-0.973469	3.01433
AFLA_005400	1.85758	1.19498
AFLA_005410	1.28485	1.66505
AFLA_005420	-15	-15
AFLA_005430	5.46056	5.26942
AFLA_005440	-15	-5.12115
AFLA_005450	-15	-15
AFLA_005460	-15	-15
AFLA_005470	-2.39232	-1.39909
AFLA_005480	4.34724	3.87669
AFLA_005490	4.08642	4.49093
AFLA_005500	2.79785	5.47144
AFLA_005510	4.21307	6.46237
AFLA_005520	3.14192	5.40468
AFLA_005530	2.15069	-0.788134
AFLA_005540	4.79577	5.25053
AFLA_005550	4.58885	5.52655
AFLA_005560	5.58981	5.92747
AFLA_005570	7.63591	2.355
AFLA_005580	4.82717	4.8744
AFLA_005590	4.20617	1.84212
AFLA_005600	2.85059	2.58996
AFLA_005610	5.08657	4.53657
AFLA_005620	4.59523	4.4618
AFLA_005630	0.79531	-0.0262824
AFLA_005640	4.57426	3.17927
AFLA_005650	3.43486	4.34102
AFLA_005660	0.319815	2.19525
AFLA_005670	-15	-15
AFLA_005680	-15	-15
AFLA_005690	6.05475	6.87628
AFLA_005700	4.91558	2.94579
AFLA_005710	0.316122	0.80039
AFLA_005720	9.13552	10.2404
AFLA_005730	7.3412	8.11315
AFLA_005740	3.01645	2.58769
AFLA_005750	4.13752	4.13118
AFLA_005760	-0.389238	4.89486
AFLA_005770	4.26553	4.61521
AFLA_005780	0.124851	-1.88942
AFLA_005790	2.07101	5.29884
AFLA_005800	3.92167	3.45933
AFLA_005810	6.38004	6.95994
AFLA_005820	3.68982	2.06662
AFLA_005830	-15	-15
AFLA_005840	4.49554	0.883729
AFLA_005850	4.54763	5.12205
AFLA_005860	6.20257	6.01002
AFLA_005870	5.3678	5.36173
AFLA_005880	0.747171	0.7236
AFLA_005890	-0.539875	3.07373
AFLA_005900	4.84767	4.58998
AFLA_005910	6.69468	6.27117
AFLA_005920	2.3109	3.12465
AFLA_005930	3.58785	2.97828
AFLA_005940	4.99786	4.44129
AFLA_005950	6.89321	6.80965
AFLA_005960	5.85942	6.81757
AFLA_005970	6.36909	6.07951
AFLA_005980	6.48411	6.29616
AFLA_005990	4.56174	4.21587
AFLA_006000	2.69242	1.92882
AFLA_006010	-2.14439	-15
AFLA_006020	-15	-0.417707
AFLA_006030	3.53341	3.97193
AFLA_006040	5.17623	6.08321
AFLA_006050	8.84242	9.01592
AFLA_006060	5.90707	5.13316
AFLA_006070	3.92362	3.84592
AFLA_006080	-15	-15
AFLA_006090	-15	-15
AFLA_006100	4.69686	5.26859
AFLA_006110	5.93296	8.26182
AFLA_006120	5.82799	4.35498
AFLA_006130	4.68362	4.0317
AFLA_006140	4.11466	3.84316
AFLA_006150	3.67639	4.74828
AFLA_006160	4.83052	4.25023
AFLA_006170	0.218539	-1.2396
AFLA_006180	-0.291148	-1.64529
AFLA_006190	-2.78566	-0.315789
AFLA_006200	-15	-15
AFLA_006210	1.10084	1.6242
AFLA_006220	4.46391	4.13857
AFLA_006230	2.25809	3.27586
AFLA_006240	3.65969	5.63293
AFLA_006250	2.49484	3.64611
AFLA_006260	4.43357	4.44127
AFLA_006270	4.35311	3.998
AFLA_006280	4.61844	4.4892
AFLA_006290	3.37192	3.17731
AFLA_006300	10.9527	10.5681
AFLA_006310	5.45755	4.6947
AFLA_006320	2.46548	3.23596
AFLA_006330	5.8219	5.59636
AFLA_006340	1.80898	0.188823
AFLA_006350	3.82403	1.59205
AFLA_006360	2.2227	2.55051
AFLA_006370	6.31293	7.13744
AFLA_006380	5.69708	5.56278
AFLA_006390	2.94996	3.17946
AFLA_006400	2.76692	2.59064
AFLA_006410	3.6455	4.28626
AFLA_006420	5.6554	5.99238
AFLA_006430	6.33942	6.14309
AFLA_006440	5.3257	4.93997
AFLA_006450	-1.75552	0.429375
AFLA_006460	-0.269321	3.39311
AFLA_006470	2.53835	2.78519
AFLA_006490	4.46089	5.14996
AFLA_006500	2.15579	3.21621
AFLA_006520	4.7707	6.41259
AFLA_006530	4.96109	5.68423
AFLA_006540	3.5665	4.76049
AFLA_006550	3.19729	3.49325
AFLA_006560	6.15826	5.75401
AFLA_006570	6.77083	5.50183
AFLA_006580	5.39445	5.04165
AFLA_006590	3.49197	5.52279
AFLA_006600	-15	-15
AFLA_006610	5.46724	2.57227
AFLA_006620	5.59234	6.98536
AFLA_006630	4.87966	5.72822
AFLA_006640	2.95241	2.96541
AFLA_006650	5.15064	4.67944
AFLA_006660	4.77695	5.5018
AFLA_006670	4.69756	5.1262
AFLA_006680	5.06113	4.1232
AFLA_006690	5.2445	4.5461
AFLA_006700	2.10324	4.1476
AFLA_006710	3.41275	3.74723
AFLA_006720	4.34448	4.68454
AFLA_006730	4.77405	1.60073
AFLA_006740	1.72672	1.00778
AFLA_006750	5.03159	4.90934
AFLA_006760	1.7645	0.498443
AFLA_006770	3.51688	3.51352
AFLA_006780	5.31213	4.00497
AFLA_006790	4.21312	3.20167
AFLA_006800	2.37467	2.76065
AFLA_006810	5.51781	5.58804
AFLA_006820	4.88906	3.48084
AFLA_006830	3.334	4.42139
AFLA_006840	6.16768	5.85854
AFLA_006850	0.844902	-0.426405
AFLA_006860	5.15289	4.90826
AFLA_006870	3.69592	4.53863
AFLA_006880	4.18458	5.94872
AFLA_006890	4.69941	5.19974
AFLA_006900	5.3302	5.97026
AFLA_006910	-15	-15
AFLA_006920	0.553611	2.04331
AFLA_006930	2.83446	3.32942
AFLA_006940	4.30902	3.29816
AFLA_006950	4.07478	4.9367
AFLA_006960	8.84525	8.19863
AFLA_006970	6.23014	6.31463
AFLA_006980	4.20419	5.5799
AFLA_006990	4.8149	3.69171
AFLA_007000	6.47433	6.86409
AFLA_007010	7.24301	8.52883
AFLA_007020	9.15669	9.07408
AFLA_007030	5.2198	5.15762
AFLA_007040	6.48363	7.43213
AFLA_007050	6.17772	6.37878
AFLA_007060	5.17358	5.52078
AFLA_007070	5.68593	4.15434
AFLA_007080	5.13823	4.3477
AFLA_007090	6.69957	6.85301
AFLA_007100	3.40823	3.04006
AFLA_007110	8.06057	5.6867
AFLA_007120	7.73629	7.55709
AFLA_007130	6.33832	7.01564
AFLA_007140	6.99432	5.74144
AFLA_007150	4.92049	4.40179
AFLA_007160	3.18099	0.549561
AFLA_007170	-0.421257	-0.313521
AFLA_007180	4.82727	4.90643
AFLA_007190	7.59513	7.26166
AFLA_007200	4.92041	4.89606
AFLA_007210	4.37313	4.3455
AFLA_007220	0.728776	0.251366
AFLA_007230	6.30857	5.49683
AFLA_007240	6.09142	5.07559
AFLA_007250	4.30918	3.04015
AFLA_007350	-15	-15
AFLA_007360	-1.25621	-15
AFLA_007370	-1.2687	-1.23753
AFLA_007380	-15	-15
AFLA_007390	-15	-2.93778
AFLA_007400	-15	-2.25502
AFLA_007410	-15	-1.3194
AFLA_007420	-15	-15
AFLA_007430	-15	-15
AFLA_007440	-3.14234	-15
AFLA_007450	-0.768751	-15
AFLA_007460	3.41202	-0.306597
AFLA_007470	2.89986	-1.25247
AFLA_007480	-2.46538	-3.90411
AFLA_007490	-0.172099	-1.4898
AFLA_007500	-3.2032	-2.96931
AFLA_007510	-15	-2.58949
AFLA_007520	-2.87184	-2.09879
AFLA_007530	-1.29884	-1.8644
AFLA_007540	2.48404	3.10232
AFLA_007550	-15	-15
AFLA_007560	-3.44823	-0.0679773
AFLA_007570	-15	-15
AFLA_007580	0.0750791	-1.84796
AFLA_007590	-15	-15
AFLA_007600	-1.69832	2.03374
AFLA_007610	-2.50275	-15
AFLA_007620	3.25496	5.25997
AFLA_007630	1.82205	-1.61702
AFLA_007640	10.1078	2.13601
AFLA_007650	3.13825	-0.273416
AFLA_007660	3.39605	1.10447
AFLA_007670	-0.781999	-3.86325
AFLA_007680	-1.27817	-2.98285
AFLA_007690	-15	-15
AFLA_007700	8.307	-15
AFLA_007710	-1.06798	-15
AFLA_007720	-3.69188	0.0378258
AFLA_007730	-15	-15
AFLA_007740	-15	-2.30761
AFLA_007750	-1.2332	0.82661
AFLA_007760	7.90621	7.59244
AFLA_007770	3.56584	3.8084
AFLA_007780	4.97611	4.84608
AFLA_007790	1.50556	0.499054
AFLA_007800	3.34943	4.97421
AFLA_007810	-0.195016	-1.71174
AFLA_007820	0.484142	0.0904779
AFLA_007830	1.23311	-0.182017
AFLA_007840	0.620747	1.17643
AFLA_007850	-0.373458	0.100141
AFLA_007860	0.622853	2.16006
AFLA_007870	-4.05541	-15
AFLA_007880	-15	-15
AFLA_007890	3.49216	4.4736
AFLA_007900	4.67019	4.34759
AFLA_007910	3.70723	3.06656
AFLA_007920	3.11353	2.52486
AFLA_007930	0.40763	0.0663581
AFLA_007940	0.0381351	0.791037
AFLA_007950	2.44101	1.71704
AFLA_007960	-0.309328	2.62103
AFLA_007970	1.99233	7.08598
AFLA_007980	-2.69414	-3.06319
AFLA_007990	0.526775	1.18854
AFLA_008000	-15	-15
AFLA_008010	-15	-3.86513
AFLA_008020	-15	-15
AFLA_008030	-15	-15
AFLA_008040	-0.217279	-0.119053
AFLA_008050	-2.11548	-0.866447
AFLA_008060	-1.24506	-0.656439
AFLA_008070	-15	-2.4258
AFLA_008080	4.60087	4.15487
AFLA_008090	1.5153	3.74973
AFLA_008100	2.54044	3.79557
AFLA_008110	-15	-15
AFLA_008120	0.29234	0.494985
AFLA_008130	1.66786	1.46206
AFLA_008140	-15	-15
AFLA_008150	0.0105906	0.0969958
AFLA_008160	-1.67302	-15
AFLA_008170	-1.54522	-15
AFLA_008180	3.28506	3.40839
AFLA_008190	8.04412	7.91683
AFLA_008200	-0.453813	1.36089
AFLA_008210	1.15915	1.36204
AFLA_008220	0.754225	2.03485
AFLA_008230	-1.73697	-2.41909
AFLA_008240	6.07978	5.47066
AFLA_008250	4.79154	4.13464
AFLA_008260	2.41504	2.93566
AFLA_008270	4.25647	2.95186
AFLA_008280	0.90414	1.23497
AFLA_008290	3.81062	4.77166
AFLA_008300	6.73242	7.88234
AFLA_008310	8.78201	4.75123
AFLA_008320	1.71508	1.91627
AFLA_008330	3.38082	3.0332
AFLA_008340	3.34337	1.9005
AFLA_008350	0.292027	0.045804
AFLA_008360	0.750222	0.0341839
AFLA_008370	0.718818	0.876078
AFLA_008380	6.04521	6.5572
AFLA_008390	4.58814	6.26356
AFLA_008400	-15	-0.844717
AFLA_008410	-4.01792	7.86353
AFLA_008420	-15	-0.847629
AFLA_008430	-2.54603	0.25277
AFLA_008440	2.4774	2.92321
AFLA_008450	5.22136	8.82086
AFLA_008460	4.71258	9.52082
AFLA_008470	-15	-0.63931
AFLA_008480	6.81545	4.64718
AFLA_008490	4.32653	3.55393
AFLA_008500	3.26019	3.28897
AFLA_008510	-15	-15
AFLA_008520	0.782874	4.96162
AFLA_008530	2.82908	3.20788
AFLA_008550	1.15973	1.83949
AFLA_008560	1.8933	0.341974
AFLA_008570	1.09876	1.08848
AFLA_008580	-1.4075	-15
AFLA_008590	1.16128	1.2278
AFLA_008600	-3.59455	2.12047
AFLA_008610	-0.321928	-0.800323
AFLA_008620	2.1906	1.55582
AFLA_008630	6.60845	3.83687
AFLA_008640	1.00558	-15
AFLA_008650	-15	-15
AFLA_008660	-15	-1.56971
AFLA_008670	-15	-15
AFLA_008680	-15	-2.7776
AFLA_008690	3.10599	-15
AFLA_008700	-15	-15
AFLA_008710	-15	-15
AFLA_008720	1.1375	3.43054
AFLA_008730	-15	-15
AFLA_008740	1.68012	-0.498943
AFLA_008750	-0.028289	-1.54197
AFLA_008760	-5.37705	-2.83554
AFLA_008770	-7.86594	-6.82546
AFLA_008780	-15	-2.73696
AFLA_008790	-15	-15
AFLA_008800	-2.26303	-15
AFLA_008810	-15	-15
AFLA_008820	3.15394	-0.322296
AFLA_008830	1.92085	3.12647
AFLA_008840	3.09643	3.44123
AFLA_008850	-1.65499	-1.22074
AFLA_008860	-15	-3.18336
AFLA_008870	-1.15056	-15
AFLA_008880	-1.43948	-15
AFLA_008890	6.90096	8.16422
AFLA_008900	3.51884	2.10862
AFLA_008910	3.6403	4.15195
AFLA_008920	8.14718	7.58532
AFLA_008930	-4.83151	-0.0381524
AFLA_008940	-15	-3.57042
AFLA_008950	-2.91343	-3.08573
AFLA_008960	0.538747	0.580363
AFLA_008970	3.25365	3.3458
AFLA_008980	4.49626	3.97357
AFLA_008990	7.74998	8.27119
AFLA_009000	10.3869	9.32305
AFLA_009010	-0.57431	-1.37506
AFLA_009020	2.89527	1.81334
AFLA_009030	2.26127	-15
AFLA_009040	3.12425	-1.72281
AFLA_009050	3.3766	3.20423
AFLA_009060	-0.435154	-1.43253
AFLA_009070	-1.71579	-0.364494
AFLA_009080	4.05111	5.22081
AFLA_009090	3.25189	3.39065
AFLA_009100	2.12094	4.45569
AFLA_009110	7.68682	7.7301
AFLA_009120	-2.64759	-15
AFLA_009130	-2.83688	-15
AFLA_009140	-2.45641	-15
AFLA_009150	-15	-15
AFLA_009160	-15	-3.17353
AFLA_009170	-3.56986	3.75642
AFLA_009180	-15	-15
AFLA_009190	-15	-15
AFLA_009200	-1.98293	-3.56037
AFLA_009210	1.75101	-1.87322
AFLA_009220	-0.619594	-0.55658
AFLA_009230	-15	-15
AFLA_009240	1.67117	2.75436
AFLA_009250	-5.97307	-3.56028
AFLA_009260	-15	-15
AFLA_009270	3.81026	2.58057
AFLA_009280	-0.722265	-1.65965
AFLA_009290	-15	-2.35278
AFLA_009300	-2.45545	-15
AFLA_009310	-15	-15
AFLA_009320	-15	-15
AFLA_009330	-15	-15
AFLA_009340	-3.8953	-3.03205
AFLA_009350	-15	-15
AFLA_009360	-15	-15
AFLA_009370	-15	-1.41771
AFLA_009380	1.59579	-15
AFLA_009390	-15	-15
AFLA_009400	-15	-15
AFLA_009410	-1.5548	-15
AFLA_009420	-0.0564949	1.45258
AFLA_009430	5.09339	4.85509
AFLA_009440	-1.65409	-0.0429174
AFLA_009450	-15	-15
AFLA_009460	-3.18903	-15
AFLA_009470	-15	-15
AFLA_009480	-2.42893	-2.91289
AFLA_009490	0.755616	-0.98426
AFLA_009500	-1.56277	-0.787704
AFLA_009510	-0.336363	-0.826953
AFLA_009520	-0.654721	1.91345
AFLA_009530	-4.66858	-5.81275
AFLA_009540	-15	-2.37992
AFLA_009550	-4.61891	-15
AFLA_009560	-15	-15
AFLA_009570	-5.31952	-15
AFLA_009580	-0.579294	-0.149004
AFLA_009590	-15	-2.66915
AFLA_009600	-15	-2.48179
AFLA_009610	-1.95233	-15
AFLA_009620	-15	-15
AFLA_009630	-1.87838	-0.31376
AFLA_009640	-15	-15
AFLA_009650	-15	-15
AFLA_009660	-15	-15
AFLA_009670	-15	-15
AFLA_009680	-15	-3.88871
AFLA_009690	-1.1762	0.878941
AFLA_009700	-3.62364	-15
AFLA_009710	-2.52882	-0.984054
AFLA_009720	0.278198	0.562443
AFLA_009730	0.692896	-1.25001
AFLA_009740	-15	-15
AFLA_009750	-0.909474	-15
AFLA_009760	-15	-15
AFLA_009770	-15	-15
AFLA_009780	-0.804276	-15
AFLA_009790	-2.8403	-1.60067
AFLA_009800	-4.46297	-1.76125
AFLA_009810	-15	-15
AFLA_009820	-15	-15
AFLA_009830	-15	-15
AFLA_009840	-1.38163	-15
AFLA_009850	-2.67807	-15
AFLA_009860	-1.49252	-15
AFLA_009870	-15	-15
AFLA_009880	-15	-15
AFLA_009890	-15	-15
AFLA_009900	-0.528315	-1.00095
AFLA_009910	-15	-3.21145
AFLA_009920	-15	-15
AFLA_009930	-15	-15
AFLA_009940	-15	-15
AFLA_009950	-2.31784	-0.702612
AFLA_009960	-15	-2.71539
AFLA_009970	-15	-15
AFLA_009980	-15	-15
AFLA_009990	-3.44833	-15
AFLA_010000	-2.82991	-1.01448
AFLA_010010	-0.624515	0.627954
AFLA_010020	0.495703	-0.0260477
AFLA_010030	-3.79077	-1.75814
AFLA_010040	-2.10514	-3.15166
AFLA_010050	0.591915	-1.89926
AFLA_010060	-1.48829	-1.67426
AFLA_010070	-2.18569	-15
AFLA_010080	5.84664	5.19785
AFLA_010090	3.77554	3.34702
AFLA_010100	-2.88753	-15
AFLA_010110	-15	-15
AFLA_010120	1.58632	2.47084
AFLA_010130	1.68353	2.06697
AFLA_010140	0.178626	1.92785
AFLA_010150	-1.70463	0.35598
AFLA_010160	-15	-15
AFLA_010170	1.98858	0.957427
AFLA_010180	8.43237	8.14535
AFLA_010190	3.40445	3.36926
AFLA_010200	1.31436	-0.263607
AFLA_010210	0.450194	-0.0380667
AFLA_010220	-3.17557	-15
AFLA_010230	1.11467	-1.20103
AFLA_010240	0.527327	-0.130157
AFLA_010250	-15	-15
AFLA_010260	-15	-15
AFLA_010270	-2.11612	-15
AFLA_010280	-15	-15
AFLA_010290	-0.895892	-2.8255
AFLA_010300	-15	-15
AFLA_010310	-15	-2.36281
AFLA_010320	-15	-15
AFLA_010330	-15	-15
AFLA_010340	-15	-15
AFLA_010350	-15	-15
AFLA_010360	-3.91084	-15
AFLA_010370	-15	-15
AFLA_010380	-15	-15
AFLA_010390	-15	-2.80603
AFLA_010400	-15	-15
AFLA_010410	-15	-15
AFLA_010420	-2.80529	-15
AFLA_010430	-15	-15
AFLA_010440	-5.09339	-15
AFLA_010450	-0.92083	-15
AFLA_010460	-0.111317	-1.19216
AFLA_010470	-15	-15
AFLA_010480	-1.15585	-2.80473
AFLA_010490	-1.61353	-15
AFLA_010500	-15	-0.913665
AFLA_010510	-15	-2.50849
AFLA_010520	-15	-15
AFLA_010530	-15	-15
AFLA_010540	-15	-15
AFLA_010550	-3.37752	-2.72216
AFLA_010560	-15	-1.00196
AFLA_010570	-1.80474	-15
AFLA_010580	-1.4623	-0.234934
AFLA_010590	-0.719099	-15
AFLA_010600	-15	-15
AFLA_010610	-2.28872	-15
AFLA_010620	0.0919931	1.25187
AFLA_010630	2.30327	2.6533
AFLA_010640	0.325796	-1.32276
AFLA_010650	-15	-15
AFLA_010660	-15	-15
AFLA_010670	-15	-15
AFLA_010680	-3.04182	-15
AFLA_010690	-3.89821	-4.14075
AFLA_010700	-3.56345	-2.11345
AFLA_010710	-2.43296	-15
AFLA_010720	-1.15704	-3.01626
AFLA_010730	-2.63349	-3.83375
AFLA_010740	-0.415681	-0.684222
AFLA_010750	-15	-1.90515
AFLA_010760	4.44765	2.4413
AFLA_010770	3.12657	3.46343
AFLA_010780	1.07823	0.979329
AFLA_010790	0.784672	-15
AFLA_010800	0.285665	-15
AFLA_010810	2.31295	3.53541
AFLA_010820	-1.29866	-15
AFLA_010830	-15	-15
AFLA_010840	-15	-15
AFLA_010850	-15	-15
AFLA_010860	1.20691	1.87601
AFLA_010870	-15	-15
AFLA_010880	2.76357	3.71361
AFLA_010890	4.65603	6.8547
AFLA_010900	4.13246	4.87883
AFLA_010910	8.93829	8.61202
AFLA_010920	-15	-15
AFLA_010930	6.50122	4.56187
AFLA_010940	4.29134	3.7176
AFLA_010950	6.38545	4.17827
AFLA_010960	3.87147	-0.681062
AFLA_010970	0.0662511	-15
AFLA_010980	0.547447	0.0090944
AFLA_010990	0.0737219	0.144494
AFLA_011000	-15	-15
AFLA_011010	-15	-15
AFLA_011020	-15	-15
AFLA_011030	-15	-15
AFLA_011040	-15	-1.94562
AFLA_011050	-15	-1.693
AFLA_011060	-15	-1.14913
AFLA_011070	-5.65431	-0.911063
AFLA_011080	1.00155	1.08816
AFLA_011090	2.85557	1.09528
AFLA_011100	1.72091	1.76942
AFLA_011110	4.92958	-0.276939
AFLA_011120	0.326348	-3.10029
AFLA_011130	2.688	0.667576
AFLA_011140	-15	-15
AFLA_011150	-15	-15
AFLA_011160	-15	-15
AFLA_011170	-15	-15
AFLA_011180	-15	-15
AFLA_011190	-15	-15
AFLA_011200	-15	-3.06042
AFLA_011210	-15	-15
AFLA_011220	-4.09592	0.183728
AFLA_011230	0.309712	5.72394
AFLA_011240	0.985289	0.637121
AFLA_011250	4.71	3.54326
AFLA_011260	-0.158321	-1.41476
AFLA_011270	4.98397	-1.47515
AFLA_011280	3.53684	1.26893
AFLA_011290	3.68291	3.02807
AFLA_011300	1.76524	2.71625
AFLA_011310	-1.33267	-1.75899
AFLA_011320	-15	-15
AFLA_011330	-0.190142	-2.53268
AFLA_011340	-15	-15
AFLA_011350	-15	-15
AFLA_011360	0.973384	3.09615
AFLA_011370	4.50956	5.54826
AFLA_011380	0.767512	3.19412
AFLA_011390	0.247411	1.74954
AFLA_011400	0.92107	1.61271
AFLA_011410	-15	-15
AFLA_011420	-15	-15
AFLA_011430	-2.39023	-15
AFLA_011440	-15	-3.39673
AFLA_011450	-15	-15
AFLA_011460	5.3676	0.709313
AFLA_011470	3.14901	1.23785
AFLA_011480	5.69836	6.1706
AFLA_011490	-4.4822	-0.681622
AFLA_011500	-15	-15
AFLA_011510	-15	-15
AFLA_011520	-0.862219	-15
AFLA_011530	8.80672	5.37211
AFLA_011540	-15	2.1226
AFLA_011550	-2.51562	0.0317098
AFLA_011560	2.51324	2.92468
AFLA_011570	3.47717	3.34354
AFLA_011580	7.26346	5.41072
AFLA_011590	4.73419	5.11801
AFLA_011600	4.32393	4.38162
AFLA_011610	5.8249	6.60294
AFLA_011620	3.56304	3.76751
AFLA_011630	3.56968	3.93893
AFLA_011640	4.33994	3.43187
AFLA_011650	6.33349	5.93166
AFLA_011660	7.0041	5.72803
AFLA_011670	1.23955	-15
AFLA_011680	2.89597	1.99573
AFLA_011690	1.38676	1.3965
AFLA_011700	9.647	9.85164
AFLA_011710	0.638571	3.3431
AFLA_011720	4.55569	4.99155
AFLA_011730	4.89935	3.64561
AFLA_011740	5.50129	4.46152
AFLA_011750	3.08383	3.15449
AFLA_011760	8.15049	6.89318
AFLA_011770	4.45654	4.60981
AFLA_011780	2.69765	1.69028
AFLA_011790	2.19068	3.66462
AFLA_011800	4.7817	3.62703
AFLA_011810	2.30226	3.31353
AFLA_011820	4.76151	4.37067
AFLA_011830	-15	-15
AFLA_011840	-15	-15
AFLA_011850	-15	-15
AFLA_011860	3.33861	4.00959
AFLA_011870	1.90085	1.57513
AFLA_011880	2.86561	0.969017
AFLA_011890	3.16317	2.98507
AFLA_011900	3.40106	3.05955
AFLA_011910	1.6696	-1.77037
AFLA_011920	3.23546	2.65763
AFLA_011930	5.23735	5.54897
AFLA_011940	5.14213	5.0791
AFLA_011950	4.42626	2.83838
AFLA_011960	5.00106	3.81328
AFLA_011970	7.41434	4.93945
AFLA_011980	3.22254	2.70553
AFLA_011990	-15	1.07451
AFLA_012000	4.409	3.23858
AFLA_012010	6.4948	4.96462
AFLA_012020	6.22751	4.95329
AFLA_012030	5.04732	1.97829
AFLA_012040	-15	-15
AFLA_012050	5.72716	4.63375
AFLA_012060	8.62623	5.70676
AFLA_012070	6.23272	3.52526
AFLA_012080	5.5371	3.35639
AFLA_012090	4.90842	4.24324
AFLA_012100	5.54571	5.7045
AFLA_012110	4.43198	3.39273
AFLA_012120	5.20943	3.40417
AFLA_012130	4.83066	3.91526
AFLA_012140	5.17003	4.84576
AFLA_012150	4.51252	3.82931
AFLA_012160	7.44907	7.33149
AFLA_012170	5.97525	4.95598
AFLA_012180	5.10941	5.46869
AFLA_012190	5.41214	5.73392
AFLA_012200	7.91895	7.35454
AFLA_012210	5.34809	5.10663
AFLA_012220	4.05604	4.58206
AFLA_012230	7.50382	7.31889
AFLA_012240	7.06203	6.68877
AFLA_012250	5.45013	5.27085
AFLA_012260	3.70066	4.01182
AFLA_012270	7.5844	6.94778
AFLA_012370	6.87713	4.96019
AFLA_012380	5.14284	3.63264
AFLA_012390	1.17086	-15
AFLA_012400	6.8468	4.91025
AFLA_012410	8.57641	7.9854
AFLA_012420	6.23059	4.90606
AFLA_012430	5.18812	4.83443
AFLA_012440	4.16895	3.92666
AFLA_012450	5.78059	4.63607
AFLA_012460	7.40769	5.71919
AFLA_012560	0.790405	2.66377
AFLA_012860	1.75452	-0.321069
AFLA_012870	-0.654225	-1.86591
AFLA_012880	2.18426	2.60447
AFLA_012890	-15	-15
AFLA_012900	-15	-15
AFLA_012910	-2.14073	-15
AFLA_012920	-2.53994	-2.48779
AFLA_012930	-3.52177	-15
AFLA_012940	-3.52356	-2.58441
AFLA_012950	2.26398	1.47236
AFLA_012960	3.59943	2.79719
AFLA_012970	-0.868306	0.370789
AFLA_012980	-0.789991	-1.32965
AFLA_012990	-15	-15
AFLA_013000	-15	-15
AFLA_013010	-15	-15
AFLA_013020	-2.12022	-15
AFLA_013030	-4.03695	-2.7172
AFLA_013040	1.82858	0.239511
AFLA_013050	1.43806	-15
AFLA_013060	-1.05467	-15
AFLA_013070	0.828473	1.63506
AFLA_013080	-0.163499	1.30816
AFLA_013090	-1.11962	1.42393
AFLA_013100	-1.61824	-2.68391
AFLA_013110	-15	-15
AFLA_013120	-1.04189	-15
AFLA_013130	1.442	1.42077
AFLA_013140	0.00369448	-1.4628
AFLA_013150	1.17458	-1.58061
AFLA_013160	2.72595	-1.26995
AFLA_013170	3.68024	2.53246
AFLA_013180	-1.30212	-15
AFLA_013190	1.69157	0.420276
AFLA_013200	1.18745	0.17053
AFLA_013210	-15	-15
AFLA_013220	-2.44169	-15
AFLA_013230	-0.291334	-4.21145
AFLA_013240	-1.14013	-15
AFLA_013250	-15	-2.7443
AFLA_013260	-0.578551	-2.15146
AFLA_013270	-15	-15
AFLA_013280	-4.56644	-15
AFLA_013290	-2.81173	-15
AFLA_013300	-15	1.24725
AFLA_013310	-1.57669	-3.5063
AFLA_013320	3.48763	2.2489
AFLA_013330	-3.53364	-2.50855
AFLA_013340	0.998329	1.98859
AFLA_013350	2.58867	4.29737
AFLA_013360	5.48598	7.43116
AFLA_013370	2.24234	4.81029
AFLA_013380	-15	-15
AFLA_013390	-3.08746	-15
AFLA_013400	0.0728867	1.12827
AFLA_013410	-0.179634	3.1216
AFLA_013420	-1.61705	-1.05004
AFLA_013430	-15	-15
AFLA_013440	-3.43079	-2.35311
AFLA_013450	-15	-15
AFLA_013460	-15	-15
AFLA_013470	-2.42263	-15
AFLA_013480	-1.85316	-1.85636
AFLA_013490	-15	-15
AFLA_013500	-2.50589	-15
AFLA_013510	1.09669	-3.41166
AFLA_013520	5.48353	1.92947
AFLA_013530	1.72386	-15
AFLA_013540	-3.15141	0.172087
AFLA_013550	-2.13245	-15
AFLA_013560	0.536791	-1.43641
AFLA_013570	-2.94486	-15
AFLA_013580	-1.65091	-15
AFLA_013590	-0.125279	-0.403679
AFLA_013600	-15	-15
AFLA_013610	-4.48864	-3.6849
AFLA_013620	-15	-2.77482
AFLA_013630	-15	-15
AFLA_013640	-1.42561	-1.80525
AFLA_013650	-15	-15
AFLA_013660	-2.97124	-15
AFLA_013670	-1.926	-1.61529
AFLA_013680	-1.46069	-2.6194
AFLA_013690	5.73868	6.56327
AFLA_013700	4.52861	3.47698
AFLA_013710	6.18455	5.03258
AFLA_013720	4.74142	4.35354
AFLA_013730	1.3812	0.910926
AFLA_013740	-3.55305	-1.79756
AFLA_013750	-15	-15
AFLA_013760	-15	-15
AFLA_013770	-15	1.08128
AFLA_013780	-15	0.456532
AFLA_013790	-15	-15
AFLA_013800	-1.848	-15
AFLA_013810	-1.60446	-1.45065
AFLA_013820	-1.84415	-3.59026
AFLA_013830	3.45549	3.09847
AFLA_013840	-15	-3.27845
AFLA_013850	-4.24063	-15
AFLA_013860	2.26277	2.43975
AFLA_013870	3.58987	3.08665
AFLA_013880	1.32767	2.69558
AFLA_013890	-0.343711	0.884062
AFLA_013900	0.0865666	1.70701
AFLA_013910	-15	-15
AFLA_013920	-15	-15
AFLA_013930	-15	-15
AFLA_013940	-0.611667	-2.71279
AFLA_013950	-15	-1.15891
AFLA_013960	1.91495	0.0747854
AFLA_013970	-0.554156	-1.80379
AFLA_013980	4.34521	4.87691
AFLA_013990	-2.04134	-15
AFLA_014000	0.0317089	2.09498
AFLA_014010	-3.7866	-1.2188
AFLA_014020	-3.3505	-15
AFLA_014030	-0.620104	-15
AFLA_014040	-0.496735	-15
AFLA_014050	5.65806	5.21512
AFLA_014060	-15	-15
AFLA_014070	-15	-15
AFLA_014080	-15	-15
AFLA_014090	2.95059	3.6465
AFLA_014100	9.22732	5.63594
AFLA_014110	-0.287584	-1.34431
AFLA_014120	1.92186	0.926771
AFLA_014130	3.26905	1.60703
AFLA_014140	3.24259	2.96402
AFLA_014150	2.64861	1.8919
AFLA_014160	2.30933	-1.62028
AFLA_014170	-2.30032	-2.82467
AFLA_014180	-15	-15
AFLA_014190	-15	-15
AFLA_014200	-3.47432	-3.15753
AFLA_014210	0.663986	1.41149
AFLA_014220	0.164714	0.538696
AFLA_014230	4.80947	5.15845
AFLA_014240	4.53488	-1.12771
AFLA_014250	-2.16363	-1.30486
AFLA_014260	-15	-2.05463
AFLA_014270	-1.25865	1.2258
AFLA_014280	-1.03012	1.10269
AFLA_014290	0.736531	0.559798
AFLA_014300	-2.57382	0.725884
AFLA_014310	5.38798	1.59432
AFLA_014320	-1.81286	-15
AFLA_014330	-0.86821	-15
AFLA_014340	1.95469	0.207367
AFLA_014350	6.32511	5.9088
AFLA_014360	7.21414	6.48426
AFLA_014370	5.80449	5.09787
AFLA_014380	1.77614	1.4667
AFLA_014390	-0.0618585	0.313695
AFLA_014400	-2.5009	-15
AFLA_014410	-15	-15
AFLA_014420	-1.24672	-15
AFLA_014430	-0.490467	-15
AFLA_014440	-0.768366	-15
AFLA_014450	-2.50062	-1.68827
AFLA_014460	1.58167	-1.46952
AFLA_014470	4.21983	1.10452
AFLA_014480	2.76603	-0.548516
AFLA_014490	2.20178	1.03
AFLA_014500	3.40703	4.51477
AFLA_014510	-15	-0.981389
AFLA_014520	1.71741	-0.934391
AFLA_014530	-0.0177156	1.41156
AFLA_014540	3.54408	0.535062
AFLA_014550	3.4059	3.06651
AFLA_014560	-15	-2.13606
AFLA_014570	13.6407	13.3151
AFLA_014580	4.06093	4.01969
AFLA_014590	2.82577	3.65387
AFLA_014600	8.07456	8.57274
AFLA_014610	2.03503	2.23993
AFLA_014620	2.63342	4.19675
AFLA_014630	2.13473	1.87656
AFLA_014640	4.06088	4.50669
AFLA_014650	3.71213	4.00755
AFLA_014660	2.1799	2.2545
AFLA_014670	-15	0.746504
AFLA_014680	3.17547	1.29795
AFLA_014690	6.40875	5.63365
AFLA_014700	3.41286	2.00176
AFLA_014710	6.22266	6.80285
AFLA_014720	3.81866	3.55395
AFLA_014730	6.32553	2.98372
AFLA_014740	3.68452	3.31817
AFLA_014750	4.15079	3.4334
AFLA_014760	3.85613	3.11545
AFLA_014770	2.07257	1.90047
AFLA_014780	3.00319	3.41142
AFLA_014790	3.41917	2.76658
AFLA_014800	5.69592	5.85839
AFLA_014810	5.49043	6.68115
AFLA_014820	1.53463	3.73519
AFLA_014830	-0.345235	0.574199
AFLA_014840	3.9353	3.50075
AFLA_014850	3.86367	5.59159
AFLA_014860	-1.64881	-1.14111
AFLA_014870	-2.73521	-0.116977
AFLA_014880	-2.98886	-0.179282
AFLA_014890	3.79594	-0.234909
AFLA_014900	0.269461	0.324635
AFLA_014910	4.71231	3.5684
AFLA_014920	5.59053	3.1744
AFLA_014930	5.61268	6.907
AFLA_014940	3.21099	2.3665
AFLA_014950	4.34391	5.58299
AFLA_014960	4.62846	4.87803
AFLA_014970	2.52517	1.71198
AFLA_014980	5.86299	2.42447
AFLA_014990	3.51593	4.83862
AFLA_015000	-15	-15
AFLA_015010	-15	-2.42659
AFLA_015020	-4.14466	-2.93063
AFLA_015030	6.5189	7.38651
AFLA_015040	3.66051	4.24689
AFLA_015050	3.17515	5.47179
AFLA_015060	8.13155	4.26708
AFLA_015070	1.98881	2.89408
AFLA_015080	-15	-15
AFLA_015090	4.90212	4.91314
AFLA_015100	-2.40463	1.34299
AFLA_015110	4.20348	4.1487
AFLA_015120	0.995113	-0.904047
AFLA_015130	-3.52952	1.17023
AFLA_015140	1.24175	2.1078
AFLA_015150	4.56995	3.95237
AFLA_015160	3.59637	3.67416
AFLA_015170	6.42908	5.53783
AFLA_015180	9.20956	6.76568
AFLA_015190	7.85592	8.17141
AFLA_015200	3.65338	4.17284
AFLA_015210	4.61334	5.0968
AFLA_015220	5.98645	5.81544
AFLA_015230	5.27594	6.35865
AFLA_015240	3.11195	2.8978
AFLA_015250	-0.123515	-0.846939
AFLA_015260	2.54199	-2.36189
AFLA_015270	3.54314	4.44275
AFLA_015280	-15	-15
AFLA_015290	7.3195	8.46947
AFLA_015300	1.08226	1.76282
AFLA_015310	3.6469	3.82066
AFLA_015320	6.08326	5.34567
AFLA_015330	3.7855	2.92342
AFLA_015340	3.18933	4.47835
AFLA_015350	5.15722	4.49918
AFLA_015360	5.21011	4.68559
AFLA_015370	4.09086	3.22982
AFLA_015380	4.10233	3.4395
AFLA_015390	3.22366	2.68581
AFLA_015400	3.34037	3.73037
AFLA_015410	4.0868	2.86958
AFLA_015420	2.15734	5.63185
AFLA_015430	6.21048	6.37287
AFLA_015440	7.13436	6.64522
AFLA_015450	6.58831	6.37218
AFLA_015460	4.71282	3.9132
AFLA_015470	3.74365	3.29836
AFLA_015480	1.51208	-0.00404342
AFLA_015490	2.25976	2.29646
AFLA_015500	5.34276	4.04468
AFLA_015510	6.19071	4.94311
AFLA_015520	1.83636	0.365195
AFLA_015530	0.256989	0.754754
AFLA_015540	1.21284	-15
AFLA_015550	5.16164	2.61583
AFLA_015560	-0.184425	-15
AFLA_015570	2.14799	-15
AFLA_015580	9.43557	5.5378
AFLA_015590	4.50555	3.65484
AFLA_015600	4.83544	5.84505
AFLA_015610	1.70856	1.60504
AFLA_015620	0.480233	-2.28133
AFLA_015630	3.87089	2.42524
AFLA_015640	0.089135	-1.23003
AFLA_015650	2.37244	1.4453
AFLA_015660	-15	-2.43492
AFLA_015670	5.15881	4.10562
AFLA_015680	5.95275	7.52626
AFLA_015690	6.54317	5.72842
AFLA_015700	5.79919	5.31831
AFLA_015710	3.44077	2.93729
AFLA_015720	5.87785	5.80893
AFLA_015730	2.2953	1.81322
AFLA_015740	3.81819	3.1053
AFLA_015750	-1.98406	-0.636825
AFLA_015760	-2.5656	0.075799
AFLA_015770	-3.18175	-0.615946
AFLA_015780	-1.32378	-1.95884
AFLA_015790	-1.63708	1.12733
AFLA_015800	8.9574	6.15077
AFLA_015810	1.73324	1.16756
AFLA_015820	-0.069709	-1.85017
AFLA_015830	0.7695	-3.00095
AFLA_015840	-15	-15
AFLA_015850	-15	-4.42496
AFLA_015860	-15	-15
AFLA_015870	-15	-15
AFLA_015880	-1.09431	-3.86739
AFLA_015890	2.15761	2.605
AFLA_015900	-15	-15
AFLA_015910	-15	-15
AFLA_015920	0.827963	-0.652994
AFLA_015930	1.4689	-0.0742714
AFLA_015940	-15	-15
AFLA_015950	-15	-15
AFLA_015960	-15	-15
AFLA_015970	0.385835	-15
AFLA_015980	-0.354255	-0.455342
AFLA_015990	-15	-15
AFLA_016000	-15	-15
AFLA_016010	-2.16993	-15
AFLA_016020	-15	-15
AFLA_016030	3.26312	2.62018
AFLA_016040	-0.57586	-15
AFLA_016050	-0.705956	0.319323
AFLA_016060	-15	0.807927
AFLA_016070	-15	-15
AFLA_016080	-15	-15
AFLA_016090	-15	-15
AFLA_016100	-15	-15
AFLA_016110	-15	-15
AFLA_016120	1.57895	-0.691094
AFLA_016130	2.32541	-0.230776
AFLA_016140	1.18991	2.10014
AFLA_016150	-1.38955	-2.11908
AFLA_016160	2.97047	2.23139
AFLA_016170	3.48391	0.724125
AFLA_016180	2.66023	2.09642
AFLA_016190	1.93015	2.52852
AFLA_016200	-0.947804	-2.21098
AFLA_016210	0.106087	-0.550872
AFLA_016220	-1.31067	0.577239
AFLA_016230	-2.1945	-15
AFLA_016240	-3.36045	-15
AFLA_016250	-0.493111	0.783404
AFLA_016260	0.453241	0.464452
AFLA_016270	-15	-0.745946
AFLA_016280	-1.29646	-15
AFLA_016290	-3.3505	-15
AFLA_016300	0.142111	-0.238054
AFLA_016310	-15	-2.33036
AFLA_016320	-1.03314	-15
AFLA_016330	-1.57458	-2.42864
AFLA_016340	-15	0.431492
AFLA_016350	-15	-15
AFLA_016360	4.29735	3.41153
AFLA_016370	-2.68943	-15
AFLA_016380	0.91536	-15
AFLA_016390	3.13829	-15
AFLA_016400	4.03761	1.13109
AFLA_016410	-15	-15
AFLA_016420	-15	-15
AFLA_016430	-15	-15
AFLA_016440	-1.67854	-15
AFLA_016450	-15	-1.44418
AFLA_016460	-15	-15
AFLA_016470	-15	-15
AFLA_016480	-15	-15
AFLA_016490	-4.04439	-3.21344
AFLA_016500	0.197807	-1.63166
AFLA_016510	-0.307037	-2.46139
AFLA_016520	-1.62778	-15
AFLA_016530	-2.07551	-15
AFLA_016540	-2.50124	-15
AFLA_016550	-15	-1.45295
AFLA_016560	5.3882	6.5076
AFLA_016570	0.764048	-0.86567
AFLA_016580	3.46639	-15
AFLA_016590	4.03483	1.66374
AFLA_016600	4.5475	1.39178
AFLA_016610	2.29572	2.47865
AFLA_016620	0.326501	5.78365
AFLA_016630	2.09768	2.49
AFLA_016640	1.64824	2.08317
AFLA_016650	2.81674	3.41189
AFLA_016660	6.14797	5.3308
AFLA_016670	3.37654	4.15793
AFLA_016680	-15	-15
AFLA_016690	-0.367732	-15
AFLA_016700	3.68541	4.13892
AFLA_016710	-0.0326662	-1.4879
AFLA_016720	1.6187	0.0770573
AFLA_016730	4.58144	3.62259
AFLA_016740	3.95393	4.67857
AFLA_016750	2.71595	2.20538
AFLA_016760	1.34674	0.882264
AFLA_016770	-0.726435	-1.94822
AFLA_016780	-15	-0.65063
AFLA_016790	-3.07573	-2.92347
AFLA_016800	4.78136	5.63619
AFLA_016810	5.11349	4.18781
AFLA_016820	2.89267	3.53363
AFLA_016830	5.83813	7.88123
AFLA_016840	4.31134	5.39802
AFLA_016850	1.82035	4.26324
AFLA_016860	0.0129391	-2.32465
AFLA_016870	5.07477	5.21383
AFLA_016880	1.73361	0.695187
AFLA_016890	2.72143	3.98166
AFLA_016900	3.01059	2.83384
AFLA_016910	5.7074	6.0661
AFLA_016920	3.89067	3.202
AFLA_016930	-1.3788	-1.73353
AFLA_016940	6.23507	4.36447
AFLA_016950	7.59201	8.30527
AFLA_016960	3.87757	5.87297
AFLA_016970	0.343552	-1.5777
AFLA_016980	2.46739	1.96386
AFLA_016990	7.24605	6.21356
AFLA_017000	3.92455	2.52773
AFLA_017010	7.30227	7.83399
AFLA_017020	1.77704	2.40396
AFLA_017030	2.43772	-0.80385
AFLA_017040	2.61516	0.749548
AFLA_017050	0.232902	-3.08119
AFLA_017060	-15	-1.48215
AFLA_017070	-1.55852	-1.23015
AFLA_017080	-4.5172	-1.79857
AFLA_017090	4.25101	4.50477
AFLA_017100	1.7586	2.31908
AFLA_017110	2.50078	1.31639
AFLA_017120	5.11485	4.79133
AFLA_017130	4.84081	6.3107
AFLA_017140	4.25582	4.37653
AFLA_017150	4.97577	5.16573
AFLA_017160	2.13798	1.8113
AFLA_017170	4.00897	4.93149
AFLA_017180	-1.86343	-3.23944
AFLA_017190	3.94842	4.13594
AFLA_017200	3.22064	3.43316
AFLA_017210	3.61402	4.33533
AFLA_017220	4.13635	0.585452
AFLA_017230	-2.51602	-15
AFLA_017240	-15	-15
AFLA_017250	-4.62936	-3.6245
AFLA_017260	-15	-3.16976
AFLA_017270	-15	-1.42648
AFLA_017280	1.67579	4.99533
AFLA_017290	0.0710831	-2.42968
AFLA_017300	6.27879	-2.08359
AFLA_017310	-15	-15
AFLA_017320	-15	-15
AFLA_017330	3.80611	4.61677
AFLA_017340	0.567566	2.77667
AFLA_017350	0.881259	1.3701
AFLA_017360	3.30433	3.21806
AFLA_017370	4.27353	3.73686
AFLA_017380	5.09611	5.35833
AFLA_017390	4.51329	4.7692
AFLA_017400	5.62566	5.5978
AFLA_017410	8.34041	5.55724
AFLA_017420	3.01891	3.49375
AFLA_017430	5.24006	6.03906
AFLA_017440	-0.0267527	-15
AFLA_017450	-2.02106	-1.37279
AFLA_017460	-4.36766	0.373964
AFLA_017470	-15	-15
AFLA_017480	3.4058	2.00509
AFLA_017490	4.49233	3.33718
AFLA_017500	4.73933	4.43811
AFLA_017510	2.71356	3.0698
AFLA_017520	4.4808	3.67121
AFLA_017530	4.18556	3.93278
AFLA_017540	2.95698	2.92958
AFLA_017550	2.95911	2.81804
AFLA_017560	2.36807	2.63647
AFLA_017570	1.21195	0.186671
AFLA_017580	4.13574	4.21981
AFLA_017590	2.80166	3.71348
AFLA_017600	5.30559	6.15022
AFLA_017610	10.8129	10.3782
AFLA_017620	10.2318	7.89648
AFLA_017630	-15	-15
AFLA_017640	8.2371	8.06327
AFLA_017650	1.39375	4.23677
AFLA_017660	0.770846	3.57929
AFLA_017670	1.26483	-15
AFLA_017680	2.88019	5.56095
AFLA_017690	4.04793	4.07582
AFLA_017700	4.62518	4.25228
AFLA_017710	5.86727	6.8794
AFLA_017720	3.19141	2.52779
AFLA_017730	4.79818	4.04917
AFLA_017740	-2.5518	-15
AFLA_017750	-15	-15
AFLA_017760	-1.03332	-1.57111
AFLA_017770	3.40208	1.9678
AFLA_017780	4.3361	4.1906
AFLA_017790	0.570832	-0.540104
AFLA_017800	1.55882	2.77139
AFLA_017810	4.05177	4.97715
AFLA_017820	5.51402	5.93909
AFLA_017830	6.83098	6.11747
AFLA_017840	-0.880648	-3.24818
AFLA_017850	8.15997	7.13204
AFLA_017860	9.85631	8.3364
AFLA_017870	4.05485	4.45522
AFLA_017880	7.55904	7.04639
AFLA_017890	3.6281	3.0602
AFLA_017900	4.7771	3.96009
AFLA_017910	6.73619	8.7417
AFLA_017920	8.38848	8.82064
AFLA_017930	0.722293	-1.0015
AFLA_017940	0.682664	-0.44672
AFLA_017950	7.62567	5.4129
AFLA_017960	7.32996	7.57159
AFLA_017970	1.35321	1.63872
AFLA_017980	5.89104	5.74429
AFLA_017990	5.50199	5.78631
AFLA_018000	4.68488	4.908
AFLA_018010	4.04075	5.19614
AFLA_018020	-15	-1.76611
AFLA_018030	-15	-15
AFLA_018040	-15	-4.14303
AFLA_018050	5.98036	5.90875
AFLA_018060	-2.74846	-15
AFLA_018070	-0.349293	-3.63382
AFLA_018080	3.82389	3.68261
AFLA_018090	6.52453	6.32011
AFLA_018100	3.75432	3.71675
AFLA_018110	6.0009	5.88835
AFLA_018120	6.13151	5.84816
AFLA_018130	5.02787	3.84894
AFLA_018140	6.88942	7.01386
AFLA_018150	3.92642	1.53239
AFLA_018160	5.80236	5.13989
AFLA_018170	1.76896	3.82818
AFLA_018180	-1.39015	-15
AFLA_018190	0.241389	-0.209095
AFLA_018200	1.7278	0.661207
AFLA_018210	3.07364	3.00568
AFLA_018220	4.67966	3.80828
AFLA_018230	2.23027	2.28555
AFLA_018240	0.164294	-1.23916
AFLA_018250	3.0819	2.37979
AFLA_018260	5.00224	4.89735
AFLA_018270	0.650666	-0.960971
AFLA_018280	4.15209	3.34613
AFLA_018290	3.59362	4.35926
AFLA_018300	4.32944	4.45228
AFLA_018310	5.31116	5.25424
AFLA_018320	4.04428	3.46466
AFLA_018330	-15	-15
AFLA_018340	6.37353	6.44272
AFLA_018350	6.79156	0.55582
AFLA_018360	4.19923	1.63554
AFLA_018370	2.97788	3.38159
AFLA_018380	4.64257	5.79832
AFLA_018390	4.8696	4.08165
AFLA_018400	4.47324	4.92335
AFLA_018410	5.95471	6.63634
AFLA_018420	3.04347	3.07912
AFLA_018430	-3.18641	-15
AFLA_018440	1.40267	1.84062
AFLA_018450	-0.679064	-0.254559
AFLA_018460	-15	-15
AFLA_018470	-0.659412	-0.592394
AFLA_018480	5.48675	5.75477
AFLA_018490	5.73671	5.87291
AFLA_018500	4.21055	4.35705
AFLA_018510	2.74266	3.6139
AFLA_018520	5.39473	5.18408
AFLA_018530	3.3135	3.63629
AFLA_018540	6.44625	6.19674
AFLA_018550	10.17	5.96467
AFLA_018560	5.04371	2.48674
AFLA_018570	1.49253	-1.40941
AFLA_018580	1.23514	-2.54061
AFLA_018590	0.354237	2.5984
AFLA_018600	0.858702	1.95472
AFLA_018610	-1.17695	0.460115
AFLA_018620	-3.10923	-15
AFLA_018630	0.33931	0.920817
AFLA_018640	1.27681	0.45767
AFLA_018650	-15	-15
AFLA_018660	-0.114035	1.11816
AFLA_018670	6.99275	5.02704
AFLA_018680	4.89649	-0.610738
AFLA_018690	-1.90689	-15
AFLA_018700	8.54911	8.32194
AFLA_018710	3.33249	1.71637
AFLA_018720	2.91287	-2.4162
AFLA_018730	4.72698	2.76392
AFLA_018740	3.65091	5.03869
AFLA_018750	-15	1.16474
AFLA_018760	4.42414	4.81396
AFLA_018770	4.19812	4.32087
AFLA_018780	-2.0679	-15
AFLA_018790	-15	-3.01207
AFLA_018800	2.7048	7.69897
AFLA_018810	1.56789	7.76817
AFLA_018820	2.85625	4.10863
AFLA_018830	2.47805	2.26898
AFLA_018840	2.64012	0.920184
AFLA_018850	8.42137	8.28388
AFLA_018860	4.54179	4.06963
AFLA_018870	5.78272	4.19144
AFLA_018880	4.99278	6.19118
AFLA_018890	-5.68222	-5.42013
AFLA_018900	-0.198467	2.99571
AFLA_018910	-15	-0.359291
AFLA_018920	-1.96499	1.17414
AFLA_018930	5.42698	6.07129
AFLA_018940	3.60491	2.86617
AFLA_018950	6.93137	6.19919
AFLA_018960	5.32193	5.48764
AFLA_018970	2.99463	3.69595
AFLA_018980	2.03122	3.43029
AFLA_018990	3.61241	3.57773
AFLA_019000	1.79677	-0.236528
AFLA_019010	5.28344	3.19787
AFLA_019020	3.39929	2.93556
AFLA_019030	5.32838	7.70175
AFLA_019040	5.64547	6.98459
AFLA_019050	6.07689	6.73524
AFLA_019060	-1.20671	-2.89986
AFLA_019070	-3.46904	-15
AFLA_019080	-15	-15
AFLA_019090	1.03126	-0.642725
AFLA_019100	1.18955	2.10688
AFLA_019110	1.08901	0.453941
AFLA_019120	-15	-15
AFLA_019130	4.77734	5.54218
AFLA_019140	-0.514424	-1.99498
AFLA_019150	0.573427	-3.25811
AFLA_019160	-1.55254	-15
AFLA_019170	-2.05324	-15
AFLA_019180	-0.574341	-15
AFLA_019190	-2.1239	-0.758483
AFLA_019200	2.46198	5.70152
AFLA_019210	-2.21299	-15
AFLA_019220	-15	-15
AFLA_019230	8.74936	7.68437
AFLA_019240	2.38792	3.32055
AFLA_019250	-0.348027	1.85887
AFLA_019260	-15	-1.80368
AFLA_019270	4.02807	5.09198
AFLA_019280	6.23132	4.97461
AFLA_019290	-15	-15
AFLA_019300	4.54426	2.72466
AFLA_019310	5.04152	6.58514
AFLA_019320	-0.261276	0.466615
AFLA_019330	-3.60999	-1.96671
AFLA_019340	-1.56426	-2.04381
AFLA_019350	-0.380466	-1.18971
AFLA_019360	-15	-15
AFLA_019370	-15	-2.2749
AFLA_019380	-15	-15
AFLA_019390	-15	-15
AFLA_019400	-15	-15
AFLA_019410	-15	-15
AFLA_019420	0.783002	6.25958
AFLA_019430	2.79019	7.15967
AFLA_019440	3.71533	6.81375
AFLA_019450	-0.604071	1.20473
AFLA_019460	0.0886576	2.35978
AFLA_019470	-15	-15
AFLA_019480	-15	-15
AFLA_019490	6.50957	4.62334
AFLA_019500	-0.678072	-1.81413
AFLA_019510	1.68064	-15
AFLA_019520	6.22458	6.99797
AFLA_019530	3.65299	3.13419
AFLA_019540	-2.26823	-15
AFLA_019550	1.56985	-15
AFLA_019560	-2.40682	-15
AFLA_019570	-1.52258	0.681614
AFLA_019580	-15	-15
AFLA_019590	-2.69188	-15
AFLA_019600	-1.57046	-15
AFLA_019610	-0.788496	-0.24855
AFLA_019620	7.77936	9.95255
AFLA_019630	-2.27462	-0.151398
AFLA_019640	0.828748	-1.7406
AFLA_019650	8.29502	6.82347
AFLA_019660	2.78947	2.25357
AFLA_019670	4.46742	0.862736
AFLA_019680	7.80992	3.6855
AFLA_019690	5.54046	2.02247
AFLA_019700	5.2351	5.49669
AFLA_019710	3.58029	3.9728
AFLA_019720	1.57868	3.09241
AFLA_019730	1.12376	3.26065
AFLA_019740	2.25713	0.0625392
AFLA_019750	-15	-15
AFLA_019760	5.30293	5.33885
AFLA_019770	2.8494	3.53893
AFLA_019780	3.47969	3.03041
AFLA_019790	2.48707	-0.786069
AFLA_019800	2.83135	1.5762
AFLA_019810	4.57101	4.49458
AFLA_019820	3.56161	3.67959
AFLA_019830	3.14899	3.05695
AFLA_019840	5.56696	5.36048
AFLA_019850	2.17968	2.20921
AFLA_019860	2.85896	4.21299
AFLA_019870	5.80723	6.11767
AFLA_019880	3.26341	2.87367
AFLA_019890	1.38037	1.11287
AFLA_019900	1.14196	-0.00434615
AFLA_019910	-15	-15
AFLA_019920	-2.27586	-15
AFLA_019930	-15	-15
AFLA_019940	-15	-15
AFLA_019950	-0.993545	0.0387806
AFLA_019960	-3.1973	-2.59257
AFLA_019970	-15	-2.6141
AFLA_019980	-4.96995	-15
AFLA_019990	-15	-15
AFLA_020000	-2.71207	-2.99479
AFLA_020010	5.49366	-0.57863
AFLA_020020	6.47055	3.03556
AFLA_020030	-2.70113	-3.06683
AFLA_020040	-15	-1.9514
AFLA_020050	-15	1.6858
AFLA_020060	0.348322	3.31151
AFLA_020070	-2.68118	1.95593
AFLA_020080	-1.27931	1.22275
AFLA_020090	-0.910493	-0.714427
AFLA_020100	4.88585	5.23376
AFLA_020110	3.44306	5.05356
AFLA_020120	-15	-15
AFLA_020130	2.76696	2.11182
AFLA_020140	5.74748	5.02622
AFLA_020150	4.87696	4.82491
AFLA_020160	-3.27934	-1.59798
AFLA_020170	-0.855228	-2.82403
AFLA_020180	-2.62094	-2.67211
AFLA_020190	-15	-15
AFLA_020200	1.24961	0.229592
AFLA_020210	4.03835	4.15274
AFLA_020220	-2.9852	-1.09281
AFLA_020230	-1.30355	0.59009
AFLA_020240	-1.19543	-1.50102
AFLA_020250	4.35109	4.67107
AFLA_020260	4.48314	4.59009
AFLA_020270	4.40798	2.55159
AFLA_020280	7.82849	7.93001
AFLA_020290	3.89222	4.40885
AFLA_020300	2.32839	2.15041
AFLA_020310	4.74381	5.73973
AFLA_020320	-15	-15
AFLA_020330	2.18872	1.88319
AFLA_020340	5.41496	6.05117
AFLA_020350	7.31709	7.07502
AFLA_020360	4.34139	3.98686
AFLA_020370	4.2067	4.37586
AFLA_020380	4.77717	6.39648
AFLA_020390	3.09403	4.15004
AFLA_020400	2.54268	3.40416
AFLA_020410	2.95171	3.76093
AFLA_020420	4.88716	3.29501
AFLA_020430	1.2197	-0.203606
AFLA_020440	0.246438	-2.05052
AFLA_020450	5.47806	5.38667
AFLA_020460	6.03943	6.02435
AFLA_020470	5.26266	5.53548
AFLA_020480	5.8471	5.56249
AFLA_020490	3.12717	2.78068
AFLA_020500	3.49945	2.96501
AFLA_020510	8.93309	8.49771
AFLA_020520	7.19274	6.85132
AFLA_020530	-15	-15
AFLA_020540	3.00873	3.65423
AFLA_020550	4.13595	2.02369
AFLA_020560	3.26638	3.84746
AFLA_020570	2.69125	2.12314
AFLA_020580	2.17789	2.43856
AFLA_020590	4.7275	2.4382
AFLA_020600	2.10986	2.5601
AFLA_020610	0.112041	0.919285
AFLA_020620	1.46655	4.02515
AFLA_020630	1.53873	-0.29849
AFLA_020640	5.31563	6.11657
AFLA_020650	5.30777	5.00887
AFLA_020660	3.84951	5.16429
AFLA_020670	5.92689	6.02241
AFLA_020680	5.65438	4.68416
AFLA_020690	10.3849	11.1467
AFLA_020700	4.48675	3.98295
AFLA_020710	4.08502	3.61297
AFLA_020720	10.7519	9.77584
AFLA_020730	3.99887	5.61824
AFLA_020740	0.608715	1.16063
AFLA_020750	3.63317	3.22484
AFLA_020760	5.93799	5.5057
AFLA_020770	-1.3476	-1.11875
AFLA_020780	2.83105	1.43456
AFLA_020790	3.92846	3.84446
AFLA_020800	0.960087	3.37045
AFLA_020810	-0.0394014	-1.49696
AFLA_020820	-1.85212	-0.258776
AFLA_020830	3.04815	3.9971
AFLA_020840	6.77138	7.86453
AFLA_020850	4.34799	4.41135
AFLA_020860	-15	-3.02914
AFLA_020870	3.26506	3.34435
AFLA_020880	2.54724	3.40937
AFLA_020890	5.42703	5.89169
AFLA_020900	5.94737	5.30307
AFLA_020910	2.95005	2.76606
AFLA_020920	3.38558	1.6551
AFLA_020930	3.87225	2.56456
AFLA_020940	4.0598	3.97167
AFLA_020950	1.86842	2.21061
AFLA_020960	1.47703	0.199904
AFLA_020970	2.04904	1.56422
AFLA_020980	6.48654	5.45582
AFLA_020990	6.51678	7.47864
AFLA_021000	4.82694	6.88073
[truncated: 11,488 more rows]

## Sheet: A.oryzae
locus_tag	SRR035603_normalized_base_counts_log2	SRR043191_normalized_base_counts_log2	SRR043192_normalized_base_counts_log2	SRR043193_normalized_base_counts_log2	SRR043194_normalized_base_counts_log2	SRR063693_normalized_base_counts_log2	SRR065622_normalized_base_counts_log2	SRR065623_normalized_base_counts_log2
AO090001000001	-15	-15	-15	-3.25543	-15	-3.22117	-15	-15
AO090001000002	-15	-15	-4.56971	-15	-4.57678	-1.1032	-15	-15
AO090001000003	-15	-3.72842	-3.32836	-15	-15	-3.97606	-15	-15
AO090001000006	-15	-15	-3.78292	-15	-3.78999	-2.91278	-15	-1.96022
AO090001000007	-15	-4.05922	-3.9222	-2.22596	-4.92927	-15	-15	-3.09949
AO090001000008	-15	-15	-3.9014	-3.9984	-1.90847	-2.99731	-15	-3.04552
AO090001000009	-0.00564427	-0.118042	0.999763	1.81579	-0.0379085	0.156335	-1.59279	0.544229
AO090001000010	-0.493835	-1.49709	0.74833	1.59631	-0.952099	-0.0309076	-2.94317	0.655985
AO090001000011	-4.26135	-1.23966	-4.09442	1.47327	-1.01402	-3.15716	-1.78712	-0.164643
AO090001000012	-15	-3.07195	-15	1.23883	-15	-2.58263	-15	-15
AO090001000013	-15	-15	-15	-0.418781	-15	-15	-15	-15
AO090001000014	-2.05358	0.010283	-15	3.86627	-15	0.0845641	-1.53988	1.25111
AO090001000015	-0.5727	0.525176	-2.30743	1.61052	-1.72953	0.941889	-1.83164	1.56272
AO090001000016	2.17893	2.42239	1.01782	3.66914	0.392391	2.28282	0.06334	2.60823
AO090001000017	-0.684801	1.58647	-1.01381	3.5473	-0.911335	1.01268	-2.60027	0.707072
AO090001000018	-1.65681	-15	-4.09703	1.08969	-15	-15	-3.35821	-1.65619
AO090001000019	-1.59801	-15	-15	1.02372	-15	-3.11195	1.00167	-3.2265
AO090001000020	-0.2288	-2.81483	-2.19238	-1.42174	-4.00681	-0.757037	-2.69798	-4.14386
AO090001000021	4.43329	-0.280056	2.45411	1.51558	0.479236	0.510587	-0.770854	1.24865
AO090001000022	0.0637962	-0.795382	0.274526	2.03314	1.85034	-2.18053	-1.79401	1.00487
AO090001000023	1.7756	1.27679	1.18913	3.0105	2.37666	1.14072	0.222108	2.65639
AO090001000024	-0.560874	7.14994	-2.0918	6.06591	-2.77694	7.1015	-4.45485	5.98751
AO090001000025	-2.61413	4.6272	-2.48036	3.293	-3.48743	4.70526	-15	2.56084
AO090001000026	-15	4.59532	-15	3.04679	-3.05086	4.27481	-15	3.1167
AO090001000028	-2.47689	5.6233	-2.92809	4.22742	-4.93516	5.6686	-15	4.12031
AO090001000029	1.889	3.24905	0.820147	2.53787	-3.3024	2.8413	-2.14969	2.12579
AO090001000030	2.4379	5.5281	-0.627109	4.35562	-4.09361	5.97484	-1.34772	5.2887
AO090001000031	4.25923	4.83001	3.31832	3.22133	-0.711785	4.75277	0.1539	3.55311
AO090001000032	-15	4.933	-15	3.72103	-15	4.75156	-15	3.47245
AO090001000033	-3.83995	5.66021	-2.70619	4.6431	-4.71325	5.69181	-15	4.25584
AO090001000034	-15	3.77806	-15	1.92263	-15	3.29667	-15	1.1738
AO090001000035	-4.3407	5.4306	-2.45342	4.32603	-2.45501	5.36402	-3.34412	3.99073
AO090001000036	-1.43818	6.0991	1.11062	4.77056	-0.954997	5.874	0.0047243	4.36524
AO090001000037	4.57428	7.45195	4.53493	7.89137	6.78273	7.93921	6.12746	8.51789
AO090001000038	0.776789	5.0712	1.35448	3.74388	1.39119	5.18212	-0.338913	3.78769
AO090001000039	1.32119	5.93576	1.72604	4.56016	1.16228	5.75165	0.620765	4.83048
AO090001000040	-2.91669	5.95584	-2.19796	4.67919	-1.46807	5.93756	-1.06891	5.18681
AO090001000041	-3.05005	4.97428	-4.91629	3.78047	-2.99908	4.37512	-3.17747	3.59618
AO090001000042	-0.687836	5.9795	-4.71302	4.82887	-15	6.52383	-15	5.72739
AO090001000043	-15	3.73025	-15	2.84124	-5.07773	3.97536	-15	2.77476
AO090001000044	-4.3702	2.87317	-5.23644	1.48471	-15	3.48442	-15	3.08538
AO090001000045	-15	5.49662	-15	4.38206	-15	5.25277	-15	4.21206
AO090001000046	-15	4.94322	-15	3.85749	-15	5.07859	-15	4.00414
AO090001000047	-15	2.78119	-15	1.75872	-15	2.87845	-15	1.68523
AO090001000048	-15	2.7447	-15	1.52631	-15	3.36801	-15	1.59102
AO090001000049	-15	-0.973528	-15	-1.67047	-15	-0.912422	-15	-0.523585
AO090001000050	-15	-15	-15	-15	-15	-15	-15	-1.40876
AO090001000051	-3.2972	-1.30046	-1.04544	0.867912	-15	-0.91082	-0.64564	0.271929
AO090001000052	-15	0.0550414	-3.8954	-15	-15	-1.37318	-3.15658	-2.03952
AO090001000053	-15	-2.51785	-2.38083	-15	-15	-15	-15	-15
AO090001000055	-15	-2.38292	-2.2459	-1.75793	-0.0830407	-15	-0.922112	-1.39002
AO090001000056	-15	-15	-15	-15	-15	-15	-15	-15
AO090001000057	-15	-1.76618	-15	-15	-15	-1.05447	-15	-1.62785
AO090001000058	-15	-0.456749	-5.4273	-2.5243	-2.11244	-2.50653	-3.68848	-15
AO090001000061	0.558718	5.0056	-1.73804	-2.15697	-3.06704	5.40383	-1.33764	-0.63286
AO090001000062	-15	-0.441598	-3.0546	0.00827421	-0.974204	1.96093	-1.14585	-1.26155
AO090001000063	-15	-15	-15	-15	-15	-15	-2.74596	-3.61241
AO090001000064	-15	-3.67243	-15	-4.6324	-15	-15	-15	-15
AO090001000065	-15	-15	-15	-15	-4.30846	-15	-3.56257	-15
AO090001000066	-15	-2.62005	-15	-4.16499	-15	-15	-4.36234	-15
AO090001000067	-15	-15	-4.85887	-2.63394	-3.86594	-15	-0.972153	-15
AO090001000068	3.19552	0.997952	2.1319	3.38449	2.39469	1.36435	1.32725	3.26146
AO090001000069	0.0323339	-0.965994	-0.187216	1.32987	0.470725	-0.40863	0.792937	1.11899
AO090001000070	5.16804	4.79085	4.47343	3.75432	4.17289	5.72197	4.64388	6.25259
AO090001000071	-15	-15	-15	-15	-15	-15	-15	-15
AO090001000073	5.6742	7.78802	2.1742	2.12442	3.66481	7.72165	3.73708	0.3488
AO090001000074	-3.66144	-15	-1.94271	-15	-1.21281	-2.87992	0.658613	-1.68001
AO090001000075	4.74896	1.51307	2.02148	2.94044	4.01169	2.59842	6.92886	4.66073
AO090001000077	-15	1.5025	-15	-1.02557	-15	1.30216	-15	1.21804
AO090001000078	-15	-0.921769	-15	-4.46055	-6.37062	-1.19747	-4.03976	-1.36348
AO090001000079	-15	-15	-15	-15	-15	-15	-15	-15
AO090001000080	-15	-15	-15	-15	-15	-15	-15	-15
AO090001000083	6.05541	2.59533	3.15662	0.862507	2.73858	6.4313	5.72812	5.71589
AO090001000084	-2.78761	-15	-3.65384	-1.22728	-2.66091	-15	-2.91502	-0.814457
AO090001000086	-2.58988	-3.1781	-0.871152	-2.13808	-1.58871	-15	-1.3146	-15
AO090001000087	-0.379356	-1.92113	-2.24354	-2.01861	-1.44325	1.10927	-3.53788	-2.39588
AO090001000088	-15	-15	-15	-15	-15	-15	-15	-15
AO090001000089	3.66824	4.10074	6.37083	5.29529	4.70121	5.10414	4.39964	2.93697
AO090001000090	2.20217	3.1706	2.83064	3.28816	3.15662	4.75759	0.482772	2.48005
AO090001000091	6.31259	6.18383	4.97236	7.25553	7.37839	8.22836	9.76299	7.99711
AO090001000092	-0.30594	-1.09516	-0.617098	1.23765	1.33736	-0.364831	0.425592	0.504398
AO090001000093	0.418292	-0.936534	-0.90362	0.560595	1.01324	-0.454538	0.512046	0.520768
AO090001000094	-3.03517	-15	-15	-4.24838	-15	-15	-15	-3.04552
AO090001000095	-1.01709	-2.02035	-15	-1.6584	-2.8904	-15	-2.1445	-0.718698
AO090001000097	-1.97527	-1.13053	-1.85468	1.17836	1.37639	-1.42822	0.813792	0.0706379
AO090001000098	1.01655	2.45335	-15	-1.25543	-15	5.99546	-1.41961	-1.30256
AO090001000099	-1.35382	-2.67243	-0.0118414	-1.6324	-1.95751	-3.59814	-2.81307	-1.67953
AO090001000100	0.47573	0.523972	1.74116	1.57798	2.72855	1.51138	2.52921	1.41197
AO090001000101	3.82854	4.39848	4.30062	5.70851	5.58827	4.08707	3.87795	5.41789
AO090001000102	-15	-2.16993	-15	0.776989	0.281956	-15	-2.29408	-0.636459
AO090001000103	-15	-15	-15	-15	-15	-15	-15	-15
AO090001000105	-15	-15	-4.59584	-4.69284	-15	-15	-15	-15
AO090001000106	-4.50165	-15	-15	-2.29496	-15	-15	-4.62907	-15
AO090001000107	-15	-15	-15	-15	-15	-15	-2.09518	-15
AO090001000108	-15	-15	-15	-15	-15	-15	-15	-3.92054
AO090001000109	-15	-15	-15	-15	-4.9871	-4.04277	-15	-15
AO090001000110	9.51325	7.29124	7.49479	5.60983	4.89688	9.518	3.49854	5.84829
AO090001000111	-15	-3.11259	-1.19796	-2.91309	-15	-2.84567	-15	-15
AO090001000112	-4.18297	-15	-5.0492	-4.1462	-4.05627	-15	-15	-4.29521
AO090001000113	-2.25978	-2.82597	-1.88159	-2.20646	-3.11106	4.37208	-2.95013	-0.692591
AO090001000115	-15	-15	-15	-2.87558	-15	-15	-15	-3.50767
AO090001000116	-2.31867	-0.447459	-2.11779	1.17753	1.04506	-2.2137	-0.794008	-1.2784
AO090001000117	-3.44195	-0.123275	-1.4211	-3.08325	-15	-0.673007	-15	-4.4523
AO090001000118	0.601057	-15	-2.43145	0.863866	-3.43852	0.817865	-0.383878	3.52485
AO090001000119	-1.84435	-1.65496	-2.05851	-0.222621	-3.52501	-1.5889	-4.77912	-1.0771
AO090001000120	-15	-15	-15	-15	-15	-15	-15	-15
AO090001000121	-2.0687	-3.6734	-2.93493	-3.03193	-15	-1.01416	-15	-3.66401
AO090001000123	-15	-15	-15	-15	-15	-15	-15	-15
AO090001000124	-15	-15	-15	-15	-15	-15	-15	-15
AO090001000125	-3.0507	-15	-15	-15	-15	-0.298311	-15	-15
AO090001000126	-15	-15	-15	-4.4298	-15	-15	-15	-15
AO090001000127	-15	-15	-15	-15	-15	-15	-15	-15
AO090001000128	-0.707239	-2.29546	0.485422	-15	-3.1655	-15	-15	-15
AO090001000129	0.665673	0.394129	1.38002	-1.42071	0.388945	-1.17841	-15	-0.251574
AO090001000130	1.62256	2.29956	3.04144	2.30011	4.05644	1.24831	1.58839	2.35004
AO090001000131	3.67343	3.27657	4.1966	3.1946	4.93332	2.70987	3.88796	3.69817
AO090001000133	-2.89706	-15	-15	-2.86029	-2.77036	-15	-2.45048	-1.32793
AO090001000134	-0.0137184	-1.37346	0.638033	4.91435	5.73932	-0.299177	3.68681	2.7845
AO090001000135	-2.58988	-0.542793	-15	-3.55311	-15	-1.51886	-15	-3.63341
AO090001000136	-0.638133	-15	-2.9153	0.146656	0.729336	-1.24107	1.63244	0.93373
AO090001000137	-3.52316	-0.941448	-1.42676	1.57725	1.02981	-0.867167	1.55	0.0514503
AO090001000138	-15	-1.59151	-3.77641	0.98457	-0.198518	-1.25419	1.64891	0.245742
AO090001000140	0.86774	-1.30544	-0.84649	1.37844	-2.17549	1.09077	-2.4296	1.76912
AO090001000141	-2.43703	-4.01427	-15	-1.80433	-2.29936	-2.35503	-1.84297	-0.715936
AO090001000142	-0.458267	0.612151	0.311051	2.06589	0.962152	1.61235	-0.447875	0.560655
AO090001000143	-2.33173	-0.634545	-15	-2.71	-15	2.88024	-15	-2.35857
AO090001000144	0.482422	-15	-3.5354	-3.6324	-1.22054	-15	0.638805	-15
AO090001000145	-15	-15	-2.48835	-15	-3.49542	-15	-15	-2.63248
AO090001000146	1.7531	-1.80642	1.58439	-0.918398	1.0677	2.61385	1.08735	3.52503
AO090001000147	0.224282	-15	0.473526	-15	-1.64902	0.289833	-0.529671	-0.0491094
AO090001000148	0.357698	-0.496845	0.602174	-1.36721	0.258777	3.38504	0.30564	0.902341
AO090001000149	-3.2948	-0.624118	-5.73502	0.429645	-15	-0.725814	-2.9962	-1.08119
AO090001000150	2.83589	1.89017	1.75432	2.77457	0.62819	2.65064	1.41228	2.41035
AO090001000151	0.196841	-0.0498191	-0.210559	-1.34478	-2.25485	-0.466173	-2.24593	-2.71383
AO090001000152	2.57034	2.88963	4.42416	0.826808	3.78613	1.62061	-1.19611	2.50591
AO090001000153	1.59612	-0.786851	0.178292	2.19643	1.25972	-0.473816	2.85275	2.37879
AO090001000154	5.58189	3.66239	5.07061	2.04862	4.84238	3.89826	4.20438	3.15899
AO090001000155	-3.38906	-2.80735	-15	-0.892863	-1.94044	-2.31804	-2.53296	0.295967
AO090001000156	-15	-3.00817	-15	-0.646223	-15	-15	-15	-0.0234963
AO090001000157	-15	-3.37346	-15	-1.33344	-15	-15	-15	-15
AO090001000158	-15	-15	-15	-4.38472	-15	-15	-15	-3.43184
AO090001000159	-3.28215	-4.2854	-1.14838	-0.785948	-3.15545	-3.21112	0.0288554	-0.308992
AO090001000160	-15	-1.87149	-1.73446	-1.41642	-2.32649	-1.38217	-15	-15
AO090001000161	-4.26948	-1.59518	-2.13571	0.668703	-1.23589	-1.8831	-0.0831845	-0.390541
AO090001000162	3.59663	5.39292	3.46006	2.4615	1.10699	5.53265	0.799977	1.76823
AO090001000163	-1.40867	0.80096	1.54464	-1.15663	2.37334	0.790533	1.5491	0.0805442
AO090001000164	3.73529	3.08134	1.94281	9.00383	8.69754	3.69611	12.3094	9.21915
AO090001000165	-1.35512	-0.818851	-1.60322	3.34848	3.15629	-1.25092	5.20186	2.74354
AO090001000166	-1.54013	-0.373458	-3.40636	3.68534	3.35054	-0.469102	5.91178	3.26563
AO090001000167	0.183463	1.36263	-0.945804	1.83791	0.269519	1.12697	0.878936	4.33603
AO090001000168	-1.89701	-1.15233	-1.01531	-1.43424	-2.34431	-0.820491	-1.59842	-0.352078
AO090001000169	-15	-15	-2.97719	-3.07419	-15	-15	-2.23837	-15
AO090001000170	-15	-2.14512	-15	-2.52014	-4.01517	-2.48588	-15	-4.18539
AO090001000171	-0.363862	-1.63015	-0.815057	0.7318	-0.500198	-0.877798	-0.754308	-0.175439
AO090001000172	-3.14187	-15	-15	-2.52014	-4.01517	-15	-1.994	-15
AO090001000173	-3.17756	-15	-2.05201	-15	-0.884583	-15	-15	-3.18792
AO090001000174	-0.839249	1.30161	-0.0606862	0.183352	-1.34529	0.862984	-0.97609	-0.489649
AO090001000175	-2.19659	-1.73219	-1.74916	-1.69217	-0.739739	-2.11734	-1.31988	-3.19872
AO090001000176	-0.608776	0.262438	0.294378	0.695346	1.68542	0.199216	0.902413	0.36714
AO090001000177	3.56033	2.2522	3.46574	2.53598	4.01066	4.41488	3.64181	2.64296
AO090001000178	2.838	2.63219	2.6461	2.41595	2.65016	2.98781	2.0041	1.81768
AO090001000179	-1.50988	-4.50491	-2.36789	-3.46489	-2.05303	-15	-15	-1.92705
AO090001000180	-0.351095	-0.184425	-0.8954	-0.506972	-2.2244	-2.28007	-2.47851	-1.36145
AO090001000182	-0.894866	-15	-1.34606	-15	-15	-2.4088	-15	-15
AO090001000183	-1.09847	-1.80799	-0.592733	0.313437	-0.509604	-3.60967	-1.10767	-0.0498228
AO090001000184	1.82886	1.00754	1.5122	2.17802	2.09799	1.97011	1.02655	2.27027
AO090001000185	1.45227	1.17436	2.10621	2.08516	2.61269	1.24691	1.30833	1.86657
AO090001000186	6.54177	4.61177	6.71781	5.63555	6.90898	6.0457	5.02653	5.29397
AO090001000187	2.5804	1.24478	1.86283	1.30197	0.555674	1.69476	0.20968	1.44118
AO090001000188	-3.72219	-0.818553	-4.58842	-15	-15	0.424681	-0.281126	-3.73255
AO090001000189	-15	-0.248313	-3.27391	-15	-15	-0.166727	-2.53509	-15
AO090001000191	-1.82272	-2.82597	-2.68895	-2.78595	-15	-15	-0.365164	-0.24811
AO090001000192	4.16251	3.86259	4.31206	3.89949	3.72495	3.46009	2.94247	3.89243
AO090001000193	2.12676	1.11274	2.83187	2.05814	2.61859	1.99243	2.32847	1.95453
AO090001000194	4.18534	3.54521	4.11811	4.66963	5.30091	3.71149	6.88279	4.65423
AO090001000195	-0.532798	0.923379	1.9084	2.22644	2.97933	0.023655	1.93474	0.318139
AO090001000196	4.13844	3.77567	4.37667	1.93697	3.5451	4.70549	3.22879	2.93012
AO090001000197	5.32742	3.53633	4.96328	2.99047	3.10448	3.52899	2.8812	3.63023
AO090001000199	-15	-15	-15	-1.01839	-3.3879	-1.45179	-2.642	-15
AO090001000200	-3.25413	-3.25739	-3.12037	-2.06209	-5.12743	-15	-15	-15
AO090001000203	4.73429	4.41746	3.36708	5.90885	4.85974	4.37844	4.85797	6.42825
AO090001000204	2.65769	2.58944	1.34907	3.10514	1.11448	3.25273	1.06065	3.19975
AO090001000205	-15	-15	-15	-15	-15	-15	-15	-15
AO090001000207	-15	-3.26508	-15	-0.640097	-4.13513	-15	-3.38924	-0.692697
AO090001000208	-2.5859	-15	-1.834	-2.19403	-3.42603	-0.902215	-15	-2.56309
AO090001000209	2.99297	3.03562	2.00243	3.33955	2.81073	3.01226	2.8552	3.56519
AO090001000210	1.78036	0.910733	1.416	2.84781	2.70357	1.05389	1.67406	1.8102
AO090001000211	-15	-15	-15	-15	-15	-15	-15	-15
AO090001000212	-15	-15	-15	-3.23839	-15	-15	-15	-15
AO090001000213	4.89215	4.81708	4.07492	4.97049	3.55592	4.25769	3.03827	4.36882
AO090001000214	-0.720536	-3.89372	-15	-2.26873	-3.76376	-2.81943	-0.0364339	-1.90082
AO090001000215	3.13607	1.8337	1.06436	2.60724	1.27585	1.64309	0.873007	2.6084
AO090001000216	-15	-15	-15	-3.48211	-15	-15	-15	-15
AO090001000217	5.51632	2.79126	4.04591	5.62174	5.69641	4.63189	6.47328	7.02001
AO090001000218	4.06033	5.17727	3.57914	4.08116	2.61136	4.23082	1.8834	3.80637
AO090001000219	2.93024	3.58574	2.65754	3.30772	2.31792	2.64988	1.03901	1.34349
AO090001000220	3.29387	3.67901	3.48294	3.83415	3.8611	3.58948	2.18473	3.66619
AO090001000221	0.244961	1.80457	1.43727	2.47533	1.34845	1.98264	0.569387	-0.676129
AO090001000222	3.57305	3.47569	4.55117	4.01506	4.74523	2.98152	3.89255	3.06425
AO090001000223	2.29965	2.79686	2.95494	3.20043	2.74122	2.5632	0.653339	2.65528
AO090001000224	7.64977	7.21171	8.41759	7.56356	8.16303	7.04814	7.66105	7.80777
AO090001000225	2.64229	2.61803	2.48655	3.34485	3.81144	2.0099	3.06359	3.68161
AO090001000226	-15	-15	-15	-4.29983	-15	-15	-15	-15
AO090001000228	0.451459	-15	-0.999736	-15	-3.00681	-15	-0.686923	-2.14386
AO090001000229	-0.547151	-3.49185	-2.35483	0.24861	-3.3619	-0.832609	1.6977	0.957493
AO090001000230	-15	-15	-3.84026	-0.098626	-1.26236	-15	-2.10144	-4.35635
AO090001000231	0.632667	-0.109043	-0.149417	1.66698	1.2416	0.241132	1.19722	1.70856
AO090001000232	4.01011	1.7683	2.57913	3.95475	3.61174	2.21353	3.50281	3.94577
AO090001000233	5.26885	3.22776	3.70798	5.47119	4.65796	3.10531	4.12762	4.98241
AO090001000234	0.266289	0.236888	0.0214066	0.593977	-0.510797	1.0403	0.360678	1.26832
AO090001000235	0.436364	0.787006	0.752639	1.09843	1.39501	1.90852	2.27411	2.01396
AO090001000237	5.05309	5.17385	4.96042	4.24773	3.09846	5.00012	2.76732	4.40338
AO090001000238	2.6111	2.09686	2.66504	1.71183	1.72765	2.47044	0.183175	1.80319
AO090001000239	0.661149	-0.450194	0.347342	3.49471	3.9799	-0.389666	5.34806	4.15008
AO090001000240	4.08487	5.20528	4.68733	4.90533	4.82637	4.27267	3.91558	4.54382
AO090001000241	3.9145	3.57434	3.68573	3.79363	3.61652	3.14559	2.44879	3.23954
AO090001000242	-1.92766	-1.91995	-1.36789	-1.14296	-2.78999	-15	-3.62907	-3.51201
AO090001000243	2.11315	2.01551	2.97762	-1.07948	-1.591	0.285419	-2.56559	-1.23084
AO090001000244	0.761981	0.199026	1.67996	0.749542	1.88652	-0.605839	-0.619851	0.30338
AO090001000246	-3.2567	-15	-4.12294	-15	-15	-15	-15	-15
AO090001000248	-15	-15	-15	-15	-15	-15	-15	-15
AO090001000249	-15	-15	-15	-15	-15	-15	-15	-15
AO090001000250	-2.27202	-3.27528	-15	-1.65029	-3.14532	-2.201	-15	-2.28238
AO090001000251	-2.14413	-15	-2.97719	-0.511256	-15	-2.0731	-15	-1.12132
AO090001000252	-0.452197	-0.718486	-1.31843	-0.263426	-0.910461	-1.5511	-2.74953	-1.31712
AO090001000253	3.99606	3.00292	2.79864	4.35491	4.19776	3.94294	3.96806	5.456
AO090001000254	-2.66917	-15	-2.5354	-0.310474	0.544991	-2.59814	-0.233645	1.01839
AO090001000255	3.25155	0.217905	3.29353	4.3772	5.95223	1.41697	5.87415	6.11404
AO090001000256	-3.33173	-2.75002	-0.613	0.952966	-2.73373	-3.2607	-1.87418	0.355829
AO090001000257	2.52566	2.6137	1.75073	3.87828	1.87259	2.56605	0.215086	3.37889
AO090001000258	-15	-15	-15	-15	-15	-15	-15	-15
AO090001000259	-4.52954	-3.26431	-15	-1.68542	-15	-3.45852	-15	-1.5647
AO090001000260	3.00464	2.4218	1.66272	1.92256	-3.01517	2.08949	-3.28577	1.84367
AO090001000261	3.07642	2.5617	1.66046	2.27113	-15	2.50292	-2.61601	2.71448
AO090001000262	-0.546276	-0.901703	-1.28519	0.868688	-4.3698	-1.10971	-4.30198	0.259672
AO090001000263	-15	-15	-15	-15	-0.894431	-15	4.17694	-15
AO090001000264	2.92791	2.3122	1.7921	4.44072	3.99622	2.58838	6.78979	4.9717
AO090001000265	4.80577	-1.98706	2.15938	-0.406255	4.31882	-0.714136	3.18594	2.55104
AO090001000266	-1.51983	-3.68204	-2.08558	-15	-1.87196	-15	-0.352735	-3.11515
AO090001000267	-15	-5.08843	-15	-15	-5.95847	-15	-4.21258	-4.09553
AO090001000268	-1.6261	-1.66672	-1.9294	-3.00437	-2.17748	-1.98108	-2.75351	-1.06798
AO090001000269	0.753126	1.52552	-0.347788	-1.99055	1.30556	1.90759	-15	-15
AO090001000270	-15	-15	-2.41477	-15	-15	-15	-15	-15
AO090001000271	1.62459	0.535332	0.355569	-0.453792	0.978945	-0.0602386	-0.588825	1.44334
AO090001000272	1.63932	1.33145	1.41694	1.12054	1.88967	0.295308	0.670862	1.20845
AO090001000273	2.505	3.67767	2.59116	2.93352	0.553477	3.58253	-0.492208	2.7054
AO090001000275	0.829587	0.549934	2.00922	1.48983	1.89749	0.352189	-0.433268	0.272175
AO090001000277	-0.344613	-1.33613	0.823325	1.23655	2.4246	-1.32794	1.64648	0.250928
AO090001000278	0.205298	-2.79796	-1.66093	-0.7911	0.139352	-15	-0.922112	-1.80506
AO090001000279	2.53187	2.47885	2.69789	2.82826	4.07603	2.5187	2.64821	2.90753
AO090001000280	1.22017	1.82968	2.34613	2.3679	3.77721	1.92653	1.00403	2.12303
AO090001000281	1.31491	0.608641	2.14806	2.66368	3.76903	1.79478	1.23879	2.56759
AO090001000282	-1.99264	-2.9959	-0.273911	-1.81911	2.08189	-15	0.239099	-0.570645
AO090001000283	-1.78049	-2.78374	-1.64672	-2.74372	-15	-15	-15	-15
AO090001000284	-1.68197	-3.27019	-1.81124	-15	-15	-15	-15	-15
AO090001000285	-15	-3.30345	-15	-3.00039	-5.49542	-15	-15	-3.04752
AO090001000286	-1.49732	-15	-15	-15	-15	-15	-15	-15
AO090001000287	-0.967085	-2.20678	-2.06319	-1.89715	-15	-3.44785	-3.64629	-1.21388
AO090001000288	-15	-15	-4.14586	-15	-15	-15	-3.42352	-15
AO090001000289	-15	-15	-15	-15	-15	-15	-15	-15
AO090001000290	-15	-15	-15	-15	-15	-15	-15	-15
AO090001000291	4.1459	3.01996	4.38237	4.79869	5.13593	3.46633	4.33693	4.74747
AO090001000292	0.0420242	-3.13116	0.529429	-0.290821	0.168723	-0.471912	-1.67035	-0.138257
AO090001000293	0.711515	-0.645575	1.37966	1.31878	1.37563	-0.975092	0.62411	0.917676
AO090001000294	4.94788	4.34666	5.10379	3.85737	3.68066	5.59771	4.58087	4.50407
AO090001000295	2.8939	3.17469	4.35403	3.0987	3.49884	4.94345	2.2521	2.59918
AO090001000296	1.72703	2.56828	3.16119	2.592	3.04456	2.23719	1.67855	2.63146
AO090001000297	2.78575	3.84178	4.21922	3.62416	3.33598	3.48128	2.09234	3.08547
AO090001000298	0.357849	0.925613	1.81641	0.821449	0.901736	1.1787	0.504199	0.521718
AO090001000299	3.81023	2.77605	3.15725	1.34716	0.322762	3.92126	1.21293	2.70962
AO090001000300	6.50575	7.5721	6.11029	5.24394	2.19676	7.29683	3.07421	4.62395
AO090001000301	3.41462	4.36618	3.45057	3.48995	2.35722	3.54267	1.53176	3.57623
AO090001000303	4.81544	4.03037	3.68608	4.33988	4.46178	4.80692	4.94048	5.05673
AO090001000304	7.64816	7.23792	6.13335	8.18136	7.58764	7.8654	10.1992	8.33617
AO090001000305	-2.00247	-2.34	-3.19063	-1.20017	-2.87577	-0.793942	1.79093	-0.168479
AO090001000307	4.21743	4.84158	4.67486	4.45194	5.03658	5.78927	5.14438	4.17285
AO090001000308	4.02046	3.04465	4.04534	3.16574	3.67786	3.60863	2.85039	2.97725
AO090001000310	0.910051	-2.21723	0.0438186	4.20736	5.12093	-3.46488	5.02072	3.98175
AO090001000311	-0.929631	-1.23888	-1.96989	-0.352294	-1.94044	-1.51068	-2.94248	-0.40764
AO090001000312	1.03795	1.52946	2.03421	1.22999	1.74413	1.89488	0.895555	1.26228
AO090001000313	0.318136	-1.82797	1.00314	2.07334	1.69325	0.0630358	0.0904347	2.44709
AO090001000314	0.735003	-1.71002	1.06767	2.08194	2.76943	-0.357637	1.36696	1.24693
AO090001000315	-0.877164	-15	-15	-0.518467	1.05689	-1.8393	-0.00457462	-0.302558
AO090001000317	0.0593977	-0.015348	0.557773	2.32914	0.832153	0.286826	-0.918214	2.49472
AO090001000318	-15	-15	-15	-15	-15	-15	-15	-15
AO090001000319	-15	-15	-15	-15	-15	-15	-15	-2.3518
AO090001000320	-3.55273	-15	-15	-15	-15	-15	-15	-15
AO090001000321	-0.418948	-1.43664	0.492855	-1.9207	-0.383308	-0.760908	-1.95935	-0.433415
AO090001000322	-15	-15	-15	-15	-15	-15	-15	-15
AO090001000323	-15	2.99476	-15	2.7324	-15	2.08297	-15	0.0675955
AO090001000324	1.7936	0.462485	1.76187	4.07709	3.50596	0.900514	3.60688	3.72151
AO090001000325	2.41939	2.63255	1.93934	1.46383	1.03919	3.33511	2.20596	1.81526
AO090001000326	4.74051	3.96033	4.84144	3.47028	3.85396	4.3538	3.39764	3.44544
AO090001000327	5.8638	7.40476	6.20778	7.32449	6.47679	6.65021	6.38457	7.77696
AO090001000328	3.70021	4.42655	4.14637	4.51682	4.84838	3.78731	3.77944	3.81776
AO090001000329	6.38581	5.88263	6.38479	6.61578	6.67811	6.08077	6.79907	6.47383
AO090001000330	4.41829	4.69383	3.84493	2.84404	1.5384	4.77187	0.787529	3.22154
AO090001000332	4.06022	2.93676	3.88706	2.9295	3.4579	3.81336	2.72596	3.87639
AO090001000333	3.94219	2.89576	3.38258	3.42808	3.50919	3.40363	2.26645	3.71095
AO090001000335	3.44754	3.01452	3.64425	2.5583	1.86517	3.33274	0.963032	2.10622
AO090001000336	4.00505	3.0971	4.13871	3.41574	3.31697	3.25191	1.61461	2.92035
AO090001000337	6.5398	5.76854	5.39155	5.22012	5.30019	6.5572	5.24868	5.72903
AO090001000338	6.03276	6.13541	5.02167	5.62252	3.99958	6.57495	6.48378	7.25522
AO090001000339	1.65203	1.6246	0.787448	1.52619	1.61658	1.82979	2.21093	2.03001
AO090001000340	3.07703	2.40498	0.957043	3.69806	3.13218	2.00122	1.69587	2.96933
AO090001000341	0.536832	-1.62538	-0.359072	1.73657	2.64923	-0.592675	3.14914	1.24794
AO090001000342	-0.603403	-0.104157	-1.27086	1.37695	2.42763	0.201307	3.04337	1.03881
AO090001000343	3.18184	1.65669	3.12019	4.89397	5.44156	2.53983	4.25448	4.15996
AO090001000344	4.60299	4.40146	5.26788	4.01657	5.54343	4.6459	4.77712	4.38287
AO090001000345	4.86097	4.17371	4.88917	6.0731	6.1893	4.05882	6.57078	6.19599
AO090001000348	0.815026	-0.745245	1.70746	2.05031	2.35367	0.82848	2.68614	0.904597
AO090001000350	4.13839	3.85395	3.88381	4.37676	3.39189	4.32543	4.36628	3.91984
AO090001000352	3.46769	3.71139	3.36562	3.54305	3.73279	2.98682	3.81832	3.58108
AO090001000353	4.76891	5.42655	5.25725	5.67528	5.88904	5.19752	4.87024	5.37406
AO090001000354	2.90759	5.00106	4.51242	5.11074	5.09127	3.58502	3.35182	3.65115
AO090001000355	3.83159	3.62252	3.75228	3.66472	3.72244	3.78069	2.83509	3.45384
AO090001000356	3.56621	3.42194	2.99579	3.53205	2.80313	3.56098	3.13058	2.96204
AO090001000357	4.1482	4.76158	4.66551	5.26601	5.73193	4.55492	4.23522	4.76269
AO090001000358	5.91465	6.72964	5.67927	7.63442	7.64493	5.84805	7.72962	7.29394
AO090001000359	-0.1472	-0.00261595	-0.342146	3.67332	2.0387	-0.577547	3.06538	1.75525
AO090001000360	2.10755	1.13548	1.34703	2.86425	0.506178	0.834454	-0.111217	2.19566
AO090001000363	4.88772	4.23041	5.59919	5.44472	3.69876	3.64828	2.72494	4.94269
AO090001000364	5.64268	5.47418	4.34155	5.29028	5.13297	6.01481	5.38595	6.74398
AO090001000365	0.238368	-1.66081	0.231103	0.736769	0.630851	-2.00156	3.58295	3.93791
AO090001000366	6.03416	4.96262	5.61835	6.21548	7.37085	5.66969	7.48171	7.55745
AO090001000367	3.83809	2.44138	4.31037	2.89588	4.15895	3.21444	2.30354	2.52767
AO090001000369	4.21199	3.47843	4.63495	3.53128	4.52402	3.86001	3.29838	3.20163
AO090001000370	3.38006	4.18084	5.01751	4.01183	4.57042	2.96783	2.45206	2.60313
AO090001000371	0.578163	0.876517	-0.0258758	2.98083	3.08754	1.16528	1.95088	2.47133
AO090001000372	0.712169	0.827211	1.30777	3.00985	3.4882	1.37223	1.69294	2.27254
AO090001000373	1.1265	2.8865	2.21002	5.91255	5.14797	2.96078	5.14679	5.80123
AO090001000374	4.61941	3.47481	3.97612	6.04559	6.44937	3.40116	6.70254	5.2534
AO090001000375	4.46586	4.42254	5.15809	4.63361	4.77618	3.87643	4.72642	4.53483
AO090001000376	2.51054	4.24102	2.76596	3.28681	3.1777	3.30515	3.71729	2.32964
AO090001000377	3.30311	5.10721	4.16217	6.22607	6.29039	3.73269	6.05764	5.42893
AO090001000378	5.00208	6.47078	5.09243	5.85389	4.5744	5.66158	4.74733	5.8181
AO090001000379	0.48572	1.45251	1.78941	3.6647	2.62308	1.24139	0.0347332	2.47454
AO090001000381	-0.700352	-1.95842	-1.05586	-4.24033	-4.1504	-2.63208	-2.83051	-1.96552
AO090001000382	0.824111	-0.180879	-0.322601	-1.21385	0.102119	0.794611	-0.548412	-1.15876
AO090001000383	0.573642	2.36433	1.26358	0.0270309	1.58199	3.75221	1.00831	1.92735
AO090001000384	0.934925	-0.0177747	1.59842	-1.21479	-15	0.33404	-1.21113	-15
AO090001000385	-0.150501	0.670414	0.874579	-2.43128	-3.0459	0.00359612	-4.18042	-1.75462
AO090001000386	2.54245	2.70156	2.36371	-0.627617	-2.62129	2.66693	-2.56004	-1.44299
AO090001000387	0.156359	-1.15895	-0.0219319	1.3405	0.721021	3.97135	0.170348	3.40552
AO090001000388	-2.66917	-3.67243	-1.5354	-0.682443	-0.95751	-1.59814	-0.796582	0.635828
AO090001000390	4.46923	6.38909	3.11026	4.35048	2.6317	6.49825	2.78617	4.15757
AO090001000391	1.76681	5.15171	1.94118	2.96359	1.89269	4.32838	1.90628	1.5927
AO090001000392	-15	-5.30295	-15	-15	-15	-15	-15	-15
AO090001000393	-15	-15	-15	-15	-15	-15	-15	-15
AO090001000394	-3.11243	-1.51976	-4.55266	-4.06469	-5.55973	-3.04141	-15	-3.11182
AO090001000395	-2.29886	-2.88708	-4.75006	-2.52513	-15	-15	-4.01124	-15
AO090001000396	-15	-15	-15	-15	-15	-15	-15	-15
AO090001000397	-15	-15	-15	-15	-15	-15	-15	-15
AO090001000398	-1.01305	-15	-4.01678	-15	-15	-15	-15	-15
AO090001000399	-0.351095	-3.35435	-2.21733	-15	-15	-0.695106	-15	-1.36145
AO090001000400	-15	-15	-15	-15	-15	-15	-15	-15
AO090001000401	-15	-15	-15	-15	-15	-15	-15	-15
AO090001000402	-0.416553	-2.22194	-2.2068	-1.35281	-2.55782	-1.32112	-2.94389	-2.15778
AO090001000403	2.1121	2.29364	0.763564	0.795098	-0.565433	3.2825	0.172237	1.70433
AO090001000404	3.15534	3.57457	3.27972	2.79769	1.75758	3.59019	-0.979007	3.62917
AO090001000406	0.765999	-0.499814	1.83816	-3.39839	-0.249567	2.71204	-3.16402	-0.0386987
AO090001000407	-4.98801	-15	-15	-15	-15	-15	-15	-15
AO090001000408	-15	-15	-15	-15	-15	-15	-15	-15
AO090001000410	-0.140229	0.485591	1.00112	0.24808	0.503069	0.477217	0.283978	0.473562
AO090001000411	2.98399	2.61085	2.75568	1.42377	2.57628	3.05592	1.26919	1.68836
AO090001000412	10.3997	9.06462	10.061	7.694	8.85496	9.45328	8.55768	9.50554
AO090001000413	8.30752	10.9801	9.15128	9.23276	5.55319	9.73596	5.31058	7.06963
AO090001000414	2.14914	1.80919	3.42308	2.50936	2.50905	1.74561	2.38596	1.87938
AO090001000415	5.37267	5.20694	6.1716	6.24368	7.49847	4.85213	7.65055	5.95365
AO090001000416	3.74731	4.08176	3.66534	3.95754	4.15297	3.83825	3.45998	3.72571
AO090001000417	5.33943	5.7047	5.58297	6.18277	5.98362	5.35448	6.1649	6.00729
AO090001000418	3.0597	4.40152	3.37016	3.78108	3.82602	3.51578	2.88758	3.34556
AO090001000419	4.88526	4.57818	4.13726	3.99105	4.37111	5.20054	4.30614	4.82371
AO090001000420	0.748441	-1.04956	0.0666327	2.03627	2.04274	-0.0577369	0.395654	1.30404
AO090001000421	-15	-15	-3.72998	-1.82697	-3.73704	-2.79272	-15	-1.8741
AO090001000422	-15	-3.6432	-2.19743	-2.43325	-2.19132	-3.56892	-15	-1.85707
AO090001000423	0.0886994	-1.1741	-0.259297	-2.29774	-1.20781	-1.3257	-15	-1.37804
AO090001000424	2.60187	1.50222	2.6694	2.10201	2.59612	1.72291	1.17828	2.04247
AO090001000425	1.27182	2.14587	0.847992	1.91625	1.16809	2.25798	-0.924017	2.07276
AO090001000426	6.23956	4.98099	4.60808	4.85594	3.6626	6.3176	4.33509	6.09264
AO090001000427	3.30741	5.20042	2.57502	3.03563	1.72164	4.26183	1.03771	3.66089
AO090001000428	2.72458	4.96501	3.05182	3.63082	3.05335	3.6131	0.94046	3.46713
AO090001000429	5.66225	5.93597	6.05037	4.09033	2.80896	5.97859	3.13936	4.06494
AO090001000430	5.40343	6.04616	5.17394	5.38422	4.28021	5.77408	4.23509	5.91059
AO090001000431	0.187679	2.12482	0.744705	2.74214	-1.47862	1.67374	-15	2.09098
AO090001000433	4.43369	4.89881	5.1479	4.99522	5.14172	5.10769	3.59766	4.30474
AO090001000434	5.69838	5.82132	5.83795	6.40901	6.43072	5.69425	5.76711	5.77344
AO090001000435	-2.37966	-2.38292	-2.2459	-0.757933	-0.931038	-15	-0.933084	-2.39002
AO090001000436	-15	-15	-2.14838	-3.24538	-1.15545	-15	-15	-1.2925
AO090001000437	2.56742	1.94877	3.0098	1.00752	1.90385	2.55932	1.33549	0.0363767
AO090001000438	1.88717	-0.693215	2.36437	1.44634	2.46227	1.64955	2.07066	1.47377
AO090001000439	4.88918	4.51752	5.19326	5.24733	4.48282	4.32722	4.18832	4.77116
AO090001000441	4.03545	4.19853	4.11196	5.22128	5.31078	3.91136	4.34261	3.80644
AO090001000442	6.17652	5.56954	5.67835	5.76596	6.1616	5.71994	5.4902	5.56357
AO090001000443	-0.555367	0.888244	-1.24117	2.41152	0.305684	0.677122	2.08401	3.13836
AO090001000444	0.420155	0.563682	1.32	1.93969	2.03427	-0.481162	0.976622	1.68673
AO090001000445	1.20117	2.0503	1.94935	2.87566	2.46169	1.65488	1.19184	1.24449
AO090001000446	1.34991	1.7699	2.45895	1.62324	2.41603	3.05583	2.17773	2.45319
AO090001000447	-4.5776	-3.58086	-3.44384	-2.55318	-15	-3.50658	-1.91652	-2.62113
AO090001000448	3.07525	3.35973	3.0266	2.95801	1.82062	3.35583	1.57901	3.54544
AO090001000449	2.45605	1.59065	2.37615	2.40551	2.66474	2.00051	1.00717	1.6839
AO090001000450	-1.18578	-4.18081	-3.06859	-3.55583	-3.4659	-4.10653	-3.30497	-15
AO090001000451	2.72747	3.12112	3.16249	2.53741	4.24504	2.89514	2.88675	3.0468
AO090001000452	3.79219	1.96234	2.88038	2.66015	3.78653	3.03662	3.80034	4.20901
AO090001000453	2.98078	3.9807	3.3517	3.85022	4.45134	3.58419	3.40811	3.457
AO090001000454	4.20218	5.04255	3.85359	3.11891	2.22164	4.90675	2.27824	4.08177
AO090001000455	3.51253	5.18841	3.98628	4.00139	2.94986	4.47418	2.52823	3.53983
AO090001000456	10.4385	8.68053	9.51893	10.1455	9.8767	9.86376	11.0475	10.4901
AO090001000458	4.71291	5.58871	3.87597	3.75995	1.739	5.35954	1.69357	4.43802
AO090001000459	5.82289	6.51007	5.59929	5.09847	3.46936	6.35756	3.03751	5.46861
AO090001000462	5.43463	4.98502	4.67837	4.41947	3.05377	5.71977	2.67736	4.84666
AO090001000463	2.0695	0.779312	1.92932	4.59934	3.93923	0.91201	4.18866	3.14998
AO090001000464	-0.489915	-0.416208	-0.671503	5.41578	4.98914	-2.14928	4.31309	3.53932
AO090001000465	3.73637	4.70216	3.82049	4.48292	3.63019	4.42541	3.2546	4.16809
AO090001000466	4.47133	4.57263	4.71918	4.66768	4.43053	4.45767	3.36545	4.11853
AO090001000467	2.06707	1.57663	2.19239	1.43958	1.85632	0.0506298	0.835704	1.24021
AO090001000468	3.85925	3.91922	4.46173	4.31381	4.2258	3.8663	2.94981	4.94157
AO090001000470	5.68317	4.95032	5.82283	6.11894	6.12329	4.76949	5.39126	5.59146
AO090001000471	5.57442	6.17191	5.22506	5.36763	3.85238	5.85044	2.83927	5.02701
AO090001000472	3.86124	3.41302	3.90331	3.90008	3.88738	3.74029	1.88334	3.56528
AO090001000473	4.07325	2.90483	3.38961	3.37551	3.12892	3.39621	1.97069	4.10718
AO090001000474	2.84331	2.26341	2.3223	1.45038	0.175534	1.99934	1.19278	0.246999
AO090001000475	3.99376	3.30647	3.20962	3.74739	3.17915	3.34199	3.65325	2.19209
AO090001000476	1.80524	-0.0270682	2.04379	3.54489	3.27584	-0.126817	3.18917	2.17489
AO090001000477	3.83476	4.68545	3.50268	4.07582	3.57624	4.92834	3.16704	3.44251
AO090001000480	4.69635	6.10792	5.69136	6.54881	6.30391	6.14241	5.77464	6.80252
AO090001000481	4.81534	7.06546	5.96139	6.85866	6.40351	6.15168	6.26709	6.4631
AO090001000482	5.22018	5.83215	5.40431	5.37629	4.82547	5.24157	3.71427	4.8816
AO090001000483	4.36986	3.25258	4.40637	2.77451	3.82036	3.46699	2.77934	3.03338
AO090001000484	4.52967	6.06849	3.81507	3.53951	1.13652	5.20493	0.662891	3.32982
AO090001000485	9.1895	10.6784	8.70444	8.69085	5.10945	10.3903	6.54389	8.36554
AO090001000486	3.62053	3.63895	2.45373	4.73	4.36525	2.92602	5.30396	5.35344
AO090001000487	3.74607	4.26173	3.6719	4.43554	3.84854	3.84562	3.27107	3.94911
AO090001000488	4.72351	4.64492	4.87275	5.36279	5.54634	4.85384	4.20538	4.75387
AO090001000489	1.98363	2.70702	1.60892	0.954346	-1.35703	2.45329	0.0926552	0.856694
AO090001000490	4.31254	3.81724	4.48237	5.92336	5.37939	4.36426	4.59578	5.85903
AO090001000491	2.75616	3.56683	3.90515	3.76346	2.96917	2.86162	1.04065	2.22432
AO090001000492	0.5974	1.79666	-0.132661	0.557081	-0.164938	1.66292	0.3715	1.80656
AO090001000493	3.49214	3.53125	4.36102	3.3324	3.88951	3.58871	3.14919	3.02589
AO090001000495	8.30141	7.70509	7.5889	6.40768	6.79165	6.93649	7.5879	5.22367
AO090001000496	4.41728	3.37419	2.9038	3.36645	3.29376	4.09374	4.31017	4.46448
AO090001000497	2.89219	2.96339	3.70679	3.45651	3.39516	3.04063	1.59659	2.99071
AO090001000498	2.64663	7.81722	6.3239	6.14734	4.64276	2.65659	-0.583588	1.9444
AO090001000499	3.04134	2.82275	1.71206	3.63423	2.94492	2.77244	1.98032	4.30962
AO090001000500	5.75984	4.18087	5.13566	2.83943	2.73726	4.27383	3.68527	3.24311
AO090001000502	4.30789	4.22363	4.42543	4.06226	3.95164	3.7993	3.80232	3.84374
AO090001000503	4.4417	3.40837	4.35682	3.69788	3.38144	3.37409	3.2087	3.86163
AO090001000504	3.29761	1.03797	0.800594	1.87945	2.44339	1.9308	1.39924	2.99578
AO090001000505	-4.2308	-2.4267	-15	-15	-15	-1.58029	-3.35821	-4.24116
AO090001000506	-15	-1.24307	-15	-1.28322	-15	-0.921793	-15	-1.57921
AO090001000507	-2.17031	3.00499	-0.814149	2.02296	-1.30664	2.97397	-2.33089	1.46232
AO090001000508	-2.90691	2.42034	-3.18818	0.506476	-3.19525	3.07809	-15	-1.92549
AO090001000509	2.82047	2.34439	3.3933	3.6563	4.28599	2.76098	2.81444	3.63113
AO090001000510	0.221519	-0.247251	0.441533	0.820333	1.71972	0.100491	2.02098	0.913827
AO090001000511	2.71016	2.60954	3.98497	3.08562	3.85797	2.44974	2.95541	2.7017
AO090001000512	3.10601	2.97715	4.01775	4.21608	4.78111	2.77252	3.21609	3.4486
AO090001000513	3.71205	3.47319	3.94746	3.35296	3.44822	3.58973	2.52214	3.30322
AO090001000515	2.67711	2.45608	2.84306	2.30223	3.05375	2.51344	2.83504	1.93532
AO090001000516	-0.676528	-1.38022	-1.80263	0.549413	0.413312	-1.0297	-0.128211	-0.204962
AO090001000517	-1.01467	-0.816288	0.497612	-0.655971	1.69453	-0.460558	-0.224733	-0.0598692
AO090001000518	1.44425	1.34351	2.41114	3.26728	3.96672	1.65156	2.26816	3.01058
AO090001000519	5.24283	6.6464	4.93619	5.63679	3.58623	5.99013	4.37338	5.61436
AO090001000520	-4.91832	-3.11422	-3.46262	-3.07419	-3.79162	-4.84729	-3.04573	-2.92867
AO090001000521	2.92032	2.48349	3.18667	3.0562	4.02791	2.57843	1.43828	2.86652
AO090001000522	2.98316	3.40866	2.3928	3.85349	3.68246	3.35533	1.53281	4.17628
AO090001000523	3.64358	3.79911	2.83736	3.89037	3.58828	3.44496	1.64098	3.2596
AO090001000524	5.56821	7.10505	5.6126	4.78279	4.22857	6.83255	3.77394	5.28988
AO090001000525	3.85819	4.00101	4.69881	3.54464	4.60348	4.50444	2.55418	4.72395
AO090001000526	3.48464	2.76581	3.91361	2.53506	3.33851	3.30637	2.58332	2.83335
AO090001000527	1.98391	2.26942	2.41873	2.08667	1.47011	2.5002	0.0897121	2.16089
AO090001000528	-0.765093	-2.18384	-0.664524	-2.61148	-3.68707	-1.28588	-3.16735	-5.35904
AO090001000529	3.53435	3.36739	3.61035	3.3547	2.64515	3.94546	1.57187	3.2451
AO090001000530	3.8939	3.0853	3.06098	3.34485	3.85948	3.72517	3.45572	3.8936
AO090001000531	4.58996	4.51246	4.12174	1.81016	1.40355	6.05356	0.399892	3.90963
AO090001000532	-15	-15	-15	-15	-15	-15	-1.4326	-2.28238
AO090001000533	-15	-15	-15	-15	-15	-15	-15	-15
AO090001000534	-15	-4.9804	-3.25841	-1.85291	-15	-4.90612	-15	-2.67215
AO090001000535	-15	-2.67499	-15	1.26608	-3.13	-0.406703	-15	-0.682097
AO090001000536	-15	-15	-15	0.635069	-3.2292	-2.30136	-1.89834	-1.0575
AO090001000537	0.125798	-2.68012	-2.5431	-2.6401	-15	-0.297086	-15	-0.365294
AO090001000538	0.322432	-1.25481	-2.11779	-1.62983	-15	0.393459	-15	-0.676953
AO090001000539	0.185233	0.696551	-0.166427	-0.263426	-1.49542	-0.551096	-15	-0.632479
AO090001000540	-15	-15	-3.57347	-15	-15	-15	-15	-15
AO090001000541	-15	-15	-15	-2.90569	-15	-15	-15	-15
AO090001000542	-15	-15	-15	-15	-15	-15	-15	-15
AO090001000543	-2.21558	-15	-5.06532	-15	-15	-15	-15	-15
AO090001000544	1.09095	-0.116032	1.09738	0.191527	-0.897485	0.0748357	-1.57419	-0.530179
AO090001000545	-0.479828	0.616453	0.49044	-1.25041	-2.16048	-0.894229	-2.41459	-15
AO090001000546	6.85241	7.14343	6.72141	4.62858	2.657	6.78291	2.42386	4.14802
AO090001000547	0.664015	-1.68012	0.958526	-0.553335	-0.839673	-2.48031	-1.13068	0.244102
AO090001000548	0.146846	-3.5518	-2.82981	-4.51177	-15	-15	-1.70912	-2.5589
AO090001000549	2.28842	1.76332	3.26049	3.99117	1.80619	1.26368	-0.854169	1.58703
AO090001000550	2.43955	-0.17444	2.99749	4.41747	3.84038	0.625455	3.71042	2.31923
AO090001000551	1.94005	2.7724	2.59379	2.83917	2.55128	2.24746	0.882722	1.67747
AO090001000552	3.4483	3.58237	2.61359	3.06274	2.23426	3.80529	0.891821	3.91548
AO090001000553	6.27915	7.29403	6.36156	5.6602	3.82753	6.70754	4.34765	5.45662
AO090001000554	2.92748	3.36708	3.54261	3.99462	4.61763	2.80513	3.70188	3.42782
AO090001000555	2.98148	1.78827	2.94889	1.95056	2.59546	1.89359	0.856232	2.40199
AO090001000556	0.42537	0.715681	1.81509	1.61391	1.83181	0.309009	0.0698022	0.232976
AO090001000557	0.583467	0.309544	0.229776	0.601075	-0.287299	0.662086	-0.239633	-0.22476
AO090001000558	2.4632	1.85701	2.21312	3.19605	3.16333	2.02902	3.20623	2.62972
AO090001000559	3.79317	5.26562	3.68225	4.03832	3.9031	4.6399	4.25196	5.22944
AO090001000560	4.32434	4.19709	4.02288	5.60839	4.81785	4.32775	5.4927	5.14846
AO090001000561	5.57114	5.34893	5.433	4.44698	4.32853	5.30426	3.75031	3.96891
AO090001000562	4.36359	3.89779	4.96556	5.14224	5.79113	4.37875	5.25147	4.63053
AO090001000563	1.10192	2.04073	-0.0984266	3.12015	3.02703	1.56262	1.16586	2.14351
AO090001000564	4.62544	4.16579	3.67697	-2.25543	0.615857	5.0496	0.525033	-0.852096
AO090001000565	5.41648	3.00227	3.64969	1.764	3.4844	4.80306	4.76478	4.73088
AO090001000566	-2.04536	-1.54338	-2.08443	-0.255433	-0.243505	-3.4691	1.51869	-0.752529
AO090001000567	-15	-15	-15	-4.06279	-2.1655	-15	-0.328847	-15
AO090001000568	1.17593	1.53366	2.02227	0.820932	-1.27356	1.9297	-0.286664	1.34912
AO090001000569	2.29259	4.05229	1.6938	2.86575	0.958004	3.36634	-0.0718248	2.73897
AO090001000570	2.96223	4.54557	2.81182	2.62349	1.06738	3.53105	-0.200287	2.28256
AO090001000571	3.77853	6.80932	3.89745	2.84198	0.924775	5.17169	-2.9849	1.59401
AO090001000572	4.70166	4.5233	4.3457	5.80465	5.6334	4.55084	5.35752	5.6985
AO090001000573	4.06843	3.48093	3.27924	2.84049	4.62888	3.98408	6.24735	3.08036
AO090001000574	6.45965	6.46421	6.09642	6.65854	5.88925	6.58978	5.11504	6.47192
AO090001000575	2.71446	2.99343	2.55484	2.79806	2.32754	2.82513	0.631684	2.56094
AO090001000576	2.72652	3.32237	3.33713	3.83192	4.69033	2.60938	3.58451	3.09726
AO090001000577	4.58822	4.48444	4.15713	4.52977	4.45807	4.57921	4.03616	4.46357
AO090001000578	4.0793	4.10035	4.28149	3.5838	3.18441	4.1493	2.19147	3.84033
AO090001000581	4.90025	4.22086	4.1329	3.78025	2.9546	4.81404	2.60833	3.39083
AO090001000582	-4.16394	0.225127	-3.03017	-0.0435669	-2.45227	-1.29025	-3.29135	-3.17429
AO090001000583	4.50575	6.14511	4.29388	4.52822	3.38419	5.50847	4.05348	5.02535
AO090001000584	5.79249	6.18007	5.50395	5.52824	4.54659	6.06844	5.00719	4.94441
AO090001000585	5.71741	5.1557	5.72696	5.48009	5.97893	6.04291	5.47154	5.59919
AO090001000586	3.47008	2.07632	2.67214	2.66988	1.79827	2.86773	0.543898	3.10347
AO090001000587	3.16945	3.50243	3.9994	4.22272	4.29338	3.6253	3.39614	4.0516
AO090001000588	0.292761	0.284815	0.0786053	1.27706	-0.21797	2.07571	0.160659	1.27301
AO090001000589	6.13188	4.7278	5.782	5.5937	6.35737	5.48947	6.26337	6.07201
AO090001000590	3.75651	2.94508	3.80783	0.942949	0.733318	3.15168	1.81719	0.691421
AO090001000592	6.62099	4.94401	6.17044	5.70521	6.69655	5.75221	7.93255	5.54858
AO090001000593	2.75804	1.30498	1.06745	0.906318	2.26412	1.72042	2.35075	3.0311
AO090001000594	1.8262	1.26021	-0.674063	0.826521	-0.0874809	1.16866	1.62656	1.8454
AO090001000595	2.48097	2.86337	3.51187	2.38686	3.24145	2.52992	1.98202	1.91094
AO090001000596	0.658019	-1.56294	-1.42591	-15	-1.01795	-2.07362	0.234298	-2.155
AO090001000597	2.93838	3.92838	3.39138	2.80962	1.72963	3.40699	0.354664	2.59725
AO090001000598	1.33201	3.55922	1.56551	2.95446	0.891562	3.46686	0.140078	3.38135
AO090001000599	3.72139	2.56275	3.20024	3.97794	3.01829	3.74198	1.27729	3.65586
AO090001000601	2.88945	3.49357	3.67442	3.69206	4.06098	3.06585	3.04761	3.78606
AO090001000603	3.04016	2.9924	3.67065	2.45222	2.14877	2.81971	1.19291	2.33768
AO090001000604	2.66136	2.08284	3.07818	1.56817	1.59124	1.88553	0.988169	1.66926
AO090001000606	4.66622	0.224215	1.70199	-2.90569	-1.23079	1.588	-15	-1.95281
AO090001000608	-2.08575	-2.71049	-3.27391	-2.20099	-3.11106	-3.75169	-3.95013	-15
AO090001000611	4.99969	3.88854	3.29397	7.48592	7.94718	2.86493	7.18397	6.35733
AO090001000612	0.196452	0.181547	0.334082	0.714636	0.698982	0.704587	-1.22132	0.551457
AO090001000613	3.19065	2.78652	3.39291	2.99146	1.99095	4.34287	2.98873	2.40111
AO090001000614	2.57756	3.3543	2.98196	2.86935	2.49103	3.04058	1.52779	2.82202
AO090001000615	3.74136	4.6041	2.84836	3.46542	2.10691	4.15145	1.7609	4.14988
AO090001000616	0.998578	4.93296	1.13235	4.23464	-1.68208	6.55708	-0.936188	6.71313
AO090001000617	2.28902	6.39706	2.05912	5.09776	-0.492004	7.31102	-0.352309	6.24472
AO090001000618	1.3873	2.99732	1.29892	2.37937	0.56529	3.72179	-0.613092	2.4854
AO090001000619	1.9894	2.7275	1.69326	4.05599	0.94639	3.40874	0.0555032	3.72053
AO090001000620	3.11238	6.11482	1.54517	3.0554	-0.387895	5.05932	-1.96393	3.21431
AO090001000621	1.47719	5.16902	-1.15843	2.77183	-2.97286	4.29483	-3.26013	2.08619
AO090001000622	-0.0505835	4.20938	-1.32638	1.44512	-3.50337	2.4125	-15	0.561919
AO090001000624	-2.59801	-2.35334	-2.46424	-2.56124	-4.47131	-2.52698	-15	-1.0234
AO090001000625	-2.60609	-1.36142	-15	-3.25397	-3.89443	-1.54329	-3.7335	-2.61645
AO090001000626	4.28183	4.47774	4.46266	4.8907	5.03657	4.52974	4.32527	4.89902
AO090001000627	5.99666	5.16736	6.21066	6.18165	7.16187	5.08501	6.76871	5.94475
AO090001000628	4.12952	3.9733	4.33387	4.50267	6.07816	3.6902	5.691	4.17521
AO090001000629	-15	-2.77419	-0.974201	-4.31913	-0.923758	-15	0.429038	-3.36625
AO090001000630	-0.359749	0.636345	0.703303	1.14777	0.360566	0.447722	0.231988	0.586273
AO090001000631	0.706846	-1.64648	0.259932	0.78378	0.146441	0.279743	0.485325	1.29991
AO090001000632	-2.37966	-15	-15	-15	-15	-15	-3.50707	-15
AO090001000633	-2.26568	1.24948	-2.01826	0.637688	-1.84475	0.92609	-1.61509	-0.335177
AO090001000634	2.55266	2.24078	2.32436	3.8619	1.67936	2.08415	1.84137	4.49749
AO090001000635	9.7514	7.81517	9.60786	7.6737	8.07361	8.65999	9.04443	7.6127
AO090001000636	3.60154	4.98412	1.99896	1.9081	2.47768	4.54788	2.21173	1.60705
AO090001000637	2.71685	2.53931	1.25488	1.77286	0.828277	2.42881	0.69298	1.53486
AO090001000638	1.06844	0.678829	1.11667	0.604637	-1.08304	0.627924	-0.842385	1.35232
AO090001000639	1.71153	1.51005	1.32541	1.84991	2.33239	1.59107	1.25492	2.11587
AO090001000640	-15	-2.42611	-1.22882	-2.06279	-0.576383	-3.61349	-2.23794	-2.10991
AO090001000641	-15	-4.20768	-2.4857	-15	-4.07773	-15	-4.33184	-4.21478
AO090001000642	-15	-15	-15	-5.69838	-5.60845	-4.66412	-3.86256	-4.7455
AO090001000644	2.78777	2.29877	2.52546	2.3676	2.28196	2.71033	3.00393	3.82731
AO090001000645	1.31968	2.03059	2.6371	3.04986	3.27718	0.626822	1.07449	2.31345
AO090001000646	1.05451	2.14655	2.6055	3.22723	3.18339	1.02584	1.76998	2.58841
AO090001000647	1.271	2.1017	2.92403	3.86265	3.3749	1.85965	1.72069	2.99502
AO090001000648	1.7921	1.77052	2.74053	1.40853	2.62254	1.9566	0.809994	1.50868
AO090001000649	1.67808	0.41266	1.15372	-2.07947	-1.39361	1.60216	-1.82999	-3.16002
AO090001000651	3.36923	3.42541	4.04648	3.37118	3.37509	3.41571	1.80121	2.9941
AO090001000652	2.67111	1.27462	2.44178	1.84627	1.72522	3.23383	1.36459	2.81019
AO090001000653	2.90443	4.10601	2.67227	3.30799	2.79081	3.45882	1.77057	3.37858
AO090001000654	3.9458	4.67496	4.22722	4.78477	5.08187	3.60503	3.08125	4.44016
AO090001000655	3.97527	3.22671	2.85135	4.04899	4.05838	3.80388	1.26032	3.64124
AO090001000656	5.62494	6.03977	6.21244	6.03011	6.07127	5.23252	4.47601	5.46882
AO090001000657	3.62068	4.88148	4.622	5.38044	4.90359	4.85332	5.58981	4.69436
AO090001000658	1.47449	1.61224	2.33779	2.25144	2.8704	1.68467	1.02452	1.65642
AO090001000659	2.94288	5.37295	3.18928	3.9018	2.2308	3.65859	1.51749	2.97405
AO090001000660	5.46645	6.532	5.07407	4.91902	2.55918	6.4853	2.36195	4.61375
AO090001000661	6.15436	7.14376	6.45859	5.76522	5.5271	6.3636	5.15788	5.42201
AO090001000663	3.86653	3.86507	4.94966	5.83051	7.26285	3.58882	5.4924	4.73175
AO090001000664	3.73051	3.72669	3.98275	4.34444	2.00726	3.38536	0.38319	4.01069
AO090001000665	3.75893	4.39753	4.09483	3.81434	3.826	4.27942	2.66076	3.82984
AO090001000666	4.89334	5.6423	3.69524	4.70958	4.1456	5.30418	3.42267	4.87073
AO090001000667	3.41743	4.92122	2.89693	2.97483	1.3392	4.24183	-0.0027022	2.89173
AO090001000668	2.20791	2.90605	1.85103	2.30582	1.56385	2.2201	0.616601	1.93809
AO090001000669	4.3215	4.86516	3.92012	4.30381	3.18088	4.42172	2.08875	3.11953
AO090001000670	4.11563	4.1136	4.44741	3.4317	3.75196	4.57999	1.79608	2.73216
AO090001000671	-0.364807	1.41983	-0.455635	0.786168	-0.654247	0.479694	-2.21931	0.760237
AO090001000672	2.61987	3.66363	3.81681	3.87712	3.58928	2.97801	2.30708	3.15158
AO090001000673	2.02965	2.43387	2.5972	2.34878	2.90634	2.45195	2.50211	2.50549
AO090001000675	10.0698	5.68676	9.85463	7.07589	9.3019	6.33025	9.81446	8.75777
AO090001000678	3.39305	3.09578	4.30045	5.44847	6.48866	4.01759	5.97568	6.37051
AO090001000679	-0.766132	-2.18442	-1.63237	-1.40744	-1.46951	-2.12111	-0.723618	-2.2025
AO090001000680	6.29736	6.52614	5.696	5.7478	4.99505	5.457	4.14049	5.13095
AO090001000681	2.99822	3.47657	3.92321	1.89683	1.00927	3.50464	0.898079	2.09465
AO090001000682	1.93012	2.24201	1.61085	2.4518	2.83113	1.88746	1.75197	2.12969
AO090001000684	5.32358	5.00275	5.60168	4.13008	5.09445	4.91572	4.13155	4.64809
AO090001000687	-1.67757	-4.25481	-1.41735	0.135546	-0.539898	-4.18053	-1.39546	0.849457
AO090001000688	4.21754	3.38004	3.86318	3.74762	3.73589	3.43344	3.47384	3.79965
AO090001000689	5.24003	5.87723	3.99416	6.27384	6.14918	5.6748	7.37403	5.65198
AO090001000690	-15	-15	-15	-15	-15	-2.91544	-3.11387	-15
AO090001000691	-2.1335	-1.5518	-0.192381	-0.28938	0.578157	-0.062477	0.537042	-15
AO090001000692	4.39727	5.01329	5.43819	5.95476	7.05324	5.3543	5.74326	5.63303
AO090001000693	6.90014	6.07768	8.10733	5.44322	6.94461	5.96841	4.83814	5.56514
AO090001000694	1.96832	2.34928	2.01829	2.35048	2.96075	1.83252	1.12252	2.09624
AO090001000695	2.11794	2.5097	2.00122	2.47538	3.14817	2.0554	1.3112	2.56874
AO090001000696	4.73196	3.31997	3.41684	3.45678	3.85395	4.28723	3.19655	3.9932
AO090001000697	2.72838	3.66351	3.32925	3.74135	2.91752	2.87136	0.801113	3.13114
AO090001000698	4.00265	5.57889	4.81153	6.2449	5.0642	5.152	3.43074	5.67693
AO090001000699	3.3153	3.83096	3.52444	3.75558	3.97494	3.31955	2.26628	3.43649
AO090001000700	1.13121	1.13851	1.6949	0.223079	1.60955	1.65252	0.774798	-0.0437826
AO090001000701	4.41534	4.44741	4.93129	3.22517	3.68973	4.56544	3.09927	2.50602
AO090001000702	-1.97322	-2.6045	-0.558842	-1.56448	-0.808826	-2.26719	2.15798	-1.35405
AO090001000703	4.29236	3.50999	4.14944	3.25462	4.4073	3.06991	3.32911	2.92154
AO090001000704	3.45559	2.20238	2.8382	3.4759	4.16719	2.28612	2.86003	4.65889
AO090001000705	3.45914	4.25807	4.08676	3.55174	3.95976	4.18657	3.78976	3.84931
AO090001000706	3.40958	3.93638	3.51279	4.60904	2.76234	3.92213	2.57527	4.60147
AO090001000707	8.14293	7.89125	7.93594	6.26153	7.3601	7.98735	6.24288	7.28564
AO090001000708	3.58618	3.13871	3.37299	2.94089	2.9643	3.57236	2.97526	3.20942
AO090001000709	3.53583	3.26109	2.98994	3.98857	4.59182	3.32616	3.85707	4.84722
AO090001000710	7.55049	7.47333	6.88504	5.76748	5.65953	8.36023	5.19247	6.62777
AO090001000711	3.31678	4.47298	2.68094	3.50058	2.1703	4.39691	2.16069	4.21321
AO090001000712	7.31816	9.01674	7.40671	8.49145	6.69769	8.55327	5.92836	7.69126
AO090001000713	6.7002	6.65683	6.12703	6.95298	7.00363	6.69398	6.51514	6.43303
AO090001000714	1.57757	1.19428	2.5693	2.3689	3.12742	1.41586	1.47989	1.55007
AO090001000715	1.96933	2.14296	2.79597	2.80753	3.47094	1.49624	2.20883	1.91207
AO090001000716	2.91843	1.82035	2.94517	5.39139	3.9507	2.81898	7.43238	5.52171
AO090001000717	4.0295	4.84514	4.45668	5.44083	3.53391	4.49622	2.61972	4.15864
AO090001000718	2.43881	3.12398	2.3646	2.42534	2.35209	2.70005	1.25733	2.67165
AO090001000719	5.77277	5.22634	5.52441	4.49251	3.31036	5.89804	3.0717	4.78369
AO090001000720	3.54718	3.66791	3.96865	4.31697	3.87075	3.00574	2.4741	3.67001
AO090001000721	4.26544	4.03023	4.39275	3.76331	2.96777	3.88971	1.72094	3.65156
AO090001000722	3.26974	3.95014	3.27391	4.25441	4.04986	3.63618	2.69986	4.1606
AO090001000723	2.97577	3.11335	3.55741	1.1173	0.513497	2.9958	0.101792	0.917099
AO090001000724	6.51378	4.92	5.64689	5.39149	5.55462	6.14421	5.85843	6.12194
AO090001000725	4.03643	5.12026	4.88044	4.93732	4.44274	4.62349	4.26611	4.20962
AO090001000726	5.98375	5.58635	6.67792	5.29803	6.11628	5.49625	5.02106	5.4342
AO090001000727	2.86568	2.56529	3.16555	2.94042	3.41039	2.82041	2.16571	2.72426
AO090001000728	4.68702	4.95669	4.65598	4.67421	4.581	4.45732	3.86167	4.9827
AO090001000729	1.86715	0.768217	1.37289	0.138388	1.86059	1.30717	-0.762757	-2.23066
AO090001000730	0.795146	-0.869692	0.08216	0.307834	1.17761	-0.532376	-2.31578	-2.61376
AO090001000732	4.67055	5.53944	4.62094	6.78848	6.02398	5.60654	6.99489	6.69708
AO090001000733	6.79449	7.94691	7.35848	10.3373	10.0331	7.61423	8.78902	9.96163
AO090001000734	3.73188	2.82188	3.98439	4.03367	4.41696	2.86925	3.10721	3.78088
AO090001000735	2.70621	3.42308	3.82303	3.50413	4.14716	3.07667	3.1647	2.66989
AO090001000736	3.0182	3.13184	2.99447	3.7292	3.25916	3.54044	3.98755	3.60143
AO090001000737	3.33095	4.58416	4.08349	4.45992	4.17276	3.95502	4.05123	3.87232
AO090001000738	5.04482	4.97688	6.10103	5.76845	6.03983	5.10787	4.46335	5.70967
AO090001000739	3.11085	4.29903	4.21344	4.9557	5.26737	3.44242	4.72205	4.3717
AO090001000740	5.99498	5.95732	5.09979	4.26404	3.12746	5.43018	2.52144	4.36557
AO090001000741	4.89171	4.75091	4.9082	3.87773	4.21767	4.11451	3.97488	2.90322
AO090001000742	5.57466	4.45943	4.58135	3.51275	3.92051	4.94533	4.57268	2.90157
AO090001000744	5.63123	4.60889	5.6884	5.102	5.63524	4.96807	5.61268	4.72515
AO090001000745	3.3739	2.08641	2.22344	2.07442	1.03803	2.95492	3.44725	2.42123
AO090001000746	2.76637	3.12245	3.29637	3.79085	3.04684	2.46902	2.82055	3.40279
AO090001000747	4.95472	5.72045	5.82069	6.9477	5.63986	5.33169	4.82013	6.6818
AO090001000748	2.65627	3.55558	3.73308	4.58273	3.36812	3.01965	1.63418	3.91597
AO090001000749	4.18862	5.94201	4.24184	4.41359	2.42268	4.86132	2.45275	3.94887
AO090001000750	5.47428	5.39695	5.09772	6.65414	6.02154	5.39962	6.75704	6.98438
AO090001000751	5.27652	5.66802	5.58579	6.01597	5.1968	6.20818	4.74424	5.72058
AO090001000752	5.42983	4.93021	4.87251	3.40313	2.23834	5.46765	1.64987	3.66984
AO090003000001	4.85404	6.75394	5.4396	5.9933	3.49147	5.47415	3.42696	5.15099
AO090003000002	3.48337	3.55936	4.03736	3.5371	2.96803	3.4309	1.69488	3.04342
AO090003000003	7.1077	7.91085	8.00468	7.95987	8.70684	7.69634	7.16889	7.70728
AO090003000004	7.21056	7.54332	7.33289	7.06014	6.30924	7.18813	8.62222	7.2035
AO090003000005	6.01537	6.28822	6.14981	6.33633	6.28533	6.05138	5.54937	5.86369
AO090003000006	5.65995	4.99741	5.84847	4.3275	3.86854	5.35046	2.83103	4.16422
AO090003000007	1.48272	-0.825971	1.6198	-0.819115	-1.69602	-0.751689	-0.365164	-0.24811
AO090003000008	6.65968	8.08032	7.28644	7.54079	7.27939	7.79813	7.491	7.74219
AO090003000009	4.49358	5.60557	4.49239	4.93634	2.69009	4.98037	1.56887	4.30742
AO090003000010	5.36517	4.66907	5.21896	3.75791	2.8497	4.75642	2.68669	4.5594
AO090003000011	2.91865	2.41754	3.82937	2.54381	3.24884	2.37648	1.32597	1.52537
AO090003000012	4.01985	5.28995	4.64731	5.87112	6.63263	4.70804	5.12446	5.25383
AO090003000013	3.89983	4.11233	3.86853	4.83583	5.72771	4.72646	4.83792	6.05261
AO090003000014	4.90879	7.038	5.53219	6.02922	5.03844	5.67284	3.05617	4.82116
AO090003000015	6.45319	6.12216	6.22305	6.35662	5.85749	6.55487	4.67979	6.32402
AO090003000016	5.82573	6.16806	6.00677	6.35916	6.32436	5.98344	5.12842	6.17251
AO090003000017	3.52667	2.55254	3.50401	2.20847	-0.394127	3.01115	0.95803	1.63742
AO090003000018	2.09795	2.76141	2.19679	7.07555	3.38233	0.478403	9.53733	5.99297
AO090003000019	2.99172	2.63876	2.44759	1.99331	0.724314	3.52791	2.82547	3.12541
AO090003000020	3.99891	4.37832	3.74107	3.78994	3.02856	4.04391	2.43075	3.40701
AO090003000021	6.13489	6.3189	6.35251	5.64117	5.5333	6.3347	4.67768	5.05044
AO090003000022	1.43702	2.3185	1.94617	2.74459	3.55927	1.89447	2.17451	1.43004
AO090003000023	4.00074	2.57562	3.91123	2.03982	1.115	2.37531	0.155005	1.44896
AO090003000024	2.75045	3.76499	3.25308	4.20743	4.06639	1.68517	3.23354	6.10332
AO090003000026	1.83728	2.03629	3.09043	2.81098	3.30933	2.02805	1.76919	1.98258
AO090003000027	2.86265	2.41547	2.9932	3.32359	3.65492	1.79839	2.32289	3.18403
AO090003000028	-0.377111	0.772405	-1.3385	0.581959	0.239393	-0.889951	0.947316	0.401605
AO090003000029	4.16055	4.32334	4.02397	5.65336	4.97962	4.55319	4.56591	5.11894
AO090003000030	-15	-4.20235	-15	-1.35497	-4.07239	-3.12807	-1.74154	-0.894093
AO090003000031	3.81664	2.57715	2.36275	4.01206	3.26736	3.83246	4.59922	4.18857
AO090003000032	-3.4886	-15	-2.23306	-2.86687	-15	-2.10222	-2.29408	-3.51544
AO090003000033	-3.3366	-2.01792	-1.39547	-15	-15	-2.26557	-15	-1.34695
AO090003000034	-15	-2.45943	-15	-2.47512	-2.32948	-1.97011	-15	-3.0515
AO090003000035	5.9791	4.77837	4.44159	4.63239	4.11538	5.6436	4.53389	5.27685
AO090003000036	4.65181	4.97937	4.52826	5.93039	5.44154	4.96965	4.80145	6.05752
AO090003000038	5.03972	4.68845	4.35455	5.95836	5.71067	5.01914	4.6292	6.80202
AO090003000039	5.62477	6.04384	5.56857	7.24596	6.65918	6.17638	6.34167	7.2225
AO090003000040	3.40951	1.88481	2.17163	5.49327	4.06018	1.72903	5.35844	4.38703
AO090003000041	3.11364	4.11177	3.07823	4.48766	2.36347	3.67618	2.6098	4.31743
AO090003000042	-3.06626	-3.26216	-2.34753	0.274293	-2.1582	-1.67987	0.191607	-0.441967
AO090003000043	2.55662	2.03614	2.12151	5.61987	3.89993	2.13179	5.29787	4.47497
AO090003000044	0.348782	0.294525	-0.831488	1.15898	0.161443	0.5363	2.48819	0.284688
AO090003000045	5.19322	3.82337	3.25134	3.23286	-0.773185	4.795	-1.85114	4.51057
AO090003000046	3.96058	3.74507	3.17022	2.74929	2.7085	4.05353	4.29363	3.50612
AO090003000047	3.14854	2.87899	2.49558	3.16878	2.86072	3.4486	3.94009	3.12284
AO090003000049	2.92152	2.63718	3.8985	2.28776	2.73467	2.7855	2.00894	1.80783
AO090003000050	-1.4431	-1.69842	-4.88333	-2.4454	-15	-0.148111	-15	-4.02745
AO090003000051	4.20985	5.39732	4.96838	7.251	6.46135	5.02818	5.31217	6.65681
AO090003000053	7.45581	7.94501	7.88189	7.66089	7.29998	7.60135	6.39681	7.23386
AO090003000054	5.73533	7.21727	6.13258	6.77111	5.9815	5.85064	4.511	5.1295
AO090003000055	10.623	11.0101	11.5244	9.49486	9.28763	11.5055	9.63104	10.9907
AO090003000056	5.88656	5.72231	5.76169	6.33218	6.18676	5.66041	5.46922	6.30745
AO090003000057	2.78353	3.11181	2.53499	5.00208	4.18601	2.91162	2.53966	4.96983
AO090003000058	2.88682	4.81973	4.05577	3.07856	1.30767	3.80974	0.613479	1.38516
AO090003000059	2.07678	4.08843	2.60738	3.57396	2.7822	3.09155	2.14337	3.12932
AO090003000060	1.2827	1.83067	1.84396	3.30675	2.21337	2.13068	0.970151	2.39892
AO090003000061	3.71472	3.74445	3.59262	2.66166	2.81301	4.33947	2.5204	3.84007
AO090003000062	0.144197	-0.466046	-0.175753	2.86044	-0.121422	0.229723	-0.510032	3.03559
AO090003000064	0.672609	1.18593	0.434408	2.81515	-0.0486892	0.895639	1.17794	3.33782
AO090003000065	1.23811	2.08781	1.41747	4.02485	2.499	1.99628	1.31262	3.31132
AO090003000066	4.78389	4.80336	5.54449	6.09733	5.90359	4.17492	5.69856	6.48514
AO090003000067	1.77619	-0.227069	0.784422	0.687423	0.777353	1.0696	4.57628	3.29603
AO090003000068	6.50283	5.2899	6.63588	5.62714	6.43209	6.20326	6.07056	6.73404
AO090003000069	3.28345	3.52734	2.68597	2.46983	0.0433952	3.96408	-0.219972	2.58621
AO090003000070	4.38398	6.16356	5.2903	5.30419	4.38694	5.32574	4.01313	4.63571
AO090003000071	9.70993	8.11446	8.95099	8.8155	8.21199	9.05893	7.85916	9.45579
AO090003000073	2.40508	1.74306	2.78671	2.4942	2.27285	2.68652	0.254791	3.81441
AO090003000074	2.96836	3.4927	3.13793	4.18144	3.63389	2.95172	2.5247	4.07876
AO090003000075	3.12654	2.47478	2.75185	2.26695	1.70356	2.97664	-0.33715	2.33728
AO090003000076	1.49561	2.496	2.63551	1.73555	1.51841	1.46315	-1.47887	1.37929
AO090003000077	-2.61168	-1.72949	-4.0519	-0.826975	-5.05897	-0.419258	-3.34625	-1.92075
AO090003000079	0.451582	-2.69322	-0.461036	-2.13862	-1.28315	-4.42629	-1.31267	-1.92818
AO090003000080	2.58393	3.21952	2.4482	2.5395	1.64018	2.68086	1.40735	2.26359
AO090003000081	4.57231	6.2284	4.723	4.39698	2.19484	5.38915	1.35577	3.67522
AO090003000082	-15	-15	-3.33724	-15	-2.34431	-0.837042	-15	-15
AO090003000083	1.33906	1.13094	2.08668	0.0191959	-1.1409	1.97494	-1.38932	0.320251
AO090003000085	3.52405	4.2034	3.71032	3.54748	3.07999	3.81808	2.59336	3.29066
AO090003000086	1.6394	2.74461	2.51611	2.5494	1.75542	1.06221	-0.997624	1.44356
AO090003000088	2.5655	0.798742	1.18142	0.973386	-1.99558	1.36174	0.739342	1.58286
AO090003000089	3.16704	2.54497	1.87831	2.02489	1.97569	2.65074	2.79316	2.8122
AO090003000090	10.1056	11.4572	10.8538	9.84952	10.5415	11.2613	10.6169	10.7243
AO090003000091	2.76362	3.50552	3.12016	3.50065	3.3691	3.39318	3.37139	3.66522
AO090003000092	2.18879	2.92619	1.90948	2.82382	3.04694	2.14578	1.91116	2.36783
AO090003000093	-3.59801	-4.60126	-15	-3.71689	-3.52135	-15	-15	-3.60837
AO090003000094	1.44509	-0.584963	1.65372	2.97791	4.21742	0.0699027	3.53328	2.71999
AO090003000095	5.86859	5.6947	5.69845	6.17049	5.73694	6.10937	4.86976	6.10791
AO090003000096	3.0481	4.70192	3.37164	4.00687	1.40064	3.57767	1.63317	3.31615
AO090003000097	4.64444	3.59015	3.79223	3.55016	4.09802	4.68517	4.28984	4.5507
AO090003000098	6.96828	5.01039	5.83727	5.6548	5.67469	6.31193	6.64394	6.51774
AO090003000099	1.46869	3.01921	2.58119	2.41435	1.79839	2.48173	0.674042	1.49757
AO090003000100	0.466021	2.66889	1.43852	1.4788	1.51182	1.15752	-0.296707	0.710853
AO090003000101	1.15817	2.90173	1.96557	2.95541	2.09581	1.69529	1.11834	2.15421
AO090003000102	3.35206	4.1972	2.68746	4.72012	5.48323	3.42066	4.75736	4.69334
AO090003000103	3.21924	2.87423	3.28342	3.6934	4.12508	3.1236	2.10099	3.59434
AO090003000104	2.33158	2.70192	1.6098	1.9336	1.51216	2.41278	-2.47851	1.93901
AO090003000105	2.47539	3.62669	3.88898	2.37766	2.73294	2.66625	0.641998	1.89016
AO090003000106	1.86022	3.75877	1.90256	2.07121	0.090152	2.72901	-0.0209612	1.56571
AO090003000107	3.99525	3.74022	3.49066	4.16993	5.637	5.66365	6.91517	5.61634
AO090003000108	4.51771	3.63684	4.03253	3.51832	3.08556	4.40082	1.35849	3.10781
AO090003000109	1.4305	0.757824	1.78144	1.50158	0.484199	1.89822	3.42456	1.52879
AO090003000111	1.12802	0.884943	2.17685	1.41528	2.68431	1.43461	0.344921	2.01295
AO090003000113	3.09139	4.6005	4.54277	3.15153	2.65451	3.9291	2.30902	2.36656
AO090003000115	-15	-1.69032	-2.13826	-0.235255	-3.14532	-0.616034	-15	-2.31555
AO090003000116	-1.53365	-2.5328	-1.32773	-0.257849	-0.797534	-1.28859	-2.33503	-0.988105
AO090003000117	-1.63062	-1.61738	-1.48036	-0.0255654	-0.512234	-1.5431	-2.74154	-0.674527
AO090003000118	2.17073	2.33725	3.13126	1.49244	0.171773	1.90126	-1.71384	1.11741
AO090003000119	6.03729	3.88373	5.38426	4.66246	5.14243	4.25035	4.72492	4.8306
AO090003000120	4.29923	4.79302	4.68698	5.34592	5.29534	4.5377	3.52621	5.39543
AO090003000121	8.91709	9.89931	9.233	7.5	6.04828	9.15918	5.88968	6.81417
AO090003000122	3.58298	4.32875	3.8816	4.37831	4.66931	3.56074	3.87741	3.98298
AO090003000123	-15	-15	-15	-1.0397	-1.75713	-15	-0.426276	-15
AO090003000124	1.52543	1.27946	0.327587	8.14196	9.26599	-0.0425826	11.9076	8.38376
AO090003000126	-1.65766	-4.65886	-3.06241	0.263805	-1.83986	-15	-0.979179	-0.426689
AO090003000127	2.61868	3.39762	3.39882	3.70464	3.56349	2.96435	2.30324	2.9392
AO090003000128	1.84057	2.8825	2.65241	3.00548	3.28577	1.81613	0.857387	2.22226
AO090003000129	2.57291	1.50059	1.30944	-0.218533	-0.529141	1.73869	-1.11835	0.631396
AO090003000130	-0.712693	-0.724918	-1.13147	1.81884	2.20229	-0.516136	-1.13326	0.848938
AO090003000131	-3.45149	-4.80266	-5.2506	-5.3476	-4.25767	-4.31334	-4.51178	-5.39473
AO090003000132	1.23614	1.63215	0.755524	1.06439	0.80341	1.65456	-1.77373	1.15696
AO090003000133	3.85922	4.29943	4.1608	3.48219	2.43075	4.34	1.88033	3.31002
AO090003000135	5.38013	4.82048	4.26582	5.39545	4.2406	5.40963	2.72342	4.66018
AO090003000136	1.03688	0.05313	0.0510081	1.69981	0.308614	0.468291	-1.95647	0.160588
AO090003000138	2.89036	2.65929	2.77071	1.80464	2.33338	1.9303	1.56711	0.763595
AO090003000139	2.4558	1.26384	2.44017	1.11676	2.49467	1.18418	-0.017241	0.214601
AO090003000140	5.93253	6.25379	4.88441	5.9409	5.45105	5.66182	5.46256	5.03962
AO090003000141	5.96519	5.03532	6.25346	4.6788	6.14381	6.19853	5.37891	5.49502
AO090003000142	4.64706	6.1363	5.41986	6.00623	5.73795	5.55098	4.95401	4.89869
AO090003000143	3.26609	4.93296	4.46524	5.29126	5.1637	3.50759	2.30482	2.63133
AO090003000144	6.50208	6.58732	6.55655	8.8514	8.10819	6.12406	8.33936	8.02049
AO090003000146	4.05042	3.14961	4.9644	3.5805	4.11524	2.84923	2.63669	3.5272
AO090003000147	4.37735	4.47388	4.37301	5.24688	4.92981	4.64602	4.80741	4.53942
AO090003000148	2.73315	3.79375	3.08823	4.02295	3.56673	3.30688	1.92908	3.24441
AO090003000149	3.16916	3.23162	4.72223	3.14569	4.49296	3.1732	2.00539	3.36594
AO090003000150	3.42952	6.1217	1.15237	4.86909	1.25366	5.66519	0.236246	4.76917
AO090003000152	-1.3121	1.00165	0.522106	1.1841	1.8146	0.332917	0.872546	2.02868
AO090003000153	-1.07647	-1.85733	-1.23221	-2.0397	-1.37578	0.110031	-3.78885	-1.35644
AO090003000154	4.42093	3.69596	3.5205	2.92883	2.86229	4.48469	2.86035	3.44462
AO090003000156	3.57968	4.19972	4.05654	4.23111	4.43798	3.7401	3.57983	3.7375
AO090003000157	1.21714	1.34184	0.901955	1.10862	1.11107	1.09123	-0.320411	1.16502
AO090003000158	1.87825	3.4884	2.97111	2.55188	1.93684	1.86701	0.499019	1.02689
AO090003000159	-0.645838	-1.64909	-0.704716	0.478393	2.84678	-2.57481	0.917066	-1.67268
AO090003000160	2.18345	3.63292	3.28875	4.03372	4.0245	2.53885	3.0595	2.77454
AO090003000161	5.62106	6.64116	6.62242	6.62296	6.6233	6.11322	6.36717	5.98573
AO090003000162	1.01423	3.08897	2.46992	0.881069	2.77484	2.61577	2.10765	0.155872
AO090003000163	1.72827	4.03217	1.89905	2.22092	3.31957	3.12482	3.97753	1.24265
AO090003000164	5.97516	5.77389	6.0984	4.6658	3.67121	5.29538	3.68127	4.39322
AO090003000166	5.27131	5.09997	5.26429	6.0597	6.34231	4.9783	5.28358	5.60537
AO090003000167	5.89324	3.97246	6.08201	3.091	3.39363	4.11929	2.79781	3.59677
AO090003000168	5.27311	4.81635	4.58455	4.3878	4.54145	5.38978	4.26057	4.51469
AO090003000170	-3.11545	-1.50057	-15	-2.48257	-15	-2.04442	-15	-3.09263
AO090003000171	-15	0.0371195	-3.91332	-2.01032	-15	-1.97606	-3.1745	-1.06567
AO090003000172	0.144328	0.809514	-0.494037	0.849537	-1.7235	0.805792	-0.977608	0.361839
AO090003000174	4.7824	5.01911	4.53664	7.0042	6.62471	5.15063	8.04982	5.08371
AO090003000175	1.47333	-0.254814	0.570264	0.463053	2.17578	0.817644	1.02234	0.543356
AO090003000176	0.939124	2.75411	0.990429	0.712858	-0.104102	2.08297	-0.78422	-0.656195
AO090003000177	3.23687	3.33639	2.70661	3.27628	2.20765	3.61129	2.19567	3.37273
AO090003000178	2.70614	3.3517	3.10272	4.78681	4.02735	2.6422	2.52773	3.33084
AO090003000179	3.04592	2.34705	2.78522	4.14487	4.02194	2.89634	2.32348	4.1015
AO090003000180	3.37083	6.72058	4.21593	7.44782	5.98145	5.44923	4.68837	6.79166
AO090003000182	-15	-3.1479	-15	-1.52291	-0.432983	-15	-1.27205	-15
AO090003000183	4.95926	4.91313	4.41259	4.1207	3.07693	4.63251	3.2391	3.88925
AO090003000185	-4.1319	-15	-2.93102	-15	-4.93809	-15	-3.1922	-4.10831
AO090003000186	6.85129	7.05812	6.28637	6.48352	5.63433	6.3701	4.35244	5.74472
AO090003000188	-4.57142	-4.57468	-3.43766	-3.21273	-3.1228	-4.53357	-3.14704	-15
AO090003000189	5.0116	5.55585	5.77209	5.43907	5.70495	5.27164	4.43263	4.85828
AO090003000190	3.58374	3.52582	3.65759	4.702	5.01993	3.49715	4.33588	3.86027
AO090003000191	0.374736	0.702226	0.680269	3.60911	3.69224	0.951186	4.57201	2.70116
AO090003000192	4.20602	5.51601	4.42797	4.63846	4.25204	5.61013	4.29635	3.80674
AO090003000193	3.50278	4.38994	3.88907	3.96086	3.70233	3.34452	1.64537	3.46593
AO090003000194	1.17728	2.60029	2.63298	3.13994	3.20814	1.41093	-1.95013	1.16282
AO090003000195	2.70278	3.22569	2.47356	3.54336	3.01697	3.4506	0.885289	3.10673
AO090003000196	3.46528	3.78584	3.01856	2.78088	2.22793	3.32152	1.21277	2.61971
AO090003000197	5.27769	4.28927	4.05963	3.20613	2.00442	4.89531	2.25568	4.3285
AO090003000198	5.02213	6.27478	5.48094	4.70471	3.09121	5.45265	2.58399	3.92953
AO090003000201	0.163478	0.143735	1.1046	1.0076	2.14703	0.819467	3.31473	1.95813
AO090003000203	4.91195	4.97405	5.74106	5.44865	6.36928	4.67281	6.02935	5.24467
AO090003000205	7.06561	5.96166	8.1167	6.10021	7.90379	8.318	7.19125	7.5485
AO090003000206	2.45318	2.11594	3.55328	6.78383	9.11638	2.42635	7.26538	6.48675
AO090003000207	3.05026	3.36595	4.31565	7.59625	9.69332	3.32868	8.50553	7.0719
AO090003000208	0.0448338	0.954702	0.371246	2.51265	1.53228	2.20882	2.65415	1.73923
AO090003000209	0.822395	0.812418	0.203256	1.98129	2.73786	2.13846	6.20721	1.92742
AO090003000210	-4.03794	2.02647	-0.8954	2.49049	-0.349927	2.51474	-3.07996	1.32293
AO090003000211	-0.420716	2.73613	-0.351079	3.35257	1.30235	3.13237	-1.4361	2.05553
AO090003000212	-15	0.0603726	-2.85887	0.902108	-0.0585877	0.627383	-1.13654	0.684776
AO090003000213	0.229067	0.488619	0.907154	1.56129	1.74443	1.41052	1.15134	0.213235
AO090003000214	0.854809	1.34609	1.5416	2.28649	1.7142	1.94232	2.65949	1.43493
AO090003000215	7.28747	7.10733	4.94973	6.59849	6.51479	7.83471	9.03949	8.20992
AO090003000216	1.28006	1.4235	1.58365	0.323046	0.203522	2.00978	0.153539	0.866779
AO090003000217	1.70817	1.86393	1.55307	2.86783	2.93372	1.39567	1.4449	2.79448
AO090003000218	3.09487	2.18779	2.54564	3.52736	3.26203	1.42464	3.77558	2.96441
AO090003000219	1.85729	-2.62538	0.0966077	-0.000391325	0.0895388	-0.381171	-1.74953	0.365471
AO090003000220	2.69111	2.65335	1.34655	1.10825	0.0415261	3.25115	-0.0721019	2.17253
AO090003000221	2.88106	3.0613	3.81598	3.43255	3.31207	1.88545	2.80073	2.26684
AO090003000222	3.67459	3.26577	3.06563	3.71077	3.87928	2.54058	2.98498	3.08083
AO090003000223	-0.608343	-1.36761	-0.843561	-2.28778	-0.690165	-0.537317	-1.20455	-0.90887
AO090003000225	2.56478	2.62497	3.79995	2.99827	3.45134	2.40011	1.77301	2.9482
AO090003000227	4.09287	3.75467	3.63242	2.32461	1.19126	4.00748	1.96296	2.31742
AO090003000228	2.91819	2.39962	2.80102	1.92427	0.70287	2.26836	1.11911	1.36561
AO090003000229	-0.767898	-0.139122	0.339874	-0.444973	-0.096038	-0.856254	-2.06708	-0.774579
AO090003000230	5.68508	1.11958	2.83197	8.41266	6.91822	1.64732	8.78212	9.1896
AO090003000231	-0.903636	0.0931094	-0.992261	-1.67422	-2.58429	0.443636	-3.8384	-0.913992
AO090003000232	-0.404312	-0.960107	-2.14501	-1.6717	-3.73704	-0.990054	-2.99115	-0.8741
AO090003000235	4.44806	5.20045	4.77902	4.54244	3.76215	5.20056	3.37472	4.70686
AO090003000236	4.13322	5.88083	4.03715	5.24983	4.51391	5.34156	6.10976	4.72181
AO090003000237	3.82176	2.61373	4.37159	3.5177	4.07419	2.62653	2.21733	2.8909
AO090003000238	-4.33286	-4.30295	-15	-3.26293	-15	-15	-2.86417	-15
AO090003000239	1.85057	1.0741	-0.536946	2.61536	2.03328	2.30195	2.11922	3.13795
AO090003000240	2.07835	2.4261	3.43444	3.25419	3.52843	1.92035	3.20449	2.66662
AO090003000241	7.11351	7.02674	6.40137	8.26806	9.30998	6.72579	10.5745	7.78208
AO090003000242	-0.670713	-2.41093	-15	-0.148518	0.834497	0.400314	3.57439	-1.42901
AO090003000243	-0.177575	1.94764	0.690748	2.769	0.366348	2.33707	-0.774303	2.13356
AO090003000244	2.19689	3.32714	2.88156	4.95575	2.93301	3.44566	2.5333	4.25359
AO090003000245	-0.162995	-1.74024	-1.28129	-0.892863	-1.28836	0.127274	-0.295923	0.227854
AO090003000246	1.08233	0.195183	1.57795	1.78307	2.62938	0.937358	2.31356	1.48701
AO090003000247	2.47621	3.91509	1.53443	4.26051	3.57681	3.17676	4.46459	4.82522
AO090003000248	-1.19153	-0.0104924	-0.0714983	6.27639	6.42676	0.194575	7.9084	6.71848
AO090003000249	0.330913	0.00358434	0.110766	2.52195	3.95	-0.0337388	4.17069	2.33089
AO090003000250	1.8862	2.47235	0.571622	5.97937	7.48008	2.42513	8.72367	7.63785
AO090003000251	-4.28473	-15	-3.53283	2.0664	-1.66543	-15	3.1579	0.248758
AO090003000252	2.09422	2.78232	3.51151	4.14391	4.54762	1.1445	3.38761	3.75259
AO090003000253	6.04814	7.29435	6.36571	5.39242	4.09506	6.95457	3.15661	4.67674
AO090003000254	-0.751633	-1.7847	-2.35483	-3.03679	-1.85171	1.19981	-0.885616	-0.950892
AO090003000256	-2.20974	0.874469	1.49112	1.21935	0.82385	0.176643	0.638047	-0.228316
AO090003000257	6.17211	7.38288	6.82487	11.2392	10.9996	7.42779	9.847	11.0213
AO090003000258	4.53961	4.05754	3.19441	2.30733	2.6648	5.53962	4.55239	4.21663
AO090003000260	-2.81227	-2.23057	-0.98312	0.17869	-0.878221	-3.74125	0.0458981	0.416642
AO090003000261	-1.64225	-1.17785	-1.17833	0.0465956	-1.1854	0.117117	-0.620959	-1.34227
AO090003000262	3.93096	3.86091	3.74703	3.29684	2.7423	3.80284	1.25294	2.93931
AO090003000263	2.84734	3.27482	3.87854	3.05626	2.78574	3.03997	0.592702	2.28761
AO090003000264	4.41215	5.07007	5.16427	4.81652	5.05099	4.61564	4.59349	3.54234
AO090003000265	3.22565	3.21554	3.64514	3.13871	3.43777	3.8534	2.90741	1.94531
AO090003000267	4.09295	3.96626	4.47903	4.28732	4.31119	3.82671	1.87782	3.512
AO090003000268	3.11457	3.00816	3.92019	3.41118	4.39461	4.0687	3.92652	5.18401
AO090003000269	3.64853	4.80132	4.20766	4.66065	4.09236	4.34459	3.80503	4.39808
AO090003000270	7.6516	8.10099	7.5192	8.4258	7.71881	7.79729	6.66592	7.76105
AO090003000271	3.14143	2.39066	3.8494	4.01435	4.53896	2.69801	4.323	3.15441
AO090003000273	0.750239	0.631674	1.90088	1.88448	2.52633	0.779739	0.563726	0.854053
AO090003000274	-15	-15	-15	-15	-15	-15	-15	-15
AO090003000275	-15	-3.67628	-15	-4.63625	-15	-15	-15	-15
AO090003000276	-1.39188	-3.12553	-2.25154	-2.34854	-2.58054	-3.63621	-3.83465	-2.7176
AO090003000277	0.953959	-0.229868	0.95446	0.658152	1.16312	-0.255122	0.730865	0.0114182
AO090003000278	4.61599	3.55591	4.71724	5.16794	5.11439	3.78627	4.28598	4.90644
AO090003000279	3.15327	2.65494	3.67419	4.3694	4.83294	2.50697	2.89874	3.63596
AO090003000280	3.35776	1.98388	3.98683	4.69739	5.57611	2.53304	3.77459	3.60643
AO090003000282	2.97785	4.24286	3.06321	3.97653	3.13744	3.4712	1.93594	3.69616
AO090003000283	1.76168	1.87866	2.41119	2.70779	3.20565	1.64542	1.05896	1.90893
AO090003000284	4.90443	5.55851	3.34965	2.90975	-0.902468	5.53493	1.33819	3.53951
AO090003000285	5.79895	6.77246	6.28871	6.47727	5.79356	6.06743	3.79857	5.45163
AO090003000286	2.15855	2.11328	2.58181	1.72467	1.65208	1.84853	-0.101642	0.783742
AO090003000287	5.05575	4.51133	4.66694	4.55808	4.6019	4.90167	3.81752	4.79704
AO090003000288	2.01217	2.23733	2.61711	2.74681	2.89746	3.07354	2.09311	2.60835
AO090003000289	3.5945	0.830264	2.81761	3.57569	4.518	1.75957	2.66503	3.52181
AO090003000290	2.4655	-0.683252	2.18095	1.83476	3.48195	0.924574	2.66162	2.4248
AO090003000293	-1.45319	1.79148	-0.618986	2.00908	0.580396	0.200061	-0.121172	0.914647
AO090003000294	2.98233	2.35266	3.46425	0.247745	-3.4591	2.52564	-0.401154	1.09543
AO090003000295	5.34764	6.07231	5.90422	6.15616	5.71047	5.3918	4.44679	5.42101
AO090003000296	2.29301	2.18553	2.84938	2.70553	2.88133	3.27817	1.42154	2.69403
AO090003000297	4.32369	5.11007	5.12853	5.05183	5.09646	4.22852	4.54218	4.18434
AO090003000298	0.938813	2.03552	2.26603	2.77822	3.74698	1.13202	2.67633	1.75593
AO090003000299	1.89607	1.30785	2.67185	1.53538	0.939173	1.84086	-0.940444	0.860551
AO090003000300	2.7927	3.87259	3.112	2.96591	1.06704	2.92224	-0.109744	2.26562
AO090003000301	5.59123	3.01899	3.93861	5.31892	6.26705	3.89035	6.32018	5.41742
AO090003000302	3.55661	4.07865	3.52513	4.12183	4.03553	3.86786	1.91032	3.85692
AO090003000303	2.08391	2.17239	2.57608	3.54158	3.92387	2.52528	1.96479	3.19317
AO090003000304	1.35929	1.50204	2.51159	3.57534	3.15854	1.38501	0.679134	2.85316
AO090003000305	4.2626	4.06603	4.71787	5.21189	5.68025	5.3456	4.80233	4.65846
AO090003000307	3.33138	3.39876	3.44028	2.99639	2.8718	3.17606	3.06358	2.41812
AO090003000309	3.02871	1.40304	1.8499	5.91716	5.27595	2.33738	4.82428	5.70201
AO090003000310	8.79996	5.5532	5.77082	10.8668	11.2703	7.58939	12.4326	10.6534
AO090003000311	2.98696	1.86713	3.36365	3.14705	3.19872	2.47953	2.01353	2.82464
AO090003000312	2.16026	4.18836	1.83883	2.0665	0.641852	3.1401	0.772008	1.07931
AO090003000314	2.45573	3.20152	2.35523	2.3242	-0.104617	2.69488	-0.369203	2.1861
AO090003000315	4.43743	5.83207	4.59663	5.44384	4.06298	5.15374	3.16005	4.21404
AO090003000316	4.48513	1.80468	3.44551	4.88434	5.15256	2.43036	4.52423	4.7564
AO090003000318	-15	-3.56016	-1.42314	2.38347	3.31279	-15	3.83067	2.73486
AO090003000321	3.88804	3.21926	4.14902	0.818442	-0.137762	6.10715	-1.40482	3.97083
AO090003000322	-15	-15	-15	-1.67047	-15	-2.22117	0.889141	-15
AO090003000323	-1.4146	-1.19429	-0.784612	-1.67739	-1.2879	-0.772336	1.14003	-1.1129
AO090003000324	4.79992	4.75051	4.6126	4.71283	4.7015	5.27436	4.87496	5.08647
AO090003000325	-0.935057	-0.787633	-1.4096	0.65094	0.275206	0.727535	0.904904	1.06037
AO090003000326	2.28016	1.73558	2.00437	1.57594	1.3573	1.96616	0.290013	1.46745
AO090003000327	2.22087	1.8369	2.0883	1.5751	1.28344	1.59046	-0.393882	0.705176
AO090003000328	-4.37494	-2.3782	-1.65621	0.637023	-15	-2.3204	-15	0.471552
AO090003000329	-0.769151	-2.31092	-1.16842	0.76433	-0.238314	-0.820226	-0.440567	-1.57558
AO090003000331	2.75445	2.80967	2.70765	1.37746	3.54753	2.73005	2.58856	1.5575
AO090003000332	1.08151	-2.79323	0.502742	1.20028	3.98886	-15	2.9895	0.696367
AO090003000333	-15	-3.72544	-15	-1.56742	0.393194	-2.65116	0.309354	-0.925191
AO090003000334	2.91499	1.72158	-0.481107	3.43892	1.54499	5.66318	0.705919	4.36495
AO090003000335	0.629796	1.15379	1.34853	2.67042	2.04407	0.61336	1.16494	1.60976
AO090003000336	-15	-3.64123	-15	-15	-4.51128	-15	-15	-15
AO090003000337	-1.26506	-3.07097	-1.04687	-5.03095	0.135794	-1.67477	-2.62114	-1.5207
AO090003000338	0.451544	-0.566395	0.878466	-0.50804	-1.26611	-2.64371	-15	-1.1511
AO090003000341	-15	-15	-15	-2.67796	-15	-15	-15	-15
AO090003000342	-15	2.3468	-15	0.388195	-15	1.16215	-15	-15
AO090003000343	1.83196	1.48699	2.08131	2.82676	3.10175	1.48932	2.24649	2.39237
AO090003000344	1.55085	1.25395	1.93428	1.70648	2.29338	1.50284	1.83399	2.7049
AO090003000346	4.78542	4.81951	4.3992	5.33125	4.64441	5.93809	5.61696	5.53308
AO090003000347	3.87534	5.04495	5.18808	3.90018	3.72436	4.62052	2.57651	4.39889
AO090003000348	-15	-0.528379	-1.95429	-15	-15	0.790321	-0.630509	0.223511
AO090003000349	-1.92166	-2.10934	-0.336728	-2.29171	-2.20178	-1.85063	-2.04907	-0.344308
AO090003000350	1.42405	0.638029	2.41336	0.816698	3.80621	0.212801	3.73064	-0.756234
AO090003000352	-15	-15	-15	-3.29143	-4.11711	-15	-3.38771	-4.25417
AO090003000354	2.34879	4.93538	1.78633	-0.135719	-0.327303	4.53977	-1.94512	-0.327579
AO090003000356	1.00901	4.35957	4.00883	0.14699	-0.0609422	2.52668	-2.6644	-0.308271
AO090003000357	1.42257	0.694713	0.555729	-0.76407	0.401535	0.481952	-1.65385	-0.0243504
AO090003000358	-2.65052	-2.05232	-1.50026	0.572664	0.384177	-1.98901	-1.76144	1.24933
AO090003000360	-0.0365159	0.301738	0.444641	1.85586	2.31705	-0.434286	2.3317	2.49412
AO090003000361	0.59249	0.94053	0.809157	2.14521	3.34874	0.543108	4.56461	2.30034
AO090003000362	3.82177	4.09865	3.60171	4.00288	4.96254	3.78492	5.12215	4.9807
AO090003000363	3.10785	4.66518	3.85254	4.29892	5.03647	3.23977	5.05679	4.18746
AO090003000364	4.98847	5.48706	4.44696	4.48622	3.96022	4.99114	4.43204	4.5023
AO090003000365	4.49385	4.78436	4.91246	6.0763	6.62394	5.0876	6.29817	5.69835
AO090003000367	2.70754	5.03163	3.71781	6.18396	6.4969	4.29006	7.55158	5.38887
AO090003000368	1.05718	1.55294	1.67089	2.4196	2.51561	0.894872	2.3708	1.0837
AO090003000369	5.49382	5.02089	5.62655	5.17632	5.05475	5.50001	4.96365	4.84256
AO090003000371	5.12109	5.56427	5.05195	4.7765	3.75648	4.22265	3.0355	4.01012
AO090003000372	3.57201	4.49487	3.53033	4.39949	5.16704	3.75366	5.17538	4.75127
AO090003000373	2.92301	3.00144	3.67757	3.65856	4.40427	2.86886	3.74931	4.49798
AO090003000375	4.99949	4.42238	4.55062	4.20394	5.02605	4.75706	3.74344	4.83702
AO090003000376	6.12673	6.35924	5.95914	6.37166	6.2468	5.77828	4.3049	6.61059
AO090003000377	7.51679	2.20733	5.98087	4.32013	5.64036	3.132	5.912	5.14748
AO090003000378	-2.49296	-15	-3.3592	-15	-3.36627	-15	-0.0408872	-4.00856
AO090003000379	-1.32699	-15	-4.16842	-3.26542	-2.59052	-15	-3.4296	-3.31254
AO090003000380	1.85981	1.36201	1.84332	0.992349	-0.224757	-0.295796	-3.28035	-0.592064
AO090003000381	1.65546	2.83625	2.308	3.94087	4.55634	2.14859	3.22553	3.82362
AO090003000382	3.96519	4.47546	3.93443	4.57759	5.11412	3.84957	4.46132	3.79186
AO090003000383	12.9012	11.0955	9.04607	8.81183	4.44604	13.9904	8.7946	11.6607
AO090003000384	2.04675	0.476348	2.50151	2.45128	2.94715	1.87765	2.09577	2.69666
AO090003000386	4.79684	5.56576	4.91732	5.31292	4.90352	5.40541	5.00304	4.44658
AO090003000387	4.04673	4.4287	4.29049	4.2873	4.08935	3.89526	3.34091	3.80784
AO090003000388	2.81497	3.26281	2.71578	1.55711	1.53759	3.16431	1.34083	1.98413
AO090003000389	3.30629	3.91402	3.37104	3.82786	3.59819	4.07993	3.10146	3.97286
AO090003000390	1.4419	0.14053	1.6969	2.25457	2.11078	0.866364	4.14821	2.65912
AO090003000391	0.567869	-1.02035	0.282951	0.604637	0.109604	0.375861	1.39606	2.05228
AO090003000392	6.36147	4.66411	5.94294	8.48369	8.48421	5.23523	8.38246	9.30357
AO090003000393	7.4875	5.30659	5.39242	6.09435	5.9586	6.50178	7.52579	7.01599
AO090003000394	4.38954	4.17212	3.82786	4.14513	3.7007	4.38333	3.20041	4.34893
AO090003000395	3.66281	3.68833	3.75323	3.24606	2.53097	3.49847	1.8591	2.90012
AO090003000396	1.38891	0.920273	0.0572948	0.526926	1.46526	2.15473	2.36182	1.39821
AO090003000397	4.95075	5.8767	5.81073	7.33512	6.90298	5.0387	5.55733	5.88819
AO090003000398	3.46376	5.95842	5.38956	11.4634	10.6097	6.53057	9.93513	10.6189
AO090003000400	6.45575	7.68738	6.85697	5.23612	2.78042	6.84324	3.74735	4.94244
AO090003000401	2.77107	3.47053	2.71004	1.0978	-0.191975	3.71453	-0.0723538	1.53055
AO090003000402	6.62516	5.8052	6.46167	4.79682	4.67949	5.95345	2.60752	4.12994
AO090003000403	4.29219	5.20611	5.03919	6.70642	6.13175	4.47937	4.50672	6.22
AO090003000404	1.7579	2.19829	2.8973	1.17089	-1.29068	2.29778	-1.34226	1.42715
AO090003000405	-0.81963	1.1803	-0.00460648	1.02449	-2.0555	0.655463	-0.79832	-1.04572
AO090003000406	3.85444	4.90242	3.82352	3.64129	3.6047	4.45195	3.29855	3.06745
AO090003000407	3.35487	4.05672	3.16265	3.57946	2.56186	4.04093	2.28018	3.32308
AO090003000408	3.12425	3.53199	3.96352	4.53254	4.74069	3.20311	3.03992	3.42957
AO090003000411	5.04216	3.87883	5.51655	3.49533	2.79018	3.4755	1.81905	3.17618
AO090003000412	-2.42148	5.82462	-0.702754	5.36937	-0.387895	4.6912	-1.96393	4.46628
AO090003000413	2.09708	1.63989	2.76266	2.935	2.0177	2.24525	0.745805	2.88653
AO090003000414	1.50849	3.32657	2.54477	2.04776	2.63314	3.77412	1.68983	2.69453
AO090003000415	6.46556	8.61332	7.1078	8.30591	6.1123	8.05192	7.72669	7.18175
AO090003000416	3.81154	3.77672	2.97787	4.05544	3.13511	3.75602	2.28023	3.64275
AO090003000417	4.4064	4.60172	4.85419	5.81434	6.13197	4.8543	6.78116	5.49556
AO090003000418	4.12517	5.35203	3.86422	4.74304	3.58348	4.72626	3.59966	4.20977
AO090003000419	1.76709	-2.18081	1.27814	-0.2339	1.64072	-0.527045	1.97285	-1.18792
AO090003000420	-0.233635	-0.647	1.30826	0.695585	1.99391	-0.392147	0.764142	0.955423
AO090003000421	3.49889	3.76224	3.97133	3.41342	3.359	3.77448	2.3453	2.99662
AO090003000422	8.52106	10.41	8.55599	8.17955	5.3895	9.49332	6.19857	7.46737
AO090003000423	-1.49732	-1.27818	0.636452	1.5271	-1.63365	-0.695896	-1.21791	1.35182
AO090003000424	-0.520069	0.827927	0.204136	2.59299	0.114605	0.87069	0.224993	1.04352
AO090003000425	4.55779	4.36217	4.13767	4.73395	3.93805	4.67733	3.13617	5.52603
AO090003000426	2.25884	3.69127	2.97039	3.71869	3.52201	2.96414	2.02216	3.31968
AO090003000427	3.27285	3.32752	4.05114	3.54472	4.28314	3.4583	3.32598	3.65496
AO090003000429	-0.389063	-0.0703893	-0.933367	0.232668	2.50341	0.822445	0.63512	1.50309
AO090003000430	2.33434	1.10341	2.0388	2.40123	3.64724	2.45797	2.61648	2.3707
AO090003000431	4.21931	3.21537	4.5088	1.59873	1.38099	2.89304	0.705919	1.251
AO090003000432	5.16735	3.8562	4.00717	3.56403	3.71362	4.82158	4.5437	4.38312
AO090003000433	-2.17273	-4.76095	-3.03896	-4.8228	-1.69239	-4.27163	-0.949357	-2.55035
AO090003000434	-15	-4.38056	-15	-15	-15	-15	-1.91975	-15
AO090003000435	5.29518	4.03626	3.65767	3.04133	2.5852	5.24664	2.35228	3.53507
AO090003000436	1.25056	1.83447	0.876332	-0.476227	-15	2.25244	-15	0.471046
AO090003000437	3.65256	3.42322	4.13037	3.23971	3.21029	3.47796	2.44933	3.01333
AO090003000438	3.35453	4.40924	4.05953	4.80349	4.87946	3.97589	3.82855	4.1218
AO090003000439	3.91205	4.38004	3.22353	6.46877	5.61217	4.33098	8.45842	6.32483
AO090003000440	3.31939	3.67381	2.85666	2.31379	2.03443	3.644	1.06695	2.46527
AO090003000441	1.66707	1.9313	1.94489	2.19243	2.32978	2.18809	1.17417	1.74705
AO090003000442	5.42829	4.24711	4.96626	4.31577	4.63437	4.95971	4.3333	5.20445
AO090003000443	2.52593	4.11448	3.79575	4.4743	4.73053	3.9104	3.84708	4.98087
AO090003000444	3.22764	1.78705	2.76774	1.43399	2.91394	2.68714	1.4978	1.97075
AO090003000445	1.1565	0.853113	2.78362	3.08702	4.40989	1.15283	2.84743	2.38896
AO090003000446	1.52013	3.27861	2.49111	3.19785	2.84706	3.10056	2.33349	2.57671
AO090003000447	2.40715	2.98531	3.07909	2.19058	2.52712	3.02461	1.52307	1.84991
AO090003000448	2.98051	3.53486	3.11198	4.07948	3.95212	3.40276	3.08765	3.48697
AO090003000450	2.03453	3.40106	3.14818	3.60328	3.39846	2.14363	1.90566	2.42953
AO090003000451	6.10658	4.42692	4.33162	4.26443	4.6529	6.10907	3.97656	5.71404
AO090003000453	1.47781	1.42886	2.5129	2.55011	4.33596	1.58903	2.44386	2.73651
AO090003000454	8.79994	9.54908	8.83018	9.34307	8.54182	9.10013	7.71046	9.10925
AO090003000455	5.67036	5.25466	5.11103	4.86638	4.33097	5.37729	3.2329	5.3311
AO090003000456	0.353958	-3.45196	-0.0012308	-2.09001	-0.862576	-1.79272	-1.99115	-1.88507
AO090003000457	6.02038	8.02222	7.13414	7.07777	7.16201	7.41341	7.07867	6.27521
AO090003000458	2.68519	2.29639	3.13509	4.03377	4.59506	1.69535	3.87426	3.08581
AO090003000459	3.61433	1.68464	3.30987	-0.69037	0.136526	2.45937	1.01992	1.37546
AO090003000460	2.66346	2.22613	3.10464	0.669185	2.20429	1.83776	1.16487	0.887731
AO090003000461	2.33417	3.12615	2.88864	3.08774	3.05276	2.13358	1.489	2.06185
AO090003000462	2.36054	3.82724	2.68716	3.45716	2.68931	2.6734	1.70562	3.07481
AO090003000463	-0.0182619	-1.89151	-0.0820602	-0.151045	1.30812	-1.23226	0.471324	-0.317295
AO090003000464	-1.90691	-2.91017	-2.8317	-0.972022	-1.3509	-3.83588	-1.23166	-0.237148
AO090003000465	2.76606	-0.876045	0.0643634	6.09079	6.57444	-1.45781	6.38908	5.3301
AO090003000466	3.59168	5.31378	4.46226	4.11151	2.34005	4.4475	2.139	3.77638
AO090003000467	6.18219	5.31896	5.99839	6.14335	5.54765	5.69379	6.55166	6.02581
AO090003000468	4.73333	3.88448	5.01618	5.33073	5.89097	4.20387	5.04829	5.37525
AO090003000469	1.82563	2.13817	2.34353	1.77058	1.62738	2.72046	0.734813	1.088
AO090003000470	4.54617	2.36181	1.9389	3.35976	2.49654	3.66243	3.22296	3.34243
AO090003000471	1.16119	-1.21299	0.689563	0.669551	0.566052	-1.46064	0.499876	0.61693
AO090003000472	-0.525998	-4.11422	-0.810916	-0.48923	0.1032	-2.03993	-1.24659	0.0486075
AO090003000473	0.995081	-15	-0.456114	-1.96815	-0.293258	-2.51886	-1.71729	-1.01528
AO090003000474	-1.57074	-3.15895	-5.02193	-1.03147	-2.44404	-15	-1.48988	-15
AO090003000475	4.19628	-0.18124	3.41547	2.95191	2.86039	0.896822	1.81052	3.72145
AO090003000476	7.76834	5.24197	6.66795	8.61186	10.4619	5.26621	10.6766	9.04819
AO090003000477	5.17013	5.11864	4.60421	4.20418	3.29229	4.32203	3.15948	3.57361
AO090003000478	3.69523	4.82324	2.46636	3.63144	2.75649	4.58805	2.4681	4.50356
AO090003000480	4.15365	4.06463	3.64118	4.11241	4.69698	4.14951	4.47782	4.01624
AO090003000481	5.64539	4.07537	6.61461	6.24188	8.03289	4.33272	7.27563	7.11995
AO090003000482	3.83833	3.52928	3.81926	4.51524	5.49716	4.06468	4.56556	4.24494
AO090003000483	4.45349	3.59854	4.05872	4.42901	5.20297	3.62891	4.50995	4.1508
AO090003000484	1.41585	3.18072	1.8866	3.37037	1.96261	1.94875	0.000291137	2.69683
AO090003000485	4.7337	5.30586	3.45285	3.52659	3.24981	4.94854	2.68754	4.78033
AO090003000486	2.73346	4.38265	3.10952	3.75845	3.1755	3.40621	2.11885	3.26377
AO090003000489	2.20749	2.2782	2.23483	2.38636	2.41648	2.72878	2.1981	2.73616
AO090003000490	2.98865	3.77303	3.25469	3.90723	4.19263	3.14324	2.6572	3.31503
AO090003000491	3.88188	4.14377	5.08621	5.22703	5.5247	3.54296	3.88625	4.29807
AO090003000492	3.40844	3.5837	3.96386	5.75567	5.43842	3.84462	3.43453	5.9947
AO090003000493	-1.67241	-0.0797272	-2.54969	-3.20963	-3.13619	-0.612435	-15	-15
AO090003000494	-0.614129	-0.202346	-3.06532	-3.16232	-15	0.193863	-15	-2.20945
AO090003000495	-1.04289	0.265259	-1.23243	0.476935	0.662316	-0.547207	-1.32445	-0.376558
AO090003000496	0.622968	0.223592	0.00306247	-0.292449	0.381268	1.43145	-0.689641	-0.0788926
AO090003000497	1.04854	0.818734	0.122711	1.94815	0.803087	0.24846	-0.586329	0.332031
AO090003000498	2.89041	2.94072	2.86829	4.63284	4.68322	3.15703	4.63869	4.6268
AO090003000500	2.92181	3.31343	3.76051	2.66763	0.734308	3.15393	-0.453424	2.17782
AO090003000501	4.66548	4.428	4.60333	5.05843	5.35768	4.54007	5.07523	4.66322
AO090003000502	4.82034	3.72739	4.86468	4.52338	5.33643	4.11966	5.09451	4.46698
AO090003000505	2.72813	3.88786	2.78579	2.53472	1.42706	2.92286	1.60846	2.08156
AO090003000506	6.44318	6.4764	6.00245	7.04161	6.46716	7.01544	7.97902	7.98771
AO090003000507	2.79119	1.62732	1.84966	4.25655	4.67134	1.44307	3.77838	4.36653
AO090003000509	5.70313	6.05628	5.20201	6.33171	4.08148	6.34711	3.431	6.14704
AO090003000510	3.27487	2.56507	3.3536	3.19082	3.56345	2.46498	1.98191	2.29848
AO090003000511	4.63496	3.28273	3.65713	3.95548	4.15163	4.2119	4.50715	3.93408
AO090003000512	1.54439	2.74124	2.27458	2.66308	3.14365	2.12115	1.93727	2.08462
AO090003000513	5.52971	5.25933	5.03653	3.09836	1.58162	5.59002	2.42351	3.32171
AO090003000514	4.14308	3.67793	4.30254	0.848913	-1.58516	3.44426	-0.380752	-0.181644
AO090003000515	-3.33902	-3.34228	-3.62029	-2.71729	-15	-15	-2.88147	-15
AO090003000517	4.96899	5.48186	4.77512	5.80102	4.6881	4.64832	4.90199	5.44171
AO090003000518	3.72074	4.25373	4.69843	5.4802	4.79813	3.7668	3.8093	4.50616
AO090003000519	-15	-15	-15	-2.20445	-3.11452	-15	-15	-2.25157
AO090003000520	-3.16107	-3.13116	-1.40917	-3.09113	-15	-1.47191	0.324176	-2.17142
AO090003000521	3.01152	0.68634	-2.84649	2.26596	1.90133	0.664761	2.40444	2.32803
AO090003000522	-1.13339	-2.61738	-1.10185	-1.19885	-0.721896	-1.88152	-1.48398	-1.14846
AO090003000523	1.95383	0.29894	0.776151	1.02707	-2.33246	-1.38813	-1.86278	-0.169609
AO090003000524	-15	-4.05627	-3.33428	-15	-15	-15	-3.18042	-4.09654
AO090003000525	1.43068	-3.56847	-1.26153	-4.52845	-15	-2.49419	-1.79451	-3.57558
AO090003000526	-1.4502	-3.03842	-1.9014	-1.41343	-15	-15	0.287885	-1.07033
AO090003000527	-15	-1.19878	-1.64672	-1.74372	-1.65379	-15	-1.34496	-1.21685
AO090003000528	-0.377379	-2.78056	-1.50803	-1.51815	-3.25206	-15	-0.76424	-1.0034
AO090003000529	2.15837	1.81077	1.50579	2.44785	1.997	3.97338	2.38874	3.32502
AO090003000530	0.523775	1.67267	0.971714	2.12942	1.17845	1.42631	2.80044	1.5467
AO090003000532	5.30509	5.55772	5.27798	6.48121	5.59023	5.59628	7.09697	5.72442
AO090003000534	5.12848	4.69844	5.49837	4.6447	4.38828	5.20195	4.06499	4.17367
AO090003000535	1.99939	1.66266	1.18077	2.1741	1.77234	2.50946	1.58945	2.77997
AO090003000536	1.95827	2.47199	2.46139	2.53805	2.61167	2.0155	0.811138	2.05754
AO090003000537	4.81843	5.8284	6.04357	6.32859	5.97614	5.39245	5.5242	5.43785
AO090003000538	2.79345	2.84294	3.3531	4.16121	4.63268	2.66484	3.35486	3.31028
AO090003000539	1.12927	-0.324613	1.87779	0.969048	2.31014	-0.537262	0.439515	0.369382
AO090003000540	4.78238	3.80277	5.19057	4.44063	6.12308	3.51561	5.27515	4.30518
AO090003000541	2.34666	3.33774	2.34651	3.06473	3.06481	2.55663	1.74996	2.71453
AO090003000542	3.03021	3.91692	2.46193	4.0801	3.45854	3.09778	2.8811	3.38237
AO090003000543	4.54818	5.01754	4.59206	1.67745	0.596203	4.72995	0.507792	1.13594
AO090003000544	4.24533	4.69573	4.71412	4.91696	5.38632	4.7613	4.44734	5.29131
AO090003000545	4.15736	4.44144	3.63051	4.81053	5.28942	4.31937	4.44012	4.80858
AO090003000546	5.85172	6.45209	6.99792	8.27101	8.27389	5.33766	7.22765	6.6206
AO090003000547	0.540814	3.74441	0.978934	1.62499	0.672023	2.87412	1.79029	1.77378
AO090003000548	3.5754	3.4142	3.35884	3.0275	3.30265	4.70482	3.28854	4.48039
AO090003000550	3.66475	3.94344	3.89861	4.99542	4.81078	3.14705	3.91523	4.19259
AO090003000551	3.42478	1.62467	2.26317	1.30771	0.269996	1.6689	0.607431	-0.304084
AO090003000552	1.89724	3.43083	2.86942	3.00714	2.1866	2.16471	0.223366	2.13575
AO090003000553	0.205298	1.10016	1.50899	2.88592	-1.08304	-0.740163	0.66285	0.510297
AO090003000554	2.78816	2.71467	3.28356	1.41512	2.18814	2.82488	0.29869	1.67439
AO090003000555	3.17015	3.97145	3.68744	3.88349	4.41751	3.21349	2.91957	3.51832
AO090003000556	3.11357	2.98547	2.74889	3.29485	2.47844	2.93976	1.95322	3.3122
AO090003000557	3.66099	4.69046	4.39441	2.26527	1.31064	4.46542	0.383157	2.5533
AO090003000558	2.96311	2.34785	2.73476	2.51718	1.71637	3.50234	1.98897	2.12934
AO090003000559	2.48257	3.53525	3.99878	3.93741	4.32999	3.08006	3.19745	3.01532
AO090003000560	2.61257	0.793997	2.60384	2.56964	2.94504	2.18078	1.64957	3.01312
AO090003000561	-15	0.977208	-15	-0.49603	-2.72803	-0.7837	-3.5671	-0.64269
AO090003000562	2.5515	1.35551	2.97475	1.57468	3.29538	1.88125	2.20512	2.29108
AO090003000563	0.94916	-0.147133	1.26025	-0.0151319	1.09534	0.922618	2.00889	0.439744
AO090003000564	2.82335	1.98945	3.54227	1.67465	0.875574	2.36106	0.0532514	1.65912
AO090003000565	3.44934	3.85125	3.67205	3.90303	3.36662	3.77566	2.42173	3.79393
AO090003000567	3.69743	3.85466	4.2859	3.77971	3.36409	3.91752	2.75787	3.1437
AO090003000568	1.64777	1.88548	1.95791	0.955283	0.660893	1.97415	-0.562099	0.964366
AO090003000569	2.12789	2.32941	1.6353	0.564227	-1.26066	2.94658	-1.16685	1.35142
AO090003000570	4.91502	5.44519	5.48237	2.22414	0.672102	5.05191	-0.890957	0.763105
AO090003000571	5.24952	6.5405	4.22054	4.92069	3.7547	6.11	3.3088	4.65611
AO090003000572	-1.46657	-1.70526	-2.3328	-2.4298	-0.880442	-1.07362	0.203973	-0.476929
AO090003000573	6.4302	6.44783	5.83743	4.56637	5.92602	6.42044	4.60383	4.85195
AO090003000574	6.30629	4.58081	7.12027	5.24825	7.74113	5.53316	7.37058	7.32945
AO090003000575	5.40496	4.74121	4.82868	2.54956	4.51448	5.1102	4.17189	3.72553
AO090003000576	-0.871878	-1.58198	-3.90439	-3.00139	-2.1041	-1.01293	-0.260863	-4.04851
AO090003000577	5.80976	-3.04041	2.8175	-3.58535	-1.91046	-15	0.244306	-1.31055
AO090003000578	-0.794702	0.523972	0.0760313	-15	-15	0.00671783	-15	-15
AO090003000579	-15	-15	-15	-2.71195	-15	-2.99962	-15	-3.09749
AO090003000580	-2.45618	-1.34395	-2.32241	-0.14639	-3.91444	0.547735	-15	-3.0515
AO090003000581	1.92001	3.65964	3.44961	3.11873	1.85087	4.67266	2.14404	2.4848
AO090003000582	5.10319	5.21627	3.8657	4.36857	4.29024	5.3412	5.34492	5.77253
AO090003000583	5.65747	5.23018	5.12038	5.42469	5.48567	6.113	5.50024	6.19735
AO090003000585	2.50796	3.41035	3.62345	3.13919	3.2775	2.43442	1.99851	2.91264
AO090003000586	4.62317	4.62863	5.07523	4.31894	5.03985	4.52793	4.57574	3.95766
AO090003000587	2.94698	1.33318	3.76871	2.13722	1.2537	2.014	0.288312	2.3623
AO090003000588	1.51796	1.58099	1.29625	1.10912	0.954685	1.58899	-0.173271	1.27608
AO090003000589	5.20784	4.95047	5.0022	6.23847	5.71263	4.79681	5.02057	6.35055
AO090003000590	3.46666	2.43712	3.53053	2.6019	3.31781	2.25596	4.65413	3.42482
AO090003000591	5.14379	4.71995	5.48543	4.92287	5.61225	5.03042	4.56193	4.89179
AO090003000592	2.88259	2.8769	2.77935	3.58923	3.42321	3.17554	1.86179	3.23505
AO090003000593	3.42353	3.19404	3.92185	3.68744	4.2788	3.70063	3.19063	4.26539
AO090003000594	3.63264	2.36138	4.40319	2.50022	4.59912	1.93217	5.17796	1.49063
AO090003000595	5.85424	4.45859	4.70637	4.28261	4.23824	5.12362	4.69905	5.53495
AO090003000596	5.43921	3.64628	5.52898	3.8194	4.85394	4.02063	3.83901	4.03435
AO090003000598	4.13445	4.65982	4.14413	4.60736	4.51839	3.91959	3.25413	3.81591
AO090003000600	2.85886	3.65095	4.26976	4.817	5.03913	2.53665	3.14132	4.01084
AO090003000601	3.21281	2.14864	4.77954	4.0013	6.4132	1.63544	4.97684	5.07377
AO090003000602	4.19	1.41221	4.80248	4.33248	6.50635	2.52946	5.45905	5.51515
AO090003000603	4.468	4.02485	4.6479	5.15242	5.96142	3.74061	4.72253	4.951
AO090003000604	2.57816	2.41754	2.60402	3.09269	4.3083	1.9053	2.83863	3.51064
AO090003000605	5.39907	3.53468	5.76827	4.359	4.44589	3.14078	3.62097	3.42064
AO090003000606	4.49873	4.80108	5.03204	6.66077	6.75203	4.44312	6.05597	5.97814
AO090003000607	7.71422	8.432	7.50069	8.20596	7.78287	8.64841	7.80132	7.9117
AO090003000608	1.12193	2.01684	2.25386	2.67711	1.5505	2.3162	0.959217	1.64432
AO090003000609	3.24776	3.57309	3.90198	4.23506	4.13033	3.16543	2.2526	3.60495
AO090003000610	-0.555236	0.511899	-0.98366	0.159605	0.834497	0.356483	0.795737	-0.565592
AO090003000611	5.26533	4.83759	6.35537	4.561	5.91255	4.32873	4.76334	3.90153
AO090003000612	3.61755	0.560966	2.89425	2.08446	3.79536	1.36048	5.11453	2.60808
AO090003000613	9.70599	4.03908	9.2782	6.26014	8.83037	6.23971	8.6504	7.13047
AO090003000614	-0.688532	3.53172	0.292807	4.84491	2.85103	4.24342	2.37549	3.88198
AO090003000615	5.28802	5.88189	5.06654	4.77149	3.85065	5.36514	2.84515	4.38757
AO090003000616	2.65069	4.36766	2.57881	3.57828	2.74028	3.07054	2.25216	3.13201
AO090003000617	1.27551	2.74747	1.87953	1.52941	-0.834965	2.32555	-0.358186	0.873408
AO090003000618	9.63261	10.4529	8.48516	8.7046	5.45628	10.3633	7.0671	9.18394
AO090003000619	6.46693	5.02958	5.80289	5.59573	5.97751	5.80217	5.76227	5.87692
AO090003000624	-0.178517	1.12787	2.46724	1.94121	2.82277	0.666715	3.22184	1.97025
AO090003000625	1.10252	1.09102	2.15395	1.97732	2.87386	0.0736938	3.26275	1.6528
AO090003000626	0.29097	1.37731	0.9425	1.93945	0.376065	1.37605	0.614778	0.858387
AO090003000627	7.21299	6.88935	6.35967	9.9102	8.14976	6.57421	7.23136	9.58112
AO090003000628	4.57939	3.52101	4.28207	3.48003	3.35861	3.84177	3.25074	3.16036
AO090003000629	3.35217	5.75754	3.62557	5.20953	2.48955	4.94202	3.38573	4.80281
AO090003000630	4.18216	4.54592	4.5816	4.35533	4.28329	3.76464	4.45464	3.70977
AO090003000631	6.06605	5.20671	5.48665	7.33245	8.37073	5.23941	10.8852	7.32261
AO090003000632	3.70523	4.78471	4.92086	6.08232	6.99273	3.3201	6.94223	6.00555
AO090003000633	4.09322	5.44106	5.06926	6.3074	7.08386	4.15101	7.16962	4.99708
AO090003000634	5.90971	3.71742	4.6773	2.70538	2.95423	3.65436	4.0177	3.4641
AO090003000635	6.53032	4.94863	4.57173	4.62787	4.57758	6.39083	6.8369	5.90748
AO090003000636	7.7517	9.11821	7.25413	7.1596	3.72911	8.5785	4.66823	6.76041
AO090003000637	-15	-2.10188	-15	-2.54494	-15	-1.51068	-15	-15
AO090003000638	3.14478	3.38419	3.95298	2.66852	1.78801	3.3159	0.122681	2.06663
AO090003000640	-0.958943	1.30222	2.17896	1.39975	0.643675	1.12447	-15	0.369116
AO090003000641	2.07453	3.08949	2.38984	1.21378	1.67085	2.92685	0.703925	1.74414
AO090003000643	-0.507707	-0.662965	-1.81545	-0.622942	-0.0617063	0.048746	0.198232	0.840128
AO090003000644	2.95583	4.05558	3.50006	4.0593	4.02763	3.32537	3.57049	3.00288
AO090003000645	2.51515	2.42811	2.35704	1.63843	0.298444	2.79624	1.57359	1.21923
AO090003000648	6.62101	6.54323	7.39039	8.51369	8.4718	6.23674	8.73029	7.96868
AO090003000651	4.07149	4.24417	4.67599	5.2979	4.82786	3.87595	5.12456	4.6165
AO090003000652	5.77248	4.23927	3.97954	4.21092	4.15876	5.71104	4.98259	5.6754
AO090003000653	2.52607	2.55047	3.27479	2.52731	1.53315	2.41067	-0.47349	2.08712
AO090003000654	-15	-4.45141	-4.21251	-2.57254	-2.21958	-15	-2.77662	-3.9416
AO090003000655	1.49858	3.1446	2.59487	2.49422	2.25721	2.40128	0.983173	2.05526
AO090003000656	4.96297	5.4704	5.13097	5.19973	4.75907	5.25166	3.85936	4.5801
AO090003000659	4.33019	3.43055	4.12452	3.0242	3.09912	3.88281	1.48362	2.91765
AO090003000660	-15	0.0757273	-0.787251	-2.46921	-1.79432	-0.860963	-1.04843	-2.51634
AO090003000661	9.18286	11.19	11.5009	11.4523	11.022	11.6028	11.2415	12.4809
AO090003000662	3.11147	2.75273	4.09368	3.75115	4.61196	2.39337	3.06585	2.82076
AO090003000663	1.44151	2.97009	2.27797	2.45998	0.0807902	2.07306	-0.370402	1.51875
AO090003000664	3.39288	4.19897	4.0341	4.85744	4.95494	3.82017	2.82178	5.1613
AO090003000665	2.40832	4.15456	2.41845	1.85551	0.318176	3.29871	-0.476285	2.51066
AO090003000666	3.24216	2.85376	2.33282	2.19594	0.574996	1.95402	1.57855	2.00046
AO090003000667	2.95158	2.74443	2.94297	3.89458	3.44181	2.67061	1.6894	3.86269
AO090003000668	1.15995	1.53773	1.9684	1.67988	0.664884	1.15503	-0.555548	0.783227
AO090003000669	2.57598	2.85493	2.47159	2.0148	2.47402	2.20565	2.261	2.09768
AO090003000672	2.09969	1.61184	2.17655	1.50268	2.23779	2.33803	0.979697	1.65374
AO090003000673	0.0509873	-0.843089	-0.320441	1.30053	0.782832	-1.45686	0.0695914	0.314196
AO090003000674	-1.33821	-15	-2.20445	-15	-2.79648	-15	-0.735232	-2.93353
AO090003000675	2.61509	1.98668	3.08214	2.3135	3.31117	2.48323	1.6529	2.45814
AO090003000676	2.95634	4.28165	3.06588	3.69358	4.28123	3.72225	3.03555	4.07005
AO090003000677	6.65883	3.77199	5.76531	4.38756	5.8421	4.67236	4.68843	5.86553
AO090003000678	3.22631	3.10494	4.75399	2.95396	2.134	2.17879	0.76047	2.14696
AO090003000679	10.4601	11.7316	10.4828	9.98481	7.93209	11.2153	8.00522	8.69746
AO090003000680	4.02905	3.3178	3.78117	4.16268	5.8298	3.3236	5.95917	4.57795
AO090003000681	-15	-0.991779	-0.632365	-0.0772874	0.640674	-1.51895	0.450695	-2.58384
AO090003000682	6.37487	6.26745	6.35632	6.09391	5.80631	6.34387	4.69679	6.15835
AO090003000683	2.80329	2.6311	2.9505	2.72402	2.08102	2.65685	0.272135	2.30822
AO090003000685	6.11432	4.38511	5.61874	6.23946	6.31408	4.97082	5.81969	5.42084
AO090003000686	5.41036	4.47921	3.95381	6.84417	6.10271	4.66635	7.22919	5.82792
AO090003000687	5.48745	4.79701	4.45482	3.76587	3.47674	5.11325	5.17248	4.26663
AO090003000688	5.81212	5.9938	5.64774	6.59056	5.23083	5.79803	3.94976	6.33226
AO090003000689	5.94815	6.94972	6.27379	6.20606	5.82839	6.28824	4.51185	5.87388
AO090003000690	4.84738	6.33006	6.30334	6.05431	6.64438	6.05337	5.19169	6.92235
AO090003000691	4.21325	4.42846	4.95878	4.49117	4.53272	3.8965	3.52536	3.78078
AO090003000692	5.61391	6.08361	5.8515	6.62304	6.41731	5.72318	5.4103	6.07456
AO090003000693	8.56045	7.77184	8.83125	7.85051	8.56115	8.42351	7.57625	7.85716
AO090003000694	-3.08228	-3.08553	-0.363548	0.274778	0.783434	-2.01125	3.0677	-0.0967391
AO090003000695	4.00267	3.94633	4.124	4.31419	5.11775	3.94795	4.67481	4.02404
AO090003000696	2.23609	2.43778	2.90941	1.90333	0.929134	2.51857	3.60668	1.71017
AO090003000697	3.31509	5.5272	3.98253	4.3271	4.81478	5.09435	3.05819	2.95599
AO090003000698	2.17839	3.12831	2.33227	2.17995	1.07424	2.59608	1.13523	2.00017
AO090003000699	1.88356	2.35141	2.65745	2.00165	3.12061	1.86477	1.06264	1.60495
AO090003000701	3.49678	2.60049	3.80351	3.04669	3.66256	2.42921	2.43674	2.80943
AO090003000702	2.49459	3.21294	3.11936	3.18707	3.26857	2.49312	1.44507	2.6614
AO090003000703	1.45546	2.09459	0.734263	2.46788	1.54102	1.96166	-1.77397	1.25769
AO090003000704	1.06738	1.88634	2.23656	6.1317	6.77103	-1.31804	4.55133	2.84246
AO090003000705	2.75636	2.94447	2.93706	6.73397	7.45079	3.01053	7.38083	5.07345
AO090003000706	-0.574541	-0.739522	0.589995	4.70482	5.23599	-2.43783	4.30589	1.56148
AO090003000707	2.2059	0.0331669	2.14766	1.13304	3.84122	0.696379	2.7209	0.858746
AO090003000709	-0.151433	1.99768	0.74957	6.36144	4.53661	1.78653	3.31881	5.15807
AO090003000710	2.74522	3.52066	3.26783	4.47032	4.53336	2.77369	3.85015	3.1449
AO090003000711	2.09326	2.27332	2.32412	3.06288	3.12797	2.23167	2.09577	3.14252
AO090003000712	4.95341	4.1841	5.28202	4.93995	4.57665	4.32793	3.74176	4.35108
AO090003000713	1.16936	1.43529	1.73906	4.01303	3.48946	0.124907	2.63116	2.45441
AO090003000714	0.804475	0.0236126	0.812711	-1.81083	3.77476	-1.70946	2.47502	-1.79084
AO090003000715	-0.747957	-15	-15	-15	-15	-15	-1.44936	-15
AO090003000716	1.79157	2.15477	2.27666	2.4605	2.21968	1.4242	0.117496	1.31672
AO090003000717	3.34725	3.9204	3.6675	3.72763	3.44745	3.2351	2.86846	3.54809
AO090003000718	2.29134	2.01354	2.92098	2.84222	3.91496	1.81197	2.19312	2.75803
AO090003000719	2.64337	3.51919	3.46807	3.36249	3.46971	2.94728	1.84684	3.15483
AO090003000720	3.80532	2.57695	2.54562	2.33121	2.59894	3.67762	2.32941	3.69408
AO090003000721	5.51536	6.70543	5.33707	4.50659	3.32209	5.93204	3.08199	3.5481
AO090003000722	3.85426	4.04317	4.05432	4.90999	4.60279	4.09316	4.25361	5.56377
AO090003000723	4.62399	3.56009	4.20504	5.05211	4.21415	4.77685	4.70027	5.35113
AO090003000724	1.70725	2.36582	2.39118	3.3619	4.59646	2.05987	3.81693	3.81085
AO090003000725	8.84047	10.1799	9.69828	8.64877	8.25108	9.98668	8.46628	9.11011
AO090003000726	0.3575	-0.812031	-0.867655	0.687423	1.11116	-0.415822	1.30135	0.33246
AO090003000727	-2.1612	0.0834776	-2.44247	1.29035	-0.449534	0.0797562	1.45041	1.39
AO090003000728	1.90178	2.47841	2.55736	2.81336	0.97164	2.35356	2.15544	1.86758
AO090003000729	8.4499	7.39269	6.66762	6.45793	6.15867	7.39801	6.99764	6.45308
AO090003000730	5.68656	4.3385	4.51031	4.7094	4.72537	5.18151	5.20539	5.0553
AO090003000731	3.06692	2.34359	2.88993	2.80669	3.07299	2.50247	2.37332	2.63871
AO090003000732	3.06183	5.17152	4.14131	4.37002	4.0495	4.07208	3.6048	3.4719
AO090003000733	3.08317	1.1166	2.1191	1.94464	2.70761	1.48445	1.60306	2.16875
AO090003000734	0.602364	0.221762	0.828269	-0.190727	0.406163	-0.241776	0.474953	0.201994
AO090003000735	5.16617	5.20828	5.61394	5.70358	6.3263	5.44135	5.46566	4.53712
AO090003000737	-2.58448	-4.25255	-0.0136485	-1.52568	-0.0248218	-1.26903	0.033926	-1.5893
AO090003000738	-1.85588	0.343954	0.118406	0.914492	0.625911	-15	-1.01724	-1.83307
AO090003000739	-0.808777	-1.81203	-15	-0.54494	-0.682078	-0.163759	-0.351225	-0.8523
AO090003000741	3.66448	2.92612	3.56482	2.37241	2.46144	3.7185	1.59323	2.08819
AO090003000742	-3.34869	-4.35194	-2.21492	-2.50457	-2.90006	-2.27766	-2.89114	-0.776817
AO090003000743	4.01836	3.80456	4.31242	4.21821	4.34582	4.03577	2.52796	3.64307
AO090003000746	6.6738	7.10136	7.53987	7.04223	7.58333	6.79663	7.12261	6.98595
AO090003000747	2.04158	1.81536	2.21405	2.86544	3.01542	1.67568	2.86652	2.02679
AO090003000748	4.57876	5.03468	5.63691	4.82238	6.13224	5.08846	4.86467	4.87506
AO090003000749	5.08785	5.65167	5.00782	4.6006	5.11106	5.52826	3.81285	4.62706
AO090003000750	3.43862	4.22396	3.68708	4.03806	4.38787	3.90369	3.99674	4.00427
AO090003000751	3.2953	1.85214	3.82511	0.463031	4.33121	-0.384485	2.68034	0.678609
AO090003000752	3.069	3.47933	3.36569	0.688452	1.37184	2.62838	0.670053	0.907402
AO090003000753	1.95422	3.57866	0.946698	1.47968	-0.782174	2.74712	0.208419	-0.04476
AO090003000754	3.07789	2.95793	3.56071	4.04455	4.92596	2.98729	3.63384	3.64329
AO090003000755	-1.87838	-4.19699	-0.615521	-4.15697	1.18089	-3.18983	-1.00909	-1.6301
AO090003000756	3.09172	3.1628	3.40247	4.62607	4.71154	2.64551	4.68284	3.56632
AO090003000757	-0.379664	-2.38292	-0.438542	-0.757933	0.18242	-0.723675	2.01506	0.605875
AO090003000758	5.27195	6.15789	5.83026	5.88699	6.1619	5.74222	6.01999	6.66414
AO090003000759	-15	-0.736966	-0.599944	0.523888	1.02925	-1.83261	0.862668	1.78013
AO090003000760	-15	-3.80501	-3.66799	-15	-2.0901	0.848758	-0.34968	-15
AO090003000761	1.01161	2.64352	1.34933	2.13917	0.992031	1.57234	1.67576	1.41421
AO090003000762	4.05325	3.03163	3.90274	4.53853	4.86447	3.08492	5.00475	3.88826
AO090003000763	2.45454	1.99619	1.98481	2.79117	3.41326	2.22742	6.06991	3.64789
AO090003000764	0.712895	1.20001	1.20773	2.02143	2.70206	0.783921	3.29555	2.7238
AO090003000765	0.574962	2.12998	1.7203	2.25808	2.32869	1.89421	0.944106	2.21095
AO090003000766	2.4922	3.34217	2.23028	2.41571	2.51939	2.72665	1.65796	2.57467
AO090003000768	6.62156	2.19711	6.55792	3.42636	7.56236	3.49401	7.8099	4.40008
AO090003000769	7.15362	6.0849	6.1122	4.64809	4.80039	7.70225	6.69051	6.84985
AO090003000770	2.47827	4.99771	3.72964	2.67506	4.20451	4.89306	4.68365	4.12025
AO090003000771	3.89301	2.50541	1.85156	0.973955	0.138174	3.82805	0.461722	2.62028
AO090003000772	6.71273	4.44067	6.75648	4.08762	3.15093	3.63357	1.5716	3.81868
AO090003000773	6.56646	3.41157	5.51129	3.62898	3.5786	3.10462	3.86565	3.5681
AO090003000774	2.52471	2.67527	3.40753	2.96298	4.30628	2.45394	3.53084	2.63869
AO090003000775	-0.556809	0.252766	-0.252508	2.89444	1.90411	0.160047	1.94707	2.42631
AO090003000776	2.0385	3.17962	2.7964	2.0471	0.952864	2.77304	0.382774	1.92397
AO090003000777	0.706579	1.29486	-0.757852	-0.0695075	-0.493049	0.417856	1.05862	-0.88874
AO090003000778	-0.938193	-1.52641	-1.80443	-1.48639	-0.811495	-2.45213	-1.0656	-2.53351
AO090003000779	3.02879	-0.780883	2.02805	5.84574	7.0113	0.97147	6.31905	4.07901
AO090003000780	3.51895	-0.803603	2.36824	5.39262	6.60421	0.94875	6.66857	5.79488
AO090003000781	-1.58171	0.50201	-0.748142	1.78198	1.21365	0.501774	-1.69254	0.733196
AO090003000782	0.123788	0.838655	0.168601	-0.297958	-1.25676	2.09705	-1.16258	-1.73677
AO090003000785	1.94	2.90459	2.34499	0.549311	1.2856	2.9658	-1.15492	0.547098
AO090003000786	2.22565	0.815575	1.68956	0.408139	0.0386379	1.56656	-1.24027	0.899532
AO090003000787	1.88678	-0.825971	0.560359	-0.648444	0.859129	0.915067	1.92181	-0.159105
AO090003000788	1.59426	0.64379	1.54585	-0.100458	-0.180453	2.14915	0.133912	0.264719
AO090003000789	3.04521	3.26369	4.24406	1.86862	-1.57068	2.65002	-0.928361	1.57839
AO090003000790	10.6663	3.53141	9.76676	4.67172	6.06115	4.55642	5.99295	3.53382
AO090003000791	3.50726	5.06361	4.52569	3.26013	2.34961	3.92947	1.90949	2.49615
AO090003000792	-0.712228	2.64101	-0.877252	2.37045	0.663975	1.75729	0.0186869	2.21268
AO090003000793	-0.36644	1.39556	-0.326099	1.41655	1.25855	1.6137	-0.479637	2.1785
AO090003000794	0.626514	2.9008	-0.38844	2.22115	0.600844	2.2278	1.0407	2.5938
AO090003000795	1.95344	3.03259	1.30737	2.39227	-1.25485	3.50128	-1.02822	2.20395
AO090003000798	4.03739	7.14048	5.3984	2.94067	3.03601	5.69893	2.01945	1.83849
AO090003000801	7.33354	6.46458	7.1041	6.94166	6.62817	6.47143	7.69747	6.67341
AO090003000802	3.0365	4.25851	3.32219	3.91449	2.1249	4.47155	3.4946	4.47778
AO090003000803	6.92309	4.74281	6.3485	3.55689	3.67569	5.41943	3.31892	3.97663
AO090003000804	2.36019	4.03967	2.59451	3.46334	1.84899	3.06353	0.539731	2.8761
AO090003000805	9.05577	10.5298	8.20955	8.14057	3.85782	10.0671	4.86942	7.81784
AO090003000806	2.38137	3.01588	2.93116	3.53933	2.92808	2.90557	1.6939	3.43626
AO090003000807	4.44137	3.58214	3.37472	4.45308	5.26995	3.38061	4.8997	4.52731
AO090003000808	4.9064	5.23522	4.58198	6.57066	5.55816	5.88666	4.97131	7.09677
AO090003000809	3.74321	3.97117	5.23432	5.05396	5.22956	3.71084	3.91957	4.09102
AO090003000810	-1.78903	-15	-3.39223	-1.37375	-2.1816	-15	-4.23837	-1.15448
AO090003000811	2.66395	3.45558	2.6759	3.21585	2.46902	2.58348	-0.0143462	2.94652
AO090003000813	2.20465	1.28082	1.72288	2.48315	3.21789	1.91897	4.66465	3.60441
AO090003000814	3.27398	4.74307	3.49417	2.19203	1.44634	4.07601	2.93673	3.31869
AO090003000815	4.33348	3.62048	4.4234	3.32322	3.94404	4.13537	3.9604	3.62161
AO090003000816	5.19988	6.5642	5.32429	5.46825	4.98073	5.87083	4.41508	4.82103
AO090003000818	7.40907	5.1326	4.84732	5.99595	5.80933	7.24731	7.61545	7.82027
AO090003000819	4.09592	4.00921	4.40075	4.3976	4.04625	3.67513	3.93409	3.59993
AO090003000820	3.2539	2.49962	3.79397	3.34308	3.2155	2.43216	3.02325	2.69355
AO090003000821	1.5697	2.4767	2.22194	3.61875	3.92827	1.74841	3.07357	2.71002
AO090003000822	1.59447	1.99951	2.85283	3.37053	4.87414	1.73255	3.45858	3.25575
AO090003000823	-0.398401	-1.07973	-1.94271	2.85114	1.21942	1.47764	4.27509	4.70794
AO090003000824	2.90008	2.80207	3.55027	2.90168	2.98728	2.69747	1.3143	2.46414
AO090003000825	0.776593	0.880595	0.257685	1.58802	1.15682	0.38264	0.711281	1.15804
AO090003000826	3.36804	1.93277	3.24304	1.73108	2.45188	2.07799	1.28631	1.72662
AO090003000828	2.45625	4.62387	2.80424	3.51171	1.81903	3.32228	0.513659	3.09565
AO090003000829	4.0961	4.52692	4.57255	8.0767	7.56079	4.46805	5.70877	8.03378
AO090003000830	2.47339	2.7766	1.68397	3.57883	3.99034	2.43675	2.98638	3.6696
AO090003000831	6.2318	6.50654	6.8715	5.96632	6.59446	7.82152	6.89423	8.19588
AO090003000832	-2.39873	1.16555	-2.045	0.458669	0.698498	0.891352	-1.31348	-2.77408
AO090003000833	-1.52742	-15	-1.27188	-2.90569	-4.40072	-15	-3.65483	-15
AO090003000834	4.59392	5.2711	5.37439	5.78957	6.41095	4.72625	5.4131	5.20977
AO090003000835	1.15962	1.72392	0.931641	2.47724	2.44967	0.688243	1.72688	2.21055
AO090003000836	1.87167	0.258545	0.670454	0.058882	0.280057	1.02275	0.52677	0.8342
AO090003000838	-15	-15	-15	-3.06279	-15	-15	-15	-15
AO090003000839	4.16647	3.09116	4.99994	5.26587	6.11241	3.83694	5.23111	5.24881
AO090003000840	4.18036	4.01187	5.44505	5.34494	6.9472	3.9045	5.07499	5.16086
AO090003000842	7.07406	7.15418	6.54921	8.0414	7.49647	7.40667	7.32682	7.96638
AO090003000843	4.84205	4.60333	5.03346	5.0275	5.68819	4.72775	6.20872	4.94971
AO090003000844	1.13699	0.516487	1.50882	0.370023	0.234037	0.479493	1.55528	0.10546
AO090003000845	2.21028	2.00457	1.82188	3.19726	3.19887	2.068	1.2068	3.56495
AO090003000846	5.35141	6.49667	6.29207	4.8336	2.96975	5.67951	2.25959	3.76601
AO090003000847	3.37527	0.647961	1.75584	1.71655	3.25724	1.45973	3.19572	2.81078
AO090003000849	0.396488	1.68257	0.455098	-0.922009	-0.180002	0.764326	-0.319552	0.030866
AO090003000851	1.1148	1.64947	1.0469	0.206335	0.308614	2.1518	-0.245056	-0.258125
AO090003000852	5.51356	5.81515	6.48586	5.46192	5.45841	5.50114	4.35505	4.8855
AO090003000853	5.10107	5.72563	4.92521	5.37206	2.7247	5.98498	3.26551	5.00613
AO090003000854	4.10144	6.00983	5.16069	2.6776	2.16029	4.41151	0.684979	3.16452
AO090003000855	2.88927	4.80087	3.34342	3.85703	2.7293	3.45463	1.31727	3.67839
AO090003000856	-1.03507	0.646663	0.431677	1.451	-3.47131	0.642942	-2.72542	0.836084
AO090003000857	-0.184264	2.15244	1.30813	2.43673	0.696994	0.156419	-0.419612	0.92731
AO090003000859	2.73254	2.89926	2.76541	3.90101	5.45072	2.56185	3.22605	3.48635
AO090003000860	4.86232	5.53832	4.99758	4.0396	3.04977	5.48426	2.08769	4.11637
AO090003000861	4.67699	3.72413	4.78492	3.19765	3.73179	3.71475	2.52326	3.16183
AO090003000863	-1.38403	-2.06301	-0.64588	-0.587601	-1.93306	-0.345622	-3.99452	-1.91905
AO090003000864	3.45387	2.472	3.23256	1.92357	2.61519	3.39152	0.324747	1.80351
AO090003000866	2.82213	2.8968	2.62368	2.32921	2.23418	2.63343	0.0957725	2.57995
AO090003000867	3.9578	4.709	3.69153	3.86834	3.28646	4.70586	3.3931	4.44293
AO090003000868	2.63374	1.55075	3.18988	3.10871	3.64386	1.82985	1.79387	2.88669
AO090003000869	4.15766	3.7243	5.03384	4.6949	5.85496	3.87579	4.19894	4.20512
AO090003000870	2.97629	1.28951	1.78017	1.74457	0.249535	2.98946	1.42778	3.35349
AO090003000871	3.75597	3.34568	3.98818	2.58953	2.69408	3.57626	1.41916	2.61961
AO090003000872	12.6748	11.0992	9.38305	9.36182	5.97551	13.0022	7.77709	11.032
AO090003000873	5.68595	6.58442	6.14064	6.85252	6.97712	6.305	7.07339	7.01067
AO090003000874	4.44951	1.40546	2.87016	1.71012	1.48654	3.7426	3.09338	3.85924
AO090003000876	1.24679	4.03176	2.15925	2.39926	1.08352	4.28943	-1.39895	0.815635
AO090003000878	-15	-15	-15	-15	-15	-15	-15	-3.71006
AO090003000879	2.5091	3.46152	3.49055	3.93542	3.80169	2.47263	1.31099	3.04744
AO090003000880	-0.939098	1.00259	0.062475	1.84787	1.40261	-0.848263	0.314047	2.25622
AO090003000883	3.16568	3.59219	3.08629	2.5763	2.74255	3.46198	2.62994	3.08354
AO090003000884	1.68267	2.24202	2.73062	1.45506	1.54129	1.84838	-0.426958	0.854857
AO090003000885	2.9047	3.23563	3.40837	3.20946	2.74842	2.87712	0.546555	2.42545
AO090003000886	0.630596	1.09732	1.34341	1.47833	1.52134	0.995953	-0.408459	0.620239
AO090003000887	3.8557	3.54969	3.88881	3.2553	3.77214	4.09568	2.65251	2.73768
AO090003000888	7.60097	5.12593	6.34155	3.99611	7.28637	5.38371	6.86752	5.80339
AO090003000890	2.19977	2.35479	2.15464	3.46417	2.91401	2.95598	2.25214	2.53741
AO090003000892	-1.94246	1.09868	-3.80869	-0.735762	-15	1.58203	-3.06987	1.41112
AO090003000893	-0.503098	2.79133	-1.95429	1.34103	-15	0.982966	-2.21547	-2.13158
AO090003000894	2.90648	3.1929	3.55036	3.55368	4.31204	2.87523	2.93004	2.91163
AO090003000895	9.359	10.8177	8.58354	8.83225	5.47625	10.1795	7.08182	8.59088
AO090003000896	3.65554	3.8521	4.37162	4.97447	4.86771	3.37596	4.22725	4.18867
AO090003000897	4.41679	4.82457	4.06962	5.91334	6.9943	4.61706	7.09454	5.37195
AO090003000898	-1.58988	-2.00817	-0.64876	-1.96815	-1.46318	-0.933893	-15	-1.60024
AO090003000900	4.57905	4.27174	3.51104	3.44875	3.74409	4.5156	5.14502	4.22962
AO090003000901	3.99478	4.5323	4.70382	4.11899	4.73449	3.63385	2.91384	3.47296
AO090003000902	3.09123	4.95828	3.95681	4.6638	4.37073	1.9724	1.2876	2.2302
AO090003000903	5.12198	4.29135	5.10408	3.76799	4.64509	4.94065	3.05113	4.48776
AO090003000904	5.48906	6.11297	5.50835	3.81098	1.74139	5.70526	2.96068	3.5941
AO090003000905	1.48268	1.91525	1.30273	1.28364	2.01904	0.486322	0.728931	1.19722
AO090003000906	3.69262	4.31694	4.06624	3.49022	3.45584	4.29848	1.88928	3.45891
AO090003000907	5.27677	4.73189	5.47128	3.96702	4.70468	5.01837	4.29517	4.16884
AO090003000908	5.69381	2.48232	5.04458	1.15138	0.75949	2.74391	1.34093	0.683715
AO090003000909	2.47947	1.9399	2.27777	4.34908	4.31977	2.5062	3.47208	4.76383
AO090003000910	0.451459	0.770132	2.63491	0.603705	1.31512	-1.06248	-0.675952	-0.558898
AO090003000911	3.06844	3.41906	2.716	2.89063	2.71066	3.06429	1.64727	2.55836
AO090003000912	2.80988	5.4115	3.19053	4.04346	1.72384	3.57791	0.25002	3.59734
AO090003000913	2.08556	2.17594	2.52275	2.0211	2.27221	2.19902	1.1283	1.81985
AO090003000915	2.11905	2.02282	3.25942	1.75018	2.24067	2.21462	1.00195	0.93463
AO090003000916	2.35783	2.34754	1.23148	3.15997	0.860877	2.93182	0.440082	3.09306
AO090003000917	9.7025	11.026	8.91174	9.13274	5.88111	10.5533	6.76152	8.75104
AO090003000918	2.60304	2.79392	2.9149	2.41624	3.57304	3.0577	2.83155	2.40074
AO090003000919	5.23207	6.44996	4.78735	6.73242	5.19848	6.83085	5.65352	4.24339
AO090003000920	4.18861	4.75222	4.96314	4.09989	4.40127	4.68105	2.94362	3.69664
AO090003000921	4.33823	5.4031	4.49952	5.3167	4.69446	4.60495	4.11983	4.42333
AO090003000922	3.99863	5.74234	4.3833	5.28612	4.17719	6.24234	4.36337	5.16927
AO090003000923	3.25238	2.78509	3.52539	3.55462	4.21623	3.08014	2.90858	3.13301
AO090003000924	2.94722	4.17119	2.68113	3.31678	2.00605	3.65145	1.63878	3.6159
AO090003000925	4.58179	5.56625	4.12009	4.75211	3.61915	5.40599	3.98242	4.8713
AO090003000926	2.97063	2.57999	3.54236	3.54812	4.09039	2.64875	3.43328	3.22467
AO090003000927	4.59354	6.57705	5.19362	5.60438	4.95516	5.54684	3.52966	5.15208
AO090003000928	4.47467	3.13221	3.6634	3.74067	3.86854	2.85908	2.93603	3.57109
AO090003000929	5.61267	4.25487	3.02473	3.13125	1.63716	3.72666	0.833827	3.96406
AO090003000931	-1.52088	-0.584963	-3.69587	-2.47094	-2.70294	-0.302161	-15	-1.25503
AO090003000932	-0.750585	-0.0282337	-1.24485	-1.70442	-3.42184	0.842773	-15	-1.23697
AO090003000933	1.87339	-1.39402	1.03785	-1.65815	-2.73999	-0.196943	-0.282221	-0.864658
AO090003000935	3.06196	3.88451	2.89967	3.44216	3.54616	4.3959	5.936	4.92601
AO090003000936	1.41329	2.7134	1.69735	2.73502	1.71314	1.87687	0.334185	1.67114
AO090003000937	0.515461	1.69862	0.781193	1.72522	0.74611	1.60298	-1.18042	2.10473
AO090003000938	11.0088	11.0932	9.40427	9.58887	8.01232	11.9103	8.83812	10.0606
AO090003000939	4.81299	3.36999	5.51435	3.74019	5.38181	3.19221	4.76587	3.44465
AO090003000940	1.57357	4.24045	2.29918	0.411884	-0.797465	3.26026	-0.0270645	-0.399862
AO090003000941	-2.07147	-0.999344	-2.33625	-1.28125	-15	-0.768608	-4.76736	-3.6503
AO090003000942	1.29672	1.99563	1.61808	4.50387	3.60502	2.32504	1.82483	4.35141
AO090003000943	1.18046	3.25328	1.69959	1.71213	0.805642	2.51375	-0.782368	1.05168
AO090003000944	-15	-15	-15	-2.87992	-15	-15	-15	-15
AO090003000945	-15	-5.1479	-5.01088	-4.53388	-5.01795	-4.07362	-15	-4.155
AO090003000946	-2.22485	-0.971766	-2.01308	0.737682	1.01115	-1.44928	0.649962	-0.547152
AO090003000947	7.07121	11.2496	9.45573	9.56957	7.13533	8.12184	4.62923	6.22616
AO090003000948	4.97258	4.35965	4.95226	5.39298	5.27192	4.80346	4.50523	5.64647
AO090003000949	1.9036	2.71231	2.54714	3.89328	3.76897	2.0845	1.27109	3.80983
AO090003000950	0.300295	1.1044	2.36103	2.04379	2.00922	0.693249	-0.0244527	0.86668
AO090003000951	2.38332	2.50804	2.92824	3.01852	2.37148	2.78951	1.0068	2.18905
AO090003000952	3.21386	3.66248	3.05214	3.1755	2.92303	3.03051	1.85747	2.79007
AO090003000953	5.19823	5.6979	5.22119	5.07636	4.26023	5.38362	3.04148	4.949
AO090003000954	1.95519	4.05851	2.95241	1.95193	-2.72077	1.89649	-15	1.01992
AO090003000956	3.54838	4.9294	4.21232	4.27997	3.4877	4.75549	2.59127	4.29947
AO090003000957	2.16247	3.36042	3.20704	3.46508	3.68969	2.89423	2.33164	3.29852
AO090003000958	3.3307	4.44187	3.87269	2.97509	1.27267	3.8013	0.824018	2.38336
AO090003000959	3.29892	3.31001	4.04814	3.14888	3.05244	2.85159	2.65557	2.98402
AO090003000960	3.54644	3.41108	3.6753	5.61633	5.50337	3.40934	4.84614	5.31601
AO090003000961	1.74798	2.27546	2.51172	2.42017	3.43624	2.54055	2.45055	2.06531
AO090003000962	2.00077	2.56865	2.58548	1.09325	-0.73751	1.38875	-1.39017	-0.359087
AO090003000963	5.84642	5.4453	5.93172	4.46432	4.64448	5.84687	4.47906	4.72953
AO090003000966	2.17934	2.57112	2.37896	1.7364	2.04125	2.61125	-0.0483685	1.66097
AO090003000967	3.90883	3.02044	3.01695	6.53892	8.45314	2.51182	7.47524	5.10086
AO090003000968	4.33681	3.05272	3.56513	4.59233	5.77735	3.4267	5.6378	3.98118
AO090003000970	3.08611	3.88674	3.84361	4.41932	4.53746	2.56953	3.25622	3.9161
AO090003000971	3.51259	2.59059	3.52578	4.95842	6.55159	3.27778	6.05335	4.25796
AO090003000972	4.1861	4.61298	4.61709	3.53943	3.98578	4.67446	3.96287	2.92136
AO090003000973	0.952806	2.3504	2.26707	1.33614	-0.351711	2.08367	-1.62534	0.0213701
AO090003000974	3.60355	3.01436	4.27699	3.76908	4.0136	3.76642	3.01493	3.55614
AO090003000975	2.14569	2.79309	3.10779	2.54002	3.33872	2.35653	2.35429	2.54076
AO090003000976	0.534514	1.57676	1.29289	1.89535	2.56995	1.01834	1.07678	1.35166
AO090003000977	4.07157	4.68936	2.87904	2.76002	3.5165	5.20139	3.83375	3.39735
AO090003000978	4.46465	3.81117	4.92129	4.71753	5.4545	3.65705	4.19298	4.14617
AO090003000979	6.13956	5.10601	5.87934	3.3823	4.30502	6.37376	4.8294	4.64978
AO090003000980	5.55865	5.28	6.51865	6.09633	6.6167	5.57464	6.35018	6.44381
AO090003000982	8.2639	9.11772	8.16879	8.48941	7.77138	9.00613	7.42343	8.04968
AO090003000983	2.08472	2.01316	2.17906	1.28153	2.02227	1.80885	1.93641	1.10607
AO090003000984	8.07908	7.53474	8.4262	8.94254	9.60565	8.2405	9.62154	9.16674
AO090003000985	-0.460982	-15	-1.31404	-2.73297	-1.64304	-15	-15	-15
AO090003000986	-15	-15	-15	-15	-15	-15	-15	-15
AO090003000987	-15	-15	-15	-15	-15	-15	-15	-15
AO090003000988	-15	-15	-15	-15	-15	-15	-15	-15
AO090003000989	-4.50382	-15	-15	-2.6597	-2.79216	-2.8588	-1.82857	-4.54734
AO090003000990	-0.628658	2.89977	-0.331917	1.70149	1.28586	2.18702	-0.346549	1.55237
AO090003000991	2.4566	2.7238	3.33087	3.59143	4.32072	2.11733	3.35866	2.37329
AO090003000992	4.38688	5.50167	4.43234	4.26577	3.17674	5.40422	3.3999	4.35115
AO090003000993	3.55328	4.14723	4.42306	3.69487	3.27409	4.07478	1.5984	2.85345
AO090003000994	0.670777	0.943732	0.581324	0.206147	-1.51128	1.01528	-1.76539	-0.0743412
AO090003000995	2.63956	3.4915	2.08096	1.61584	-0.5097	3.01877	-2.08574	1.34255
AO090003000996	3.88371	5.3453	5.13023	5.20414	5.13327	5.61157	3.54316	5.00949
AO090003000997	4.30223	5.51926	4.16625	4.05351	2.9978	5.23021	2.29451	5.19819
AO090003000998	4.87548	5.90662	4.65198	4.51811	3.8795	5.33298	2.25972	4.41543
AO090003000999	6.2556	6.53982	6.77078	5.14536	5.15875	6.08423	3.36922	4.22227
AO090003001000	1.45182	1.97664	2.38116	3.89379	4.15863	1.51542	2.06536	3.5967
AO090003001001	4.5297	4.53452	4.70903	4.44661	3.96865	4.61314	3.01159	3.98927
AO090003001003	1.93604	2.40547	1.02013	3.89705	3.44466	2.22978	4.86921	2.72668
AO090003001004	-15	-15	-15	-1.66294	-1.98804	-15	-15	-15
AO090003001005	-15	-15	-4.10745	-2.03452	-2.52956	-4.17019	-15	-15
AO090003001006	0.82086	3.59616	3.22073	3.16767	1.47438	4.41822	0.315501	2.50457
AO090003001007	0.667906	1.68474	1.17453	2.15056	-0.873614	2.4741	0.160485	1.18806
AO090003001008	1.73173	1.2965	1.84682	1.29362	0.260935	1.80154	-1.3543	1.00794
AO090003001009	4.21748	3.02951	3.93518	1.6702	0.896829	3.18074	0.893789	2.54648
AO090003001010	3.05677	5.25454	3.76732	3.74255	2.2585	3.90372	3.11469	3.57243
AO090003001011	6.17135	5.43081	5.01755	4.44111	4.20439	4.93862	4.20399	4.53998
AO090003001013	3.25174	-0.114884	3.44247	1.53812	5.28761	2.15565	4.71179	1.78027
AO090003001014	2.04924	1.47991	2.62843	2.60978	3.94725	1.84886	2.24911	2.61223
AO090003001015	0.227702	0.0350853	1.30791	1.0472	2.21725	-0.327063	1.08791	0.586474
AO090003001016	-2.67857	-2.07039	-1.84848	-1.76915	-2.26236	-1.20761	-1.32485	-1.18172
AO090003001017	2.00962	-0.777061	1.80902	0.356071	1.96134	0.973925	1.85852	0.469735
AO090003001018	-2.04709	-3.05034	-2.91332	0.744567	0.814935	-2.97606	-0.595012	-0.735517
AO090003001019	8.49405	3.83591	3.36987	7.84207	6.98242	7.60222	8.1958	8.53827
AO090003001020	3.27922	3.13037	3.34451	4.09135	5.48664	2.7355	5.51866	3.25639
AO090003001021	3.99317	1.97635	1.98381	5.62753	5.80625	2.47416	7.48067	5.04413
AO090003001022	2.68254	2.85825	3.23985	4.65786	4.5201	2.90667	4.66658	4.07546
AO090003001023	4.12811	5.02919	4.42502	4.11558	2.52454	5.15547	1.1174	4.06953
AO090003001024	1.97769	4.66811	2.89359	3.50815	2.86724	3.31595	3.21108	2.78943
AO090003001025	4.11713	5.20054	5.25593	4.79289	5.15391	4.60817	3.23019	3.97415
AO090003001026	5.06913	4.92568	3.98965	4.27881	4.44351	5.47129	4.57303	5.16617
AO090003001027	1.95788	2.29258	2.87678	1.71654	1.22248	2.40009	-0.825567	1.51784
AO090003001028	4.06661	3.2745	1.82152	2.45613	2.43576	3.87343	2.34047	3.96981
AO090003001030	2.32713	2.52579	2.97526	2.67693	2.45821	1.83665	-0.418281	1.86737
AO090003001031	3.77011	4.43942	4.26407	3.43091	2.93902	4.31714	1.67026	3.03729
AO090003001032	6.90695	4.06746	6.67739	3.20979	4.53712	4.49965	2.16941	3.50637
AO090003001033	3.64785	3.12774	3.24934	3.37516	2.79443	3.49508	2.57812	3.19298
AO090003001034	4.17582	4.81969	4.34387	5.19816	4.78342	4.09564	3.80044	4.25754
AO090003001035	4.74217	3.16559	4.19721	4.15575	4.70622	4.82997	5.11714	4.65175
AO090003001036	5.96025	3.47675	3.60142	2.2942	1.87653	4.02617	0.764527	1.38454
AO090003001037	0.64539	0.452781	0.263303	1.36215	0.21818	-0.791218	-0.874178	-1.45756
AO090003001038	1.82511	1.46234	3.00312	0.24861	1.6381	-0.0956439	-0.294081	0.284787
AO090003001039	3.83333	3.58954	3.50929	2.46329	2.13896	3.69367	2.52434	2.6469
AO090003001040	3.76372	3.54282	3.838	3.13839	2.81546	2.96777	1.70064	2.28145
AO090003001041	3.00058	3.10164	2.66229	2.89837	2.2264	3.27359	1.9326	2.88331
AO090003001042	4.0616	4.22785	3.60016	4.14433	3.71567	4.43316	2.62905	4.01037
AO090003001045	7.31391	8.07766	7.31062	5.47006	3.84642	8.05304	3.03326	3.9749
AO090003001046	7.11525	8.22465	7.01978	7.17586	3.51004	8.36849	4.80391	4.08818
AO090003001047	9.57521	9.65062	8.93551	6.58135	5.85167	9.91194	6.46954	6.89219
AO090003001049	3.07019	2.67342	3.58857	4.44404	4.83728	3.38732	5.11457	4.76013
AO090003001050	2.70666	-0.248934	2.89873	0.0854576	2.20116	0.836782	1.48564	0.740132
AO090003001052	3.75899	4.64919	4.67685	5.4378	5.83912	3.93998	4.72129	4.58478
AO090003001053	3.90551	2.48337	3.80225	4.70138	4.22444	3.44513	3.24485	5.48449
AO090003001054	2.8404	3.41267	3.27868	3.36042	4.09181	2.90393	3.86569	2.09777
AO090003001055	4.67316	6.25813	5.89566	7.45797	7.2612	5.03999	6.54808	6.29903
AO090003001056	4.06574	3.28235	4.18584	3.3264	4.0503	3.53153	3.24349	3.6856
AO090003001057	5.14378	3.02303	2.05372	3.00264	2.1011	5.1326	3.40498	5.63942
AO090003001058	-1.43191	-2.51685	-1.02193	-2.11893	-1.1665	-3.80714	0.506967	-2.75102
AO090003001059	2.41564	0.371969	0.731383	-0.588008	2.03684	1.66395	1.63387	1.67802
AO090003001060	1.13342	0.805634	1.8698	1.19772	2.29826	-0.535606	0.417283	0.204114
AO090003001061	2.96371	2.93886	2.63621	3.33262	1.52448	2.88544	2.11004	3.4603
AO090003001062	6.35776	8.25628	7.44671	10.9207	9.57943	6.82782	7.77606	9.37014
AO090003001063	2.71775	2.97066	2.15733	3.84	3.65091	3.04223	2.21688	3.23641
AO090003001064	3.19165	3.01122	4.26779	3.24135	3.83274	3.19723	2.87622	2.58054
AO090003001065	5.72278	7.03507	5.42958	4.40998	4.8623	7.05711	5.18448	5.12037
AO090003001067	5.86489	5.8799	6.59552	7.14418	7.2119	5.47157	7.10083	6.62395
AO090003001068	5.25448	5.28617	5.32963	5.7725	6.11162	5.28547	5.55886	5.16886
AO090003001069	6.07701	6.23632	6.58492	6.58964	7.25585	6.9705	6.1774	6.84259
AO090003001070	2.45577	3.51768	2.69609	0.660404	-0.50654	2.59343	0.369383	0.339917
AO090003001071	2.05087	0.517269	2.5365	2.60662	2.38496	1.55676	1.13914	2.4731
AO090003001075	4.15344	2.64391	3.15376	4.23554	5.49654	3.92374	6.72968	4.63271
AO090003001076	3.175	3.13963	3.62694	3.56634	4.06242	2.93687	2.8682	3.13067
AO090003001077	5.10691	5.38013	5.71462	5.61881	4.78969	4.82122	4.72677	5.05448
AO090003001078	4.10579	4.3987	5.41406	4.41258	5.08178	3.77145	3.43994	3.41734
AO090003001079	3.64573	2.76077	3.66457	3.18978	3.92116	3.40946	2.54637	3.51503
AO090003001080	4.01379	3.01797	4.3734	2.9543	3.10107	2.69844	2.0241	2.76668
AO090003001081	2.54946	1.85364	2.86498	1.17062	1.99459	2.21351	1.27659	1.61334
AO090003001082	6.11124	7.06229	5.70535	5.22286	3.0948	7.01132	4.52418	5.70808
AO090003001084	4.12069	2.92897	4.92472	4.92506	5.55804	2.97569	4.88724	4.2841
AO090003001085	4.11653	4.28069	4.21831	5.33197	4.43482	4.52089	3.6137	5.06119
AO090003001086	6.25051	7.71501	6.04039	5.24803	4.54614	6.80188	4.65777	4.30251
AO090003001087	5.93556	5.8669	6.03863	6.65725	5.31956	5.97995	5.74966	6.53898
AO090003001089	4.52211	5.09262	4.36685	5.74963	5.11745	4.63013	5.29259	3.92973
AO090003001090	5.00539	5.24113	5.72187	5.60935	5.3477	5.26655	4.00189	5.0702
AO090003001091	3.13066	3.59662	4.21537	5.71145	6.09394	3.65065	4.4204	4.29417
AO090003001092	3.74005	3.21122	3.38349	5.16943	4.83349	3.50047	4.63845	5.12688
AO090003001094	2.36341	2.3037	2.08652	6.07541	5.19933	2.14985	3.85912	4.04041
AO090003001095	2.25844	2.14671	2.16541	5.06494	3.32076	2.68843	1.46724	3.87076
AO090003001096	7.70992	8.04149	7.02444	8.94904	7.87971	8.96319	8.8018	10.6129
AO090003001097	5.51638	4.78877	3.81491	3.61105	2.58917	4.51584	2.40542	3.82145
AO090003001098	3.91128	3.55613	4.00666	3.60188	3.7162	3.64123	2.48608	3.03084
AO090003001099	2.52841	2.24472	3.65901	2.61351	2.45139	2.08836	-0.41807	1.85185
AO090003001100	-1.62423	-2.03842	-0.247088	-0.161677	-1.10111	-2.23375	-3.74754	-0.832528
AO090003001101	-15	-15	-15	-3.01625	-15	-15	-15	-2.06337
AO090003001102	-15	-15	-15	-4.56327	-5.47334	-3.52901	-3.72745	-15
AO090003001103	4.14735	5.28888	4.45399	3.24369	1.93604	4.53574	0.896841	2.4499
AO090003001104	2.11621	2.45628	2.56125	2.1774	0.474294	2.22382	0.096674	2.13544
AO090003001106	4.06745	3.83835	3.4862	2.68895	2.1232	3.87503	2.61165	2.94796
AO090003001107	4.99936	4.7569	5.00263	4.93096	5.75175	5.5266	4.63046	4.8971
AO090003001108	2.01892	2.85064	3.63399	2.63923	4.583	3.41926	3.82769	2.05703
AO090003001110	4.84569	4.5087	4.38008	4.74469	4.10556	4.97674	3.86365	4.90722
AO090003001112	7.30901	6.27524	7.67398	6.2865	6.42366	7.60865	5.94779	6.72279
AO090003001113	0.0162872	1.49648	0.831474	0.896046	-0.779558	0.426437	-1.77611	-0.553315
AO090003001114	4.25412	3.44649	4.43364	4.89855	5.57206	3.83661	4.36023	4.76403
AO090003001115	6.82269	6.85446	6.02417	5.97395	4.60935	7.02369	3.98405	6.12533
AO090003001116	3.56855	3.4839	3.67596	3.39445	2.1281	3.56233	2.1766	3.35848
AO090003001117	5.16529	4.38076	5.25807	4.44065	4.98021	4.73649	4.12122	4.25684
AO090003001118	5.98443	4.55586	5.45268	5.56108	5.49494	4.69805	5.11851	5.17166
AO090003001119	2.68803	0.0896673	3.33501	3.04138	2.86128	0.817733	2.30333	2.72711
AO090003001120	2.37379	1.37553	3.01883	1.48467	-0.00912439	1.85147	1.80621	1.37598
AO090003001121	4.07827	3.94047	4.12264	4.90678	6.61091	3.88995	4.79565	4.31425
AO090003001122	1.41531	2.48805	2.29275	2.857	4.13677	2.14031	2.84064	2.28186
AO090003001123	3.10271	2.88755	3.69375	3.35014	3.88089	2.88078	2.1566	2.82501
AO090003001124	3.48277	1.30743	1.14899	0.840491	1.8052	2.62374	3.30323	2.9974
AO090003001126	-15	-5.91832	-3.19634	-3.29334	-1.98101	-15	-15	-3.34046
AO090003001127	3.7105	3.32062	2.90759	2.06701	3.74487	3.45848	2.25614	2.62596
AO090003001128	-0.316792	-0.811478	0.274269	3.47851	3.16172	-0.00403513	1.51317	2.3152
AO090003001129	2.49658	0.231147	1.85176	0.36171	3.29411	-0.235047	1.52254	0.0297855
AO090003001130	2.78547	-1.21299	2.11625	-0.588008	3.56496	0.735757	1.92452	0.645403
AO090003001131	3.04722	3.01243	3.39909	2.97219	3.73215	3.36982	3.07699	2.8285
AO090003001132	8.95646	10.4312	8.6465	8.56035	4.76944	9.65938	6.21809	8.04224
AO090003001133	5.00531	5.97792	5.35318	4.96117	3.37843	5.30818	3.7258	3.48718
AO090003001134	4.66302	4.93255	5.73898	6.00306	6.20107	4.53029	5.41521	5.36261
AO090003001135	3.72988	2.9865	5.00869	4.77704	5.61121	2.82285	3.62885	3.88276
AO090003001136	3.57318	1.78973	4.60479	3.99605	5.22359	2.6224	3.48996	4.0784
AO090003001137	3.52486	3.83435	3.46885	4.08286	4.95257	3.07508	5.50578	3.87565
AO090003001138	3.47482	3.15896	3.81665	4.1375	5.25493	2.84895	4.29809	3.80645
AO090003001139	2.81237	3.87457	4.04638	3.37438	3.01197	2.65513	1.66369	3.28744
AO090003001140	3.39866	3.7838	3.42293	3.93895	3.53022	3.27912	2.38233	4.42759
AO090003001141	5.17029	6.03558	4.74698	4.34549	2.77173	5.57329	3.33178	4.97872
AO090003001142	3.92671	5.28772	4.62556	4.65448	3.49939	4.4004	2.33661	3.99303
AO090003001143	1.87368	1.24234	2.82603	2.11452	3.43001	1.76157	1.95385	1.41991
AO090003001144	5.36096	4.69723	4.9707	4.92567	5.6433	5.33876	5.12265	5.08851
AO090003001145	2.28643	2.5433	3.1331	2.00946	2.90843	3.20382	1.56081	1.4811
AO090003001146	6.51069	5.39731	6.69036	6.52185	7.45251	5.53527	6.5579	6.4012
AO090003001147	2.36292	2.22695	2.66792	3.33388	3.73608	1.81653	1.30242	2.48132
AO090003001148	2.87891	3.24111	2.82658	2.98203	2.34798	3.49068	2.28049	3.07239
AO090003001149	-0.581708	0.874469	0.975271	0.914492	0.544991	-0.188753	-1.12416	-0.276709
AO090003001150	0.588217	1.41157	1.231	-0.252913	-1.69602	1.55486	-0.961098	-0.434523
AO090003001152	3.21956	3.373	3.85121	3.99556	3.80972	3.50652	2.09466	3.69004
AO090003001153	3.84891	3.06455	3.66622	3.52771	4.32432	3.67045	3.25695	3.61232
AO090003001154	-2.89211	-1.80791	-2.44959	-0.689982	0.0372475	-2.82931	-1.46773	-2.334
AO090003001155	3.5159	5.52963	3.42471	4.11431	2.32694	4.36864	2.43704	3.90904
AO090003001156	3.05601	4.13351	4.33514	5.73351	6.27525	3.07617	5.56159	4.30978
AO090003001158	0.191832	2.54543	1.387	2.47262	1.31853	1.89089	2.76179	2.01706
AO090003001160	2.26808	3.44005	3.14284	2.81942	3.00197	3.26007	0.996282	2.58859
AO090003001161	1.70437	1.43982	1.69996	2.52389	2.35982	1.24518	0.332889	1.40219
AO090003001162	1.55018	2.37461	2.24738	1.08119	-0.21751	2.34861	-1.24831	1.09723
AO090003001164	4.3437	4.21319	4.3116	4.54263	4.06894	5.0647	3.89367	4.99499
AO090003001165	6.92745	7.5044	5.21269	8.10488	7.28078	6.75509	8.47194	7.48176
AO090003001167	-1.09162	-0.937562	-0.172509	0.638925	1.31176	-0.73775	1.3232	-0.441463
AO090003001168	6.5622	7.22089	7.15538	8.16471	8.43212	6.86211	8.06141	7.78818
AO090003001169	4.94308	5.66348	4.80982	4.66002	4.07958	5.055	4.23063	5.22962
AO090003001170	3.27174	3.78768	3.76887	4.59961	4.99999	3.51526	4.30378	4.22853
AO090003001171	7.6811	7.61994	7.5344	5.81097	5.98178	7.53548	6.73799	6.44067
AO090003001172	-0.141562	-0.0777024	-0.142314	1.3214	0.38667	-0.0705354	0.0772427	1.09081
AO090003001173	2.93175	3.325	2.06344	3.97059	2.38635	3.2724	2.91885	3.44353
AO090003001174	0.133563	-0.0216951	1.40483	-0.344242	2.57956	-2.11734	1.68422	-0.613759
AO090003001175	0.226332	-1.35915	1.38049	0.324729	2.10009	-0.288974	1.51464	-1.79226
AO090003001177	5.68484	3.67036	6.00912	3.7469	4.7676	4.25334	3.88095	3.42195
AO090003001178	3.1976	2.82831	3.05909	2.60456	1.51203	2.9773	1.53331	2.04901
AO090003001179	2.9379	2.85301	3.42901	3.56712	3.22961	2.92112	2.27086	2.00092
AO090003001180	2.64463	3.4389	2.08979	2.52049	1.58643	2.76173	0.463754	2.52018
AO090003001181	2.85893	2.60125	2.76822	3.61529	3.9667	3.04314	2.71495	3.10465
AO090003001182	9.66446	6.882	9.38098	10.6918	10.8781	7.63958	11.7364	9.89276
AO090003001183	2.73082	-15	1.52487	0.647706	0.0330915	1.66755	2.72106	1.59442
AO090003001184	0.820391	1.20667	1.51289	3.65368	4.45863	2.06621	5.20532	4.18213
AO090003001185	-1.68706	2.06457	-0.678824	3.26042	1.75993	2.00491	0.503078	2.0272
AO090003001186	5.61939	5.37121	6.58049	5.33663	5.08588	5.28688	4.17349	4.77505
AO090003001188	4.09078	3.80414	4.20359	3.58265	3.32006	3.42162	2.66223	3.2028
AO090003001189	2.31328	3.79222	3.50689	3.71851	0.984523	4.8512	2.45531	3.96463
AO090003001191	4.56574	2.55343	2.89303	4.45511	4.21065	4.42913	4.73278	4.30514
AO090003001192	4.20456	3.66107	2.30427	4.16535	4.18686	5.0709	5.01591	4.5261
AO090003001194	7.34142	7.14484	6.26382	6.66676	6.16917	7.39117	6.09476	6.95614
AO090003001195	6.16928	4.26392	5.63907	5.83984	6.50574	4.97109	7.99223	6.31302
AO090003001196	4.18399	3.81387	3.40654	3.30746	3.20454	4.52263	3.07306	3.73455
AO090003001197	5.2671	6.70769	5.32431	6.06549	4.8853	5.79528	3.95773	4.97844
AO090003001198	2.75291	2.23065	2.02199	3.98164	4.59883	2.9582	3.60263	4.10904
AO090003001199	4.33223	5.6006	5.4574	4.00889	4.57667	4.86602	4.45849	3.52835
AO090003001200	2.93786	2.59992	3.58032	3.99002	4.89584	3.02575	3.71662	3.71587
AO090003001201	6.47975	4.51437	4.53293	5.5009	5.54564	5.59802	6.60099	6.05655
AO090003001204	3.01631	2.03669	1.34218	5.15741	4.66498	2.12822	4.39238	4.13097
AO090003001205	3.40152	4.50788	4.10835	4.3235	4.13928	3.60578	2.98532	4.05366
AO090003001206	4.14908	2.12808	3.29187	2.63619	4.54637	3.39874	2.86526	4.23415
AO090003001207	5.30259	4.67355	5.61864	4.34273	5.61619	4.98025	4.2625	5.3731
AO090003001208	4.8611	2.9713	5.35152	3.09882	4.10565	3.74912	2.54919	2.57335
AO090003001209	5.65672	3.9967	6.18114	3.67252	4.21414	4.84965	3.04251	3.89621
AO090003001211	3.31517	3.55825	4.74524	2.859	3.82322	4.44417	1.87357	4.21942
AO090003001212	2.90797	3.08597	3.59612	1.38277	3.32062	4.22967	-0.720007	2.32707
AO090003001214	-1.99264	-15	-2.85887	-3.95587	-15	-15	-3.12005	-3.003
AO090003001215	5.26835	4.86705	5.1232	5.71592	4.66979	5.76981	7.16488	4.95945
AO090003001220	-15	-15	-15	-2.77201	-2.68208	-15	-1.93619	-0.245142
AO090003001222	4.73351	4.77698	3.10479	3.41761	2.12699	3.8152	2.09315	3.18152
AO090003001223	4.86082	4.11731	2.33537	2.78234	1.71094	3.80048	2.87087	1.75117
AO090003001224	4.17701	5.50016	3.38991	4.07357	2.61735	3.94969	3.65599	2.76397
AO090003001225	0.975557	1.21858	1.61105	1.47191	0.924805	1.53283	0.87665	0.853214
AO090003001226	2.06616	2.89024	2.17912	2.15184	1.5237	2.06101	0.947994	1.79597
AO090003001227	8.83016	8.34729	8.09488	7.43135	6.84139	8.87095	6.53037	7.26185
AO090003001228	3.58842	3.82361	3.59334	3.50899	3.33613	3.46712	1.95501	3.1471
AO090003001229	2.77645	3.0906	3.34805	3.61137	2.91336	2.50834	1.28015	3.14089
AO090003001230	6.00074	6.04049	5.91313	6.88244	6.973	5.76761	5.97251	6.80564
AO090003001231	4.58445	4.8342	5.0721	3.99276	4.12842	4.48203	2.73741	3.45304
AO090003001232	3.59631	4.9477	4.07526	4.68434	4.27243	4.5351	3.01956	3.9796
AO090003001233	3.75595	3.41625	4.07955	3.84307	4.28582	3.80023	2.8316	3.28174
AO090003001234	-1.32522	-1.59151	-1.19145	-1.87341	-0.650455	-1.27622	-2.03759	-0.335573
AO090003001236	1.75678	0.473798	1.729	0.00745001	1.61768	0.354977	1.30497	1.19274
AO090003001237	4.85539	1.98364	3.4719	5.60979	6.58977	2.04555	6.80147	5.29035
AO090003001238	5.44254	5.41808	5.3295	7.56476	7.39412	4.53471	7.43085	6.50743
AO090003001239	4.51303	5.2748	4.9234	4.44399	4.67629	4.87465	5.57642	4.3608
AO090003001241	5.74494	-0.642807	5.0465	0.775728	3.05728	-0.568525	4.1119	1.26917
AO090003001242	3.76155	2.9549	2.45749	2.59719	2.90692	3.89825	2.85152	3.02613
AO090003001243	5.34016	6.12545	5.23197	4.56957	4.64055	5.70807	3.5513	3.54401
AO090003001244	3.57267	3.62834	4.5493	4.86173	4.86352	4.34343	4.62489	4.7485
AO090003001246	0.220288	0.793125	1.27819	3.09203	3.55896	-0.245813	1.72629	2.05258
AO090003001247	-2.99572	-0.244087	0.182441	0.977686	1.35761	-0.117339	1.23042	0.304329
AO090003001248	-1.55846	-0.789612	-0.0961968	0.927518	1.60843	-0.995439	1.87137	-0.442742
AO090003001249	3.11432	3.61222	3.19889	3.28574	2.86892	3.30889	2.51756	2.46683
AO090003001250	4.86733	6.46874	5.37795	5.34275	4.78227	6.44715	4.09286	5.57542
AO090003001251	3.27289	3.87235	3.3674	4.30634	3.88236	3.31193	2.02645	3.69991
AO090003001252	0.564841	3.98766	2.12106	1.297	2.2101	2.27578	1.24244	1.55243
AO090003001253	1.60927	2.74383	1.68147	0.978043	-2.01795	2.42463	-0.204792	1.40683
AO090003001254	0.959367	1.86782	0.752283	0.86807	-0.886349	1.71576	-2.75859	0.965625
AO090003001255	6.35445	6.24632	5.47498	4.85967	3.48096	6.49461	5.39113	6.06607
AO090003001256	4.82185	6.04181	5.24788	5.30273	4.16105	5.57946	2.71059	4.7223
AO090003001258	4.59725	4.41825	4.29545	4.81491	5.70234	5.13626	5.43687	5.46683
AO090003001259	4.75309	0.446109	4.08939	-1.82864	-0.0402337	1.36588	-0.165935	-1.75364
AO090003001260	0.879487	-1.76015	-0.0516237	-2.30145	-3.39793	-1.04479	-4.08375	-2.98357
AO090003001261	-0.490799	-3.06805	-2.93102	-3.02802	-15	-1.99376	-15	-15
AO090003001263	-15	-4.62139	-15	-15	-15	-15	-2.16058	-15
AO090003001265	-15	-15	-15	-2.9184	-15	-15	-15	-1.96552
AO090003001267	-15	-15	-15	-15	-15	-15	-15	-15
AO090003001268	-15	-2.18392	-15	-3.10232	-3.01239	-15	-3.2665	-2.16593
AO090003001270	5.54207	3.61911	4.95283	5.17047	4.48066	4.33887	4.34997	7.29614
AO090003001271	0.411719	-1.90689	-1.18491	-1.86687	-2.77694	-0.98826	-2.03105	-1.94716
AO090003001272	4.66043	3.72123	4.50258	4.44806	5.19128	3.94171	4.08614	3.68634
AO090003001273	4.63857	5.63619	5.20962	5.07179	6.34415	4.88727	3.68006	4.70142
AO090003001275	-15	-15	-15	-15	-15	-15	-15	-15
AO090003001276	1.48085	-1.32193	0.552059	1.50659	0.0304173	0.623838	2.4825	2.25046
AO090003001277	0.362258	0.611285	1.14068	1.7312	2.74662	0.430425	2.48353	0.92731
AO090003001278	-15	-15	-2.67501	-15	-1.68208	-15	-0.936188	-15
AO090003001279	-15	-2.98525	-15	-3.49702	2.35658	-3.46276	1.36771	-4.54414
AO090003001280	2.98859	2.62856	3.01135	2.78076	3.62185	2.59688	1.31927	2.69936
AO090003001281	0.700435	0.900464	0.831828	0.53367	1.43096	-1.01703	0.784529	-2.16553
AO090003001282	-2.02793	3.4603	1.11177	4.03226	1.14804	2.34819	-0.69553	2.95511
AO090003001283	3.49905	2.72732	2.49749	1.67745	1.08406	3.13283	1.63019	1.39476
AO090003001285	-2.22031	-15	-15	-15	-15	-15	-15	-15
AO090003001286	-15	-15	-15	-15	-15	-15	-15	-15
AO090003001287	-15	-2.05153	-15	-2.42654	-15	-15	-15	-15
AO090003001288	-15	-15	-15	-15	-15	-3.61349	-15	-15
AO090003001289	-1.20974	-1.56092	-1.88333	-2.6584	-2.8904	-2.36111	-15	-3.04394
AO090003001290	-15	-15	-3.17833	-3.27533	-15	-2.24107	-2.50663	-15
AO090003001291	2.04958	1.88215	2.43691	1.60162	2.67737	1.37285	2.75682	1.26472
AO090003001292	-0.364533	0.0161132	-1.18375	-2.46557	-2.70663	0.730193	-3.94839	-0.597282
AO090003001293	0.319245	-0.524702	-0.709608	-2.22164	-0.909322	0.928091	-1.98727	1.04659
AO090003001294	0.181127	1.58653	1.30342	1.44799	1.16136	0.846785	0.23331	0.914373
AO090003001295	2.0366	-3.35114	1.26505	-1.89608	1.39084	-2.86182	3.36601	-0.140541
AO090003001296	11.2599	5.00993	11.2921	6.48262	9.63455	5.83222	9.22441	7.50155
AO090003001297	4.60688	0.837943	4.69678	3.3766	6.78496	0.942178	6.9488	3.24493
AO090003001298	-0.423605	-3.59314	-0.64876	-1.42009	0.641534	-1.29179	-1.18237	-1.60846
AO090003001299	-0.863743	-0.54507	-0.145013	0.968622	1.04908	-15	0.0088459	-1.90727
AO090003001300	-0.142767	-0.331428	-1.38067	0.815716	0.247812	-1.77028	-0.531182	0.129671
AO090003001301	-3.19133	-5.1781	-2.71915	-4.13808	-4.04815	-15	-4.30226	-3.21837
AO090003001302	4.30715	5.75497	4.12934	6.68275	4.50806	4.10634	-0.348121	4.23685
AO090003001303	-15	-15	-15	-15	-15	-15	-15	-15
AO090003001304	-1.04114	-3.04439	-2.90737	-2.00437	-15	-15	-15	-2.0515
AO090003001305	-2.32848	-0.916694	-0.609747	-2.55474	-1.97939	-1.8589	-1.72549	-1.94028
AO090003001306	3.79384	2.77066	4.03305	2.34554	2.11584	2.80808	0.322132	1.43467
AO090003001308	-2.02446	-1.8413	-2.55228	-3.38624	-1.88127	-2.35198	-15	-4.01833
AO090003001309	1.45859	-1.2059	-2.77343	0.0352772	-0.853559	-1.13162	2.39538	0.202031
AO090003001310	0.0407294	-0.0515303	0.0854917	-1.33344	-1.50654	0.918523	-15	-1.38056
AO090003001312	5.05004	5.60784	4.93257	4.42148	4.13447	5.85911	3.3853	4.47962
AO090003001313	6.24001	6.65812	5.52716	4.78182	2.89175	6.60287	3.69429	5.24399
AO090003001314	2.79576	3.35944	1.70987	1.9603	0.372154	3.49222	0.670586	2.71427
AO090003001315	4.17748	3.9802	4.09787	2.55697	4.07013	2.36818	3.32408	2.51407
AO090003001316	3.72815	5.34436	4.41732	4.18613	3.95266	4.06401	3.30486	3.23458
AO090003001317	5.54722	3.71217	6.04361	3.60863	4.66192	4.40516	2.12073	3.52591
AO090003001318	2.87654	2.57191	3.34448	3.65039	3.40372	2.206	1.74755	3.60102
AO090003001319	2.75075	2.87062	2.62954	2.18527	0.303982	3.43959	0.436529	3.3565
AO090003001320	9.93401	5.05461	9.04927	5.75483	9.5622	7.77242	9.70003	9.46907
AO090003001321	3.93922	3.97379	4.38469	5.35126	6.03223	3.39343	4.29244	4.86462
AO090003001322	11.7141	11.934	12.4228	10.8458	11.2635	11.8619	11.0493	11.8004
AO090003001323	8.07658	7.98788	7.68338	9.46644	8.88038	8.13683	8.76816	9.85916
AO090003001324	6.83073	7.17793	6.65361	7.89656	7.97436	6.27708	6.90935	7.78613
AO090003001325	3.28672	4.4088	4.47812	4.73025	4.61205	3.50103	3.82625	4.12443
AO090003001326	1.89236	2.72282	1.67993	2.88378	0.889265	3.54666	1.85219	2.51473
AO090003001327	-0.237753	-1.82597	-1.68895	0.383977	-0.374089	-0.751689	0.033385	-1.86624
AO090003001328	1.69131	1.48153	1.12106	2.54492	2.06658	2.05831	1.75361	2.59938
AO090003001329	3.71987	3.62568	3.93932	3.46945	2.67286	4.14193	2.36484	3.30357
AO090003001330	2.85203	3.68004	2.70054	3.34342	2.57166	3.36649	1.81007	3.22244
AO090003001331	0.0643949	0.125531	0.329667	0.985125	1.57053	0.138411	0.936984	0.899372
AO090003001332	2.66817	2.56531	2.68486	3.70445	3.39145	2.42953	2.36156	2.81718
AO090003001333	-15	-15	-2.53283	-3.21479	-15	-2.18053	-15	-2.2784
AO090003001335	-15	-2.72792	-15	-1.1854	-15	-0.538162	-15	-1.51263
AO090003001336	5.5541	6.168	6.2209	1.63472	4.32844	5.63518	0.649911	1.73289
AO090003001337	2.84346	3.74723	3.28209	3.50427	2.82993	3.00737	1.8546	3.07745
AO090003001338	6.76472	5.92417	5.9354	5.53436	5.09445	6.75099	5.14306	6.40626
AO090003001339	2.70491	4.20493	2.58455	3.32885	1.51922	3.294	-0.844879	2.62042
AO090003001340	2.27704	2.51961	2.95413	4.27698	4.35031	2.61949	3.07735	3.30706
AO090003001341	-0.272023	-2.27528	-0.816328	-2.23526	-1.14532	-2.201	-2.39943	-1.28238
AO090003001342	0.405714	-0.0475284	0.648921	0.815542	0.788693	0.676946	0.270703	0.395358
AO090003001343	2.33325	2.85031	2.85996	2.31017	0.870382	2.18602	-0.435144	2.23351
AO090003001344	1.31373	2.27975	2.566	1.32953	0.180673	1.90206	-0.547368	0.562382
AO090003001345	2.81802	2.87677	2.49489	3.69713	4.63383	1.84211	3.14077	3.13747
AO090003001346	3.26605	3.92285	4.03806	4.20938	4.04908	3.68435	2.42819	3.64159
AO090003001347	5.92474	5.76872	5.01054	4.82017	4.33081	5.8767	4.09222	5.15874
AO090003001348	3.35029	5.03301	3.08551	3.49345	1.13824	4.1652	1.44882	3.56114
AO090003001349	3.60676	3.12392	3.28901	5.68155	6.51541	2.97209	5.99981	5.24905
AO090003001350	3.08883	3.98833	3.15439	2.91764	3.1933	3.71788	3.27005	3.42681
AO090003001351	0.910925	2.27824	2.38364	2.12999	3.30094	1.41657	2.16481	1.24567
AO090003001353	-4.12509	-2.32099	-3.99132	-0.628891	-4.99839	-3.08723	-1.08258	-2.16025
AO090003001355	0.74965	-0.248913	-2.91925	0.443186	0.24361	1.01391	2.51243	0.93663
AO090003001356	2.06862	-1.15381	3.15047	1.70555	5.01849	2.32533	4.43112	3.70142
AO090003001357	2.53251	-15	1.95991	-3.1299	2.12995	0.489319	1.02785	2.27793
AO090003001358	1.12284	-15	1.34407	-15	0.571463	-15	-2.00457	0.697442
AO090003001359	1.90079	-15	1.11987	-15	1.16366	-2.1908	-0.804276	1.17828
AO090003001360	1.46045	-5.05922	1.37659	-15	-0.929269	-0.82232	-15	0.165988
AO090003001361	-15	2.11505	-4.00253	3.12074	-3.0096	2.42074	-15	3.08718
AO090003001362	-0.225564	-0.321928	-0.921872	0.800921	0.424696	-0.845785	-1.06421	-0.661929
AO090003001363	0.736488	0.728741	0.0591575	1.28775	0.900085	0.874696	-0.145437	0.880524
AO090003001364	-15	-0.795382	-15	-1.89286	-15	-15	-15	-15
AO090003001365	-15	1.954	-0.665394	-0.496772	-3.33543	1.44256	-0.733064	-1.52252
AO090003001366	-2.29499	-2.26508	-2.12806	-3.22506	-15	-15	-15	-2.27218
AO090003001367	-2.33173	-15	-4.19796	-0.709999	-1.8831	-15	-0.651786	-3.37525
AO090003001368	1.55502	-1.52214	0.138448	-0.482113	-1.63245	-1.44785	-0.192834	-0.533342
AO090003001369	-1.19374	-1.61203	0.463591	-2.15697	0.456522	-3.12271	-3.32115	-15
AO090003001370	-2.04114	-15	-15	-15	-15	-15	-15	-15
AO090003001371	-2.471	-15	-15	-15	-15	-15	-15	-15
AO090003001372	-1.90695	-15	-15	-15	-15	-15	-15	-15
AO090003001373	2.16085	0.553519	1.96251	1.62833	4.66433	-1.13715	2.36741	1.58882
AO090003001374	4.41409	3.56518	3.77161	4.07294	5.09294	4.47956	4.57683	5.18852
AO090003001375	5.70546	3.35584	5.05975	3.63062	5.18297	3.68613	4.70643	3.77521
AO090003001376	6.44272	1.50936	3.44939	3.37975	4.6383	2.34834	6.11684	3.5977
AO090003001377	3.80308	2.1927	3.28571	2.86047	2.70044	2.92447	3.3509	2.2495
AO090003001378	6.3619	3.73379	5.79639	4.39709	4.53126	4.24146	5.48022	4.69893
AO090003001379	1.95239	1.76808	2.00058	2.40885	2.80512	0.758282	0.642694	1.72566
AO090003001380	0.778249	-0.580271	0.546173	3.14952	3.17506	-0.325693	2.12154	2.63519
AO090003001381	-2.14172	-5.13676	-15	-2.33217	0.377684	-15	-15	-0.445945
AO090003001382	-1.68833	1.49824	-0.162246	-1.32963	1.05308	2.13211	0.269792	-2.11372
AO090003001383	-1.82272	-0.504043	0.767499	0.522805	2.51344	-1.75169	-0.376135	0.462383
AO090003001384	-3.02314	-2.56697	-0.438165	0.257665	2.23494	-4.95212	-0.350242	0.764457
AO090003001385	-2.9543	-4.95208	-4.40002	2.01267	1.86946	-3.8778	0.325937	2.4274
AO090003001386	0.920792	1.00565	-0.3979	2.10704	1.10666	1.49848	-0.443729	2.37177
AO090003001387	-1.43645	-2.07714	-1.4096	-0.452154	-0.795183	0.205413	-2.96029	0.325321
AO090003001388	7.7896	0.194912	2.46076	6.64486	8.47038	2.26025	9.85164	7.03275
AO090003001389	3.208	2.54653	2.90361	2.32425	3.41475	1.73601	2.11448	1.57224
AO090003001390	6.06589	7.26362	6.49987	5.89361	5.57604	7.43368	5.51217	5.75278
AO090003001391	2.29676	2.20878	3.06548	2.68337	3.02146	2.1594	1.65245	2.42365
AO090003001392	1.90577	2.73197	2.62414	2.45279	2.5836	2.48781	1.53833	1.65666
AO090003001393	0.600556	0.0343656	0.166696	0.851996	-1.06904	0.692047	-2.35658	0.841295
AO090003001394	-15	-15	-15	-15	-15	-15	-15	-15
AO090003001398	-15	-15	-15	-15	-15	-15	-15	-15
AO090003001399	-15	-15	-15	-4.92786	-15	-15	-15	-15
AO090003001400	1.83318	2.23726	1.58118	3.20519	-0.196736	1.62369	0.465289	2.44952
AO090003001401	2.00641	2.88207	1.60487	3.04765	1.81243	2.53064	1.18251	2.34116
AO090003001402	4.34903	5.57724	4.1856	5.14132	3.50835	5.45291	3.37689	4.73671
AO090003001404	-15	-15	-15	-15	-15	1.14828	-4.40451	-15
AO090003001405	-2.3121	-0.14543	-15	-2.27533	0.274029	-2.24107	-2.43951	-1.32246
AO090003001406	4.26402	4.60581	4.94411	1.09928	2.73555	3.2462	4.5558	1.51217
AO090003001407	4.07314	0.81671	4.25983	1.09923	3.73816	2.22392	3.14777	1.14135
AO090003001408	3.63122	1.38	3.77002	1.79999	2.95013	1.85689	2.36158	1.72276
AO090003001409	1.17187	-1.39349	2.61114	-0.0233231	0.873962	-1.7592	0.638468	-0.492058
AO090003001410	0.748385	1.33638	2.71597	0.468913	0.536779	1.68467	0.885094	-0.685065
AO090003001411	-1.88641	-0.450128	-2.48303	-1.35764	-15	0.670753	-3.32917	-1.22034
AO090003001412	2.84211	3.92998	3.33762	1.68045	2.03731	3.4393	-0.505475	1.28622
AO090003001413	3.51076	2.65883	2.95054	4.1234	3.69642	2.77428	1.73567	4.07735
AO090003001414	4.20376	-15	-2.66093	-2.75793	-0.0830407	-0.138713	0.572652	1.45661
AO090003001415	2.68703	0.194087	0.367635	2.11567	2.88313	0.299967	4.78119	2.35204
AO090003001416	-15	-15	-15	-15	-15	-15	-15	-15
AO090003001417	1.17923	2.46862	0.11079	-2.61689	-0.38462	2.91975	-0.992573	-1.66401
AO090003001418	-15	1.31504	0.204136	-0.892863	-0.802933	-15	-15	-15
AO090003001419	-0.57758	-2.98765	0.956725	-0.986398	-0.635306	-1.91337	-15	-2.5962
AO090003001420	-2.91314	-4.37583	-15	-15	-15	-15	-2.51647	-15
AO090003001421	-1.25512	1.30193	-1.85613	1.5529	-3.44816	2.11333	-5.28723	0.0699611
AO090003001422	1.38448	-1.14234	-0.713205	-1.78039	-3.01239	1.73813	-2.2665	-0.356207
AO090003001423	0.347589	-0.971021	-1.17103	-0.761073	-3.84107	-1.32642	-15	-0.491135
AO090003001424	2.53672	-1.06449	0.398577	-0.43265	-1.14019	0.0841021	-0.047399	0.0937471
AO090003001425	1.74889	-0.693215	1.16001	0.124415	1.27324	1.56961	-0.315974	-0.549251
AO090003001426	4.16651	3.0645	4.04291	5.5135	6.44895	4.43753	6.53556	5.0682
AO090003001427	3.85975	1.01533	2.8289	1.14264	0.570201	1.70476	-0.368812	-0.422139
AO090003001428	3.8859	-0.355013	2.39552	0.173341	1.61393	1.39974	0.776119	0.224355
AO090003001429	4.83124	0.618784	3.38239	1.07867	1.82192	3.84119	1.73202	1.58505
AO090003001430	4.83606	3.95846	5.09958	2.45391	2.55941	3.83117	2.00091	2.00511
AO090003001431	-0.0608757	-1.97102	-1.13356	-0.851271	-2.84107	-0.319998	-15	-0.986343
AO090003001432	-2.94882	-15	-4.81506	-15	-15	-15	-3.09272	-15
AO090003001434	0.896039	1.16588	1.23469	1.26242	1.69133	0.210603	-1.08568	1.05397
AO090003001435	1.04068	1.74651	1.08935	0.461034	1.57388	1.41878	1.82094	0.759489
AO090003001436	-15	-1.46269	-2.10225	-3.61429	-4.10932	-2.16499	-15	-15
AO090003001437	-15	-1.29546	-15	0.39366	-15	-15	-15	0.92731
AO090003001438	-15	-0.340544	-4.01088	1.69655	-1.43298	-2.07362	-2.28854	0.418991
AO090003001440	-15	-4.11137	-15	-15	-15	-2.03709	-15	-3.11847
AO090003001441	-15	-3.07973	-5.52767	-3.62467	-15	-2.26848	-15	-4.67179
AO090003001442	-15	-15	-15	-4.36163	-4.2717	-3.32737	-15	-15
AO090003001443	-4.11946	1.91696	0.101774	3.26221	1.02961	1.75658	0.206591	2.16606
AO090003001444	1.49882	2.22239	-0.8954	2.96203	0.387038	2.32165	-0.334723	1.644
AO090003001445	-1.83652	-2.83978	-3.70275	-2.79975	-2.70982	-1.30606	-2.13796	-1.84688
AO090003001446	-0.620702	2.16398	1.68956	2.83419	2.23155	3.65031	0.629385	2.78891
AO090003001448	-1.41996	2.90798	-2.87115	-0.267711	-3.87822	1.81369	-15	-2.01528
AO090003001449	-1.59402	-0.272054	-0.677845	-0.0254704	-2.87414	1.1844	-15	0.984701
AO090003001450	-2.30219	-15	-1.58346	-15	-15	-0.657167	-15	0.272421
AO090003001451	-3.24122	-2.24447	-1.3001	-2.20445	-2.52956	-0.00391362	-15	0.204874
AO090003001452	3.71073	3.24543	3.48233	2.32348	1.02583	4.05857	0.054181	2.26395
AO090003001453	-15	-15	-3.31494	-2.41194	-2.32201	-15	-2.57612	-15
AO090003001455	-15	-15	-15	-0.333435	-2.82847	-15	-0.275222	0.714597
AO090003001456	-3.18297	-1.60126	-1.0492	2.85123	2.30128	-1.53795	-0.318604	3.07601
AO090003001458	1.64543	-0.27343	0.962929	1.89212	-3.60291	-0.0736176	-15	1.50278
AO090003001460	-2.68452	-0.228342	-2.55075	-1.64775	-1.97286	-15	-15	-0.372947
AO090003001461	-1.57074	3.82792	-1.21458	-2.53397	-15	3.97627	-15	-1.69475
AO090003001462	-15	-15	-15	-15	-15	-15	-15	-15
AO090003001463	-15	-2.26508	-4.71302	-2.00267	-3.72009	-15	-15	-2.85715
AO090003001464	-15	-15	-15	-15	-15	-15	-15	-15
AO090003001465	-15	-15	-15	-15	-15	-2.92777	-15	-15
AO090003001466	-15	-15	-15	-15	-15	-15	-1.55347	-15
AO090003001467	0.238043	-0.808647	0.326112	1.12067	2.93887	-0.904573	4.5732	1.26985
AO090003001468	-2.33173	-2.75002	-2.613	-1.48761	-1.8831	-2.2607	2.85003	-1.03333
AO090003001469	5.64138	3.1042	4.1084	7.24676	6.97279	5.43658	8.62191	8.40444
AO090003001472	-15	-3.58086	-15	-15	-15	-15	-15	-3.58796
AO090003001473	-15	-15	-15	-2.27038	-2.18045	-3.23613	-1.43456	-2.31751
AO090003001474	7.10784	4.45637	3.20025	5.74493	5.10049	5.12134	5.61126	7.52053
AO090003001475	-15	-2.07	-3.93298	-1.44501	-1.13895	-1.4254	-1.46047	-1.66617
AO090003001476	-15	-15	-3.58842	-15	-15	-15	-15	-3.73255
AO090003001477	-15	-15	-15	-15	-15	-15	-15	-15
AO090003001478	-15	-15	-15	-3.06279	-15	-15	-1.65298	-2.10991
AO090003001479	-15	-2.77897	-15	-2.00198	-15	-15	-1.48809	-15
AO090003001480	-15	-15	-15	-3.32391	-3.23398	-15	-0.903129	-15
AO090003001481	-3.59395	-3.01224	-15	-1.74983	-2.46725	-15	-1.72136	-2.01935
AO090003001482	-2.73598	-4.73101	-2.27206	-4.69099	-1.60106	-15	-3.2702	-15
AO090003001484	0.731175	0.974733	0.0938014	2.59291	4.33873	3.29614	5.59561	5.74193
AO090003001488	-15	-15	-3.80549	-2.31753	-2.49063	-15	-3.08316	-0.502157
AO090003001489	-15	-15	-15	-15	-15	-15	-15	-3.66087
AO090003001490	-1.96777	-3.70799	-4.15593	-3.66796	-15	-2.63371	-15	-15
AO090003001491	-0.848475	-5.30668	-0.61577	-3.26666	1.0977	-2.44391	0.0196221	-3.73979
AO090003001492	-15	-1.21723	-3.40214	0.960296	-2.82424	-1.89089	-2.6798	0.842931
AO090003001493	-15	-2.59314	-15	-15	-15	-1.51886	-15	-15
AO090003001494	-15	-3.62538	-3.48835	-3.58535	-2.49542	0.256259	-2.81665	-15
AO090003001495	0.550652	1.92402	1.54305	1.88621	3.1514	1.39518	1.08719	1.04665
AO090003001496	6.03816	6.93171	8.29103	3.75067	7.54328	6.46442	5.77882	4.96049
AO090003001497	0.577897	1.48121	0.954452	1.25657	4.8835	1.62249	2.07748	2.34571
AO090003001498	3.56619	4.33589	4.09082	3.63153	4.50573	4.32754	3.59765	3.89687
AO090003001500	3.35479	4.78782	3.79857	5.15129	5.95698	4.34445	4.21132	5.06163
AO090003001501	-0.228855	0.0119726	0.725986	-3.9924	-15	0.284601	-15	-3.03952
AO090003001502	-15	-1.88338	-1.46883	-15	-15	0.0106893	-15	-3.09358
AO090003001503	-1.44781	-3.77299	-1.63597	-3.148	-15	0.106303	-15	-15
AO090003001504	-0.736986	0.461393	0.534285	1.37017	1.84914	0.46856	0.501448	1.17693
AO090003001505	-1.87716	0.44151	0.499345	1.01759	1.79221	-0.484209	0.124708	1.48752
AO090003001506	-1.03627	-1.03953	-1.19796	-2.41044	-1.44604	-0.655703	-15	-1.45756
AO090003001507	-15	-1.79796	-0.982862	-0.281905	-15	1.70198	-3.24404	-1.12699
AO090003001508	2.10484	2.22673	2.51357	4.80051	3.49449	2.99112	2.88812	5.28033
AO090003001509	-15	-15	-15	-15	-15	-15	-15	-15
AO090003001511	-15	-15	-4.73166	-3.50673	-15	-15	-15	-2.57366
AO090003001512	-0.499797	1.21316	-0.366029	1.41612	0.90701	0.343362	-0.442783	0.372807
AO090003001514	1.73401	1.01102	1.18561	2.23497	2.67427	0.589739	1.19954	1.82574
AO090003001515	3.52176	0.47592	2.41304	1.80531	3.07179	1.99328	2.9594	2.72737
AO090003001517	-15	-4.03842	-15	-2.9984	-15	-15	-15	-15
AO090003001518	-15	-15	-15	-15	-15	-15	-15	-15
AO090003001519	-0.598323	0.0109711	0.104538	-1.53397	-3.029	-0.0887772	-3.28311	-1.3587
AO090003001520	1.62044	0.21864	0.71428	5.61308	3.39224	0.07825	5.91035	4.05646
AO090003001521	0.145699	0.538866	1.37103	1.9058	4.02424	0.376108	4.14298	2.77211
AO090003001522	0.219512	-0.19878	1.34506	1.94533	3.87227	0.599291	3.35377	1.5146
AO090003001523	2.11873	1.56314	2.30213	2.98201	2.66122	1.70333	4.13264	2.41684
AO090003001525	-1.22294	-1.52575	-2.08917	0.199104	0.250072	-0.698454	0.213973	-0.648333
AO090003001526	-1.79698	-15	-1.32479	-0.421791	-0.331861	-1.70946	0.769661	-1.25028
AO090003001527	-1.49699	-4.07973	-2.94271	0.122	-0.557457	-2.42048	0.988634	-0.00710189
AO090003001528	-15	-15	-3.55836	-3.24033	-0.989608	-15	0.168109	-1.1285
[truncated: 10,075 more rows]

## Sheet: N.crassa
locus_tag	SRR400635_normalized_base_counts_log2	SRR400636_normalized_base_counts_log2	SRR400637_normalized_base_counts_log2	SRR400638_normalized_base_counts_log2	SRR400639_normalized_base_counts_log2	SRR400640_normalized_base_counts_log2	SRR400641_normalized_base_counts_log2	SRR400642_normalized_base_counts_log2	SRR400643_normalized_base_counts_log2	SRR400644_normalized_base_counts_log2	SRR400645_normalized_base_counts_log2	SRR400646_normalized_base_counts_log2	SRR400647_normalized_base_counts_log2	SRR400648_normalized_base_counts_log2	SRR400649_normalized_base_counts_log2	SRR400650_normalized_base_counts_log2	SRR400651_normalized_base_counts_log2	SRR400652_normalized_base_counts_log2	SRR400653_normalized_base_counts_log2	SRR400654_normalized_base_counts_log2	SRR400655_normalized_base_counts_log2	SRR400656_normalized_base_counts_log2	SRR400657_normalized_base_counts_log2	SRR400658_normalized_base_counts_log2	SRR400659_normalized_base_counts_log2	SRR400660_normalized_base_counts_log2
NCU00003	6.63485	6.98377	6.42191	5.58783	6.98037	6.48084	6.93992	5.80145	6.86719	6.85318	7.19631	6.77149	6.91672	7.29681	6.1798	6.04123	6.74082	6.70989	7.64977	6.48415	6.09152	6.69176	6.84799	6.04297	5.21227	5.44891
NCU00004	8.3338	7.7703	8.21192	7.29777	8.43058	7.26564	8.46811	7.32169	7.41288	8.1801	8.52546	7.1757	8.43578	7.83145	6.98914	7.02916	7.16716	7.41129	8.39159	7.26348	7.67913	8.36396	8.2184	7.56558	7.4904	6.99422
NCU00005	7.35781	7.26251	5.90244	6.1084	7.42673	7.25622	5.76815	5.93549	7.28358	7.63447	7.56138	7.02252	7.39537	5.91426	6.87755	6.79167	7.55302	7.50464	7.24635	7.56967	5.23083	5.46345	5.30962	5.67387	5.61464	5.52304
NCU00006	6.30875	7.40771	7.09659	6.64716	6.20939	7.38502	6.81814	6.81525	4.81192	6.00241	6.24269	5.95618	4.97865	6.34754	7.26058	7.1791	5.75112	7.20263	7.01298	7.01572	7.1932	7.22898	7.50207	6.60026	6.90234	6.71409
NCU00007	5.95823	6.48971	5.72486	5.44718	6.12493	6.62618	5.70764	5.43142	5.423	5.97092	5.87952	5.66171	5.24106	6.009	6.63512	6.56759	5.07141	6.80152	6.74759	7.07466	6.01792	6.30063	6.19394	5.37772	5.20171	5.24448
NCU00008	7.26162	6.31598	7.83802	6.66244	7.37976	6.4553	7.83937	6.92025	7.14387	7.10832	6.70857	6.70255	6.19323	5.94561	6.50435	6.4355	6.38751	6.51253	6.53396	6.50189	7.98621	8.08987	8.21223	7.22947	7.27497	7.12559
NCU00009	-10	-10	-10	-1.19356	-1.42006	-10	-10	-10	-10	-10	-10	-10	-10	-10	-10	-10	-10	-10	-2.47631	-2.51245	-10	-10	-10	-10	-10	-10
NCU00010	7.86189	8.95872	6.56079	6.79367	8.28467	8.94746	6.45117	6.56422	8.53855	8.08186	7.84475	8.55315	8.29669	7.97874	8.45792	8.31707	7.06292	9.13687	8.88337	8.90537	6.33227	6.70876	6.8187	5.93776	5.81256	5.57617
NCU00011	1.03065	2.97411	-0.577535	-0.266356	1.329	2.86864	-1.81392	-1.07501	0.225864	1.54806	0.54374	2.7179	1.04623	0.652337	1.97121	2.78947	0.68943	4.02669	3.72444	4.48793	-10	0.328317	-0.162726	-10	-10	-10
NCU00013	-0.913652	-10	-1.76481	-0.439135	0.656291	-1.126	-10	-1.26229	-10	0.190857	-0.0585763	-0.265234	-0.141045	-10	1.30145	1.15858	0.502152	1.26708	-0.72189	1.76553	-10	-0.259499	-10	-10	0.221449	-10
NCU00014	7.20331	7.24796	6.62366	6.06948	7.26799	7.38835	6.64159	6.38666	7.5579	7.30325	7.73835	7.09173	7.63624	6.06385	7.16362	7.12201	7.47806	7.40463	7.2298	7.32973	6.4547	6.73681	6.65955	6.17444	6.44061	6.17935
NCU00015	6.37425	6.77478	5.7466	6.04929	6.36011	6.86934	5.77765	6.01171	6.51019	6.26213	6.67364	5.81985	6.54237	6.22236	6.78288	6.79909	5.72438	6.9305	6.63812	7.00947	5.97366	6.09148	5.89337	6.04334	5.70089	5.37651
NCU00017	2.58609	4.00464	1.05223	2.21165	2.68332	3.96479	0.345196	2.13032	4.15439	2.53433	2.9786	3.38865	3.28115	3.62567	3.44853	3.52329	3.58669	3.71908	3.61823	3.89842	2.04495	0.882502	1.10498	1.64154	1.09671	0.568406
NCU00018	11.7298	10.5893	11.4475	10.4893	11.6816	10.6009	11.3371	10.194	11.308	11.824	11.2851	11.1374	11.527	9.7426	10.4705	10.3467	11.1528	10.5538	10.2795	10.3395	10.4719	11.0902	11.1321	10.7	9.54462	9.6597
NCU00019	4.77958	4.90004	5.70979	5.0557	4.36572	5.14674	5.87156	5.16476	3.72684	4.45154	4.33096	4.205	3.65565	4.02373	5.12236	5.13455	3.25393	5.58329	5.07696	5.34219	5.76881	6.07375	6.2333	5.26396	5.31122	5.29077
NCU00021	3.27054	1.81175	8.47905	8.07938	2.06464	1.74705	8.38722	8.36267	1.26728	1.96268	1.13143	1.5915	3.05324	4.04058	1.97321	1.89297	0.26433	2.16356	2.64423	2.01683	9.61122	8.4011	8.64544	8.71932	8.80155	9.15111
NCU00022	5.11068	5.66967	4.74124	4.60979	5.33454	6.13534	4.7206	4.53921	4.34578	5.2366	5.30589	5.37602	4.5796	5.15768	6.03912	6.04771	4.9729	6.52482	5.76766	6.18726	4.76148	4.88387	4.97773	4.01174	4.93077	4.77282
NCU00023	7.96341	8.40357	8.72919	8.16586	7.74833	8.58655	8.72535	8.28063	7.04563	7.59098	7.28347	7.71311	6.86129	9.90897	9.64798	9.81448	7.4506	9.00097	8.24947	8.87212	8.47521	8.88168	8.97823	7.81814	7.98344	7.89816
NCU00024	8.16411	9.30453	7.0497	7.30644	8.36468	9.224	7.07298	7.18457	8.21461	8.3192	8.45036	8.80764	8.04267	8.9811	9.08154	9.00705	9.03227	9.32882	9.73499	9.37652	6.03421	6.66347	6.66738	7.04345	5.92881	5.3573
NCU00025	8.80114	9.47351	6.66222	7.00862	9.17222	9.47996	6.58583	6.98884	9.1545	9.22886	9.50192	9.82702	8.88778	7.9506	8.95908	8.74983	10.1965	10.2573	9.71185	9.7787	6.08977	6.04098	6.02198	6.80013	6.61307	6.20267
NCU00026	6.70773	7.84361	5.34549	5.97491	6.88691	7.99522	5.46108	6.17326	6.49061	6.44283	6.73192	6.74535	7.0599	7.0751	7.52061	7.49505	6.1191	8.72348	8.01753	7.92388	5.29563	5.70908	5.3543	4.49944	4.92159	4.33887
NCU00027	8.23093	7.76067	7.2877	6.92193	8.30435	7.73383	7.3721	6.85662	7.68683	8.39648	8.25454	8.47135	8.00611	7.17607	7.77163	7.78754	8.85376	7.97073	7.63646	7.84132	7.26922	7.28032	7.01177	7.24828	6.90426	6.92618
NCU00028	8.99035	8.32391	7.89658	7.53884	9.11736	8.30829	8.00886	7.4007	8.09395	9.05408	8.82115	9.10606	8.5235	7.70335	8.2742	8.34201	9.52263	8.48499	8.10738	8.34822	7.80953	7.80194	7.67205	7.74301	7.52477	7.46669
NCU00029	7.4268	7.48437	6.21199	6.33143	7.47787	7.49059	6.21329	6.31386	6.56957	7.39421	7.70576	7.30593	6.8105	6.26165	7.09108	6.95111	6.97725	7.55222	7.55778	7.54427	6.00319	6.16739	6.24391	5.73639	5.99892	5.8101
NCU00030	7.81493	7.54208	7.81104	7.2864	7.82466	7.70357	7.82641	7.28464	7.48159	7.93631	7.90016	8.05962	7.42406	7.03635	7.53984	7.6133	7.72164	7.87281	7.83214	7.85409	7.79809	7.92827	7.70513	7.67545	7.65884	7.7814
NCU00031	2.27199	2.89883	1.30616	-0.0567147	1.82893	3.02054	1.02857	0.857093	1.83604	1.89521	2.35555	2.70215	2.82634	2.27632	2.03679	1.51512	3.36232	1.70952	2.23998	1.97017	1.17123	1.26042	1.14789	0.120199	0.241299	-0.10089
NCU00032	7.1444	7.2084	6.38549	6.1539	7.30528	7.29942	6.35986	6.09725	7.697	7.43532	7.36976	7.65994	6.77706	6.08199	6.92399	6.81267	7.12284	7.18769	7.19324	7.23251	6.12355	6.23193	6.21392	6.42098	5.27038	5.39071
NCU00033	4.41522	5.58523	4.21884	4.02037	4.67496	5.72182	4.39394	4.00989	4.04277	4.61751	4.7742	4.80035	3.38397	3.78182	4.8505	5.09064	4.84453	5.63441	5.3509	5.64607	3.88904	4.62882	4.53389	3.58909	4.01605	3.07439
NCU00034	7.49916	8.49711	6.50335	6.45851	7.61395	8.4393	6.54799	6.47306	7.72637	7.87913	8.07849	7.73252	7.61566	6.53541	7.3548	7.33832	8.64084	8.19012	7.75235	8.1982	5.95443	6.03515	5.84854	6.41658	5.74875	5.72208
NCU00035	7.513	7.48565	6.61573	6.42506	7.77023	7.33777	6.5091	6.46666	7.86493	7.81674	7.65547	8.2673	7.49263	6.22676	6.90783	6.93968	8.08406	7.57978	7.87646	7.5063	6.08707	6.41218	6.37132	5.80579	5.8113	5.59294
NCU00037	6.46788	6.04638	6.34743	6.2392	6.24346	6.36783	6.20039	6.2794	5.41892	6.32364	6.75399	5.96696	5.71176	5.10209	6.21311	6.30107	5.88984	6.51251	6.18972	6.14348	6.44799	6.43171	6.49537	6.18617	6.51036	6.39449
NCU00038	3.80689	4.14244	6.64107	5.07425	3.92235	4.84692	6.94682	5.69694	3.55297	4.40804	3.8633	4.0821	2.51765	4.47707	4.81197	4.73613	3.40239	5.54886	5.66719	5.3105	6.52295	7.28613	7.225	5.29065	6.56903	6.37574
NCU00039	1.40064	1.08567	2.3585	1.32227	0.843918	1.18143	2.30975	2.12007	0.504479	1.34871	1.27612	1.52902	1.32283	1.10645	1.21474	0.942854	1.33873	1.26038	1.31156	0.931004	1.95576	2.69728	2.61244	1.21171	2.4705	2.58822
NCU00040	9.04867	7.93218	10.4886	9.80433	8.42221	8.24727	10.4108	9.6796	7.82823	8.63977	8.15184	8.45002	8.65767	8.55564	8.23043	8.27821	7.063	8.56601	8.06005	8.55307	10.4303	10.2865	10.3877	10.0343	9.67851	10.2352
NCU00041	9.32893	9.9459	9.82516	9.23782	9.2084	10.0042	9.95843	9.37804	7.83691	8.88253	8.96271	8.17844	8.04031	9.24603	9.93271	9.95704	7.77064	9.94154	9.71608	9.58635	9.86787	10.1702	10.0591	9.15981	9.11988	9.08513
NCU00042	8.66757	7.93815	7.58434	6.91462	8.88377	7.85935	8.08981	6.88909	9.42676	8.76344	8.78458	8.59164	9.78327	7.2659	7.59916	7.58081	9.16108	7.79347	7.38396	7.38355	6.92877	8.50129	8.45853	7.08959	6.6048	6.32351
NCU00043	9.58944	9.58355	10.0731	9.44917	9.38422	9.67626	10.0546	9.35516	8.45738	9.35082	9.39036	8.68386	9.27207	9.19239	9.61705	9.61952	8.23987	9.73649	9.42334	9.66169	9.95067	10.1117	10.215	9.09784	9.406	9.55096
NCU00045	5.44454	6.07065	5.54166	5.38107	5.82245	6.20468	5.67605	5.31705	5.20963	5.74718	5.88421	5.09816	4.87477	3.57945	5.92433	5.70082	5.76267	6.06315	6.09118	6.02994	4.75572	5.65364	5.94968	4.97129	5.26204	5.16828
NCU00046	7.50194	8.31916	6.09197	6.83198	7.74868	8.30334	5.86222	6.81434	7.47024	7.60691	7.35235	7.68831	7.62362	7.80084	8.05956	8.00778	7.46176	8.62233	8.10687	8.15378	5.97461	6.06864	5.98115	6.10821	6.1886	6.2011
NCU00047	4.10438	4.88292	2.92867	3.63454	4.30508	4.55395	3.08151	2.68814	4.46904	4.13977	3.79954	4.81741	4.7008	4.79213	4.21429	4.2543	3.55841	4.94095	4.44771	4.82308	3.24526	2.38558	3.16451	2.8608	2.31974	2.86622
NCU00048	-0.913652	1.1379	-1.76481	-0.439135	0.297837	-1.31042	-10	0.27376	0.038585	0.190857	-10	2.05669	1.44392	-10	-0.505903	0.895548	1.67208	-1.31789	-0.136927	0.0493277	0.0518427	-10	-0.350005	-10	-0.363513	-10
NCU00050	8.1397	7.0974	9.34556	9.174	7.82218	7.21139	9.32944	9.17559	8.04094	7.98545	7.85184	8.06632	8.47661	6.90145	7.06805	6.94866	7.05658	7.4552	7.25302	6.83224	9.61977	9.30614	9.2939	9.72445	9.22396	9.42675
NCU00051	7.99574	6.42472	8.39528	7.99843	7.88791	6.3835	8.24216	7.91129	8.80423	8.23146	8.30301	8.06469	8.92834	6.09409	6.22416	6.1589	8.90426	6.5889	6.18432	6.38184	8.49163	8.06738	7.9977	8.96355	7.82918	8.00925
NCU00052	3.2487	3.99069	1.25167	1.59574	3.31177	4.30314	1.31393	1.189	3.36467	3.44879	3.9047	4.27234	3.41888	3.63294	4.02586	3.93594	4.10105	4.93582	4.03029	5.16306	1.0803	1.81217	1.31952	1.12778	1.35922	1.79284
NCU00054	4.23726	5.92785	1.71239	3.11211	5.02107	5.93634	2.1405	3.05695	5.82939	5.0206	4.527	5.97155	4.93231	5.2336	5.54361	5.3134	4.62157	5.07939	6.0793	5.89582	2.29999	1.69748	2.55207	2.38847	2.73759	2.07678
NCU00055	4.88518	6.09649	2.01324	3.44527	5.44389	6.20268	2.50704	3.59749	6.29737	5.47123	4.75714	6.71343	5.51106	5.69301	5.77948	5.77626	6.35003	6.2138	6.72604	6.20627	2.97566	2.51804	2.77392	3.07443	3.47906	2.87331
NCU00056	7.09439	7.3935	6.20433	6.50755	7.17412	7.52414	6.21242	6.5447	7.27576	7.25558	7.70753	7.67599	6.61124	6.37941	7.47154	7.63329	7.78201	7.70984	7.80299	7.9796	6.51583	6.36421	6.35797	6.53913	6.79709	6.59467
NCU00057	7.44226	6.81309	7.62251	7.07354	7.4075	6.84364	7.54459	7.3413	8.11295	7.5951	7.61186	7.30775	7.94457	6.27775	6.71885	6.71244	8.12839	6.93918	7.20455	7.05013	7.7127	7.65597	7.39273	7.75005	7.54834	7.51159
NCU00059	2.39078	1.66736	5.74974	4.81953	1.46975	2.04548	5.4221	5.30669	1.45071	1.7764	1.17557	1.33132	1.12554	2.09814	1.72663	2.36904	1.36032	2.61791	2.31681	2.1133	6.97076	6.36731	6.25099	5.27497	6.19004	6.80901
NCU00060	7.40487	7.6246	5.72396	5.65444	7.46002	7.87055	5.80708	5.71953	6.55811	7.41168	8.07719	7.39572	6.73449	5.73381	7.52793	7.55011	7.28153	8.33827	7.4245	7.6571	5.94892	6.34668	5.89514	5.50247	6.01254	5.81937
NCU00061	4.68699	6.83025	1.92819	2.85258	5.21471	7.15406	2.16152	3.31679	4.60579	4.94534	5.75124	5.11151	4.47944	5.85943	7.1912	7.46961	4.82859	6.79615	5.37255	6.21779	2.42581	2.72205	2.03752	2.66406	2.72268	2.2068
NCU00064	7.899	8.518	8.19846	7.98022	7.95331	8.5323	8.29556	7.60381	7.13017	7.81748	7.81572	7.90643	7.29587	8.54391	8.55745	8.59656	7.15629	8.54139	8.58446	8.82772	7.3892	7.51754	7.5203	7.6791	7.12827	7.08974
NCU00065	6.11972	5.2128	6.83345	6.37773	5.97701	4.92557	6.62393	6.53668	7.57647	6.11808	6.27961	6.90872	7.20608	4.51961	4.8775	4.81602	6.91307	6.14798	5.20147	5.18486	7.32819	6.73188	6.61868	6.67741	6.9364	7.17413
NCU00066	6.89513	6.89991	7.36403	6.64084	6.76467	7.04006	7.28471	6.72819	6.64213	6.85256	6.92341	6.7346	6.4649	6.17837	6.94472	6.81076	6.41181	7.08707	6.8924	7.02184	6.95023	7.41163	7.43966	6.88497	6.95727	6.91522
NCU00067	8.84853	8.62215	8.51051	8.16477	8.73015	8.63711	8.58908	8.24628	8.64816	8.4968	8.57284	8.05692	8.80469	9.01868	9.09085	9.17618	8.39853	8.8335	8.5084	8.78745	8.36944	9.05894	8.82152	8.19816	8.40599	8.07666
NCU00068	8.26069	8.20748	6.84209	7.57596	8.23186	8.19132	6.54464	7.31276	8.91274	8.3347	7.95045	8.9775	8.86948	7.38837	7.70337	7.42946	8.94704	8.67524	7.94996	8.36635	6.81533	5.27314	5.44516	7.36297	6.46279	6.51406
NCU00069	4.85878	4.8288	3.48778	4.25469	4.98664	4.9178	3.55169	3.17078	5.86373	5.01924	5.03834	5.09449	5.97949	5.139	4.94122	4.88429	6.30605	6.04986	5.05443	5.9933	3.64202	3.90957	3.5837	3.15753	2.67216	2.54085
NCU00070	6.65498	6.47296	6.19527	5.83159	6.90909	6.5349	6.06576	5.77637	7.33498	6.854	7.03711	6.96916	6.8343	5.61354	6.25939	6.211	6.89089	6.45797	6.2206	6.29269	5.99955	6.22519	6.38948	6.31182	5.83492	5.89618
NCU00071	-10	-10	-10	-10	-10	-1.85036	-2.54114	-10	-10	-10	-10	-10	-10	-10	-10	-10	-2.22221	-10	-3.44626	-10	-0.672523	-10	-10	-10	-10	-10
NCU00072	8.55789	8.25682	7.38012	7.55621	8.49819	8.34453	7.40008	7.529	8.26972	8.6536	8.2997	8.40748	8.22548	7.82606	8.2899	8.35876	8.17302	8.42827	8.34645	8.49988	7.00394	7.18994	6.78523	7.37741	6.9087	7.25879
NCU00073	7.98495	7.61256	7.59464	6.90137	7.84467	7.93058	7.64746	6.93155	6.83189	7.89726	7.99605	7.48304	7.08593	6.57729	7.68228	7.80597	6.8834	8.29658	7.35751	8.14465	7.01501	7.52331	7.32429	6.60839	6.7118	6.78942
NCU00074	7.73808	7.34927	7.53014	6.92381	7.57973	7.50228	7.85865	7.08117	7.25057	7.58465	7.40724	6.93008	7.96438	7.08262	7.42132	7.56238	7.67087	8.30295	7.2829	8.1964	7.33876	7.67598	7.37664	6.87342	7.52357	7.29222
NCU00075	8.22684	8.09749	8.54332	8.17018	8.15241	7.98253	8.26435	8.22239	8.35208	8.16711	7.94079	8.51259	8.20809	7.51102	7.80235	7.66698	8.26063	8.06996	8.45896	7.82083	8.0061	8.17137	8.08211	8.39934	8.59774	8.42255
NCU00076	5.92509	6.8535	4.60088	4.84354	6.05823	6.75475	4.59395	4.79445	5.7621	6.02107	6.36257	6.97272	5.58179	6.29524	6.63449	6.47071	6.49366	6.80655	6.9664	7.19128	4.81736	4.73884	4.91135	4.94905	4.75895	4.64209
NCU00077	6.90799	6.71923	6.37388	6.25615	6.85979	6.91923	6.11107	6.29393	6.48751	6.81698	7.01826	6.24831	6.83828	5.52531	6.72146	6.63968	6.39351	6.97769	6.34796	6.69522	6.30902	5.91465	6.34663	6.41756	6.63824	6.3788
NCU00078	7.4452	8.5502	6.11089	5.88045	7.67955	8.52319	6.22312	5.97089	7.39768	7.46793	8.34133	8.1378	6.8845	7.22897	8.53758	8.52538	7.89114	7.7732	7.93494	7.95606	6.91786	6.83383	6.70682	6.13602	5.83622	5.53072
NCU00079	5.23097	6.30614	5.03314	4.43117	5.40868	6.31935	5.00953	4.44497	5.83621	5.25699	5.26329	5.99335	5.50053	5.02199	6.19015	6.35064	5.90172	5.36608	5.56794	5.70951	6.65622	6.1045	5.83007	5.24616	5.05569	4.76253
NCU00080	8.71984	9.65212	7.23419	7.26263	8.93955	9.69623	6.97935	7.3421	9.09587	8.92529	9.13713	9.19464	8.61635	7.77665	9.35455	9.18158	9.57534	10.0423	9.71893	10.0816	5.88868	5.96482	6.16068	5.65796	5.66789	5.06439
NCU00081	5.38976	5.42767	4.64311	4.4248	5.53593	5.47567	4.51554	4.61137	5.69828	5.59262	5.68772	5.19552	5.49821	4.15879	5.41105	5.38422	5.72781	6.05687	5.10318	5.52817	4.5843	4.34542	4.68649	4.63481	4.78095	4.62924
NCU00082	1.36967	1.55993	-2.60582	-0.354146	1.93961	2.12046	0.149565	-0.103303	1.5195	1.65873	2.45843	2.89376	1.8253	0.660574	1.31984	1.05165	3.07286	3.10679	2.04545	2.73941	-0.789168	-2.68547	-0.779589	-0.366266	0.117405	-0.50547
NCU00083	8.80036	9.2539	7.82264	7.54303	9.12288	9.13185	7.62285	7.63394	9.50951	9.271	9.26416	9.60303	9.68822	8.38059	8.66675	8.47561	9.45655	9.949	9.26504	9.35049	7.44445	7.2565	7.26309	7.41188	7.50409	7.3263
NCU00084	4.9782	5.42242	3.85048	3.92331	5.14741	5.75365	3.72486	4.05763	4.66511	5.15198	5.35706	4.90917	4.69901	4.33137	5.48426	5.39166	5.10811	5.29309	5.13704	5.25425	3.89489	3.7093	3.63826	4.13281	4.01441	3.95425
NCU00085	4.8133	4.99721	4.89022	4.57442	5.09913	5.35137	4.90427	4.69647	4.6652	4.9578	4.92808	4.8534	4.63916	4.42615	4.9016	4.90541	4.26688	5.47876	5.19663	5.20214	4.72958	5.10743	4.97548	4.21474	4.82684	4.71918
NCU00086	3.19871	3.43363	0.873128	0.652839	3.32789	3.67051	0.956038	0.436669	3.13056	3.60343	3.60074	3.98151	3.33795	1.70047	3.09508	2.96199	4.67646	3.77055	3.90514	3.95817	1.44338	1.03893	0.49043	-0.151869	0.905765	0.472846
NCU00087	8.13602	7.49183	9.27045	9.22132	7.83185	7.75965	9.42574	9.36702	6.3473	7.81166	7.91927	6.82571	7.19716	7.34902	7.94096	8.06903	6.33489	7.91273	7.80937	7.596	9.46169	9.50021	9.41302	9.63727	9.40963	9.43351
NCU00088	7.66108	5.45931	8.03248	8.75004	7.6481	5.5082	8.14584	8.73592	7.78753	7.26167	7.23592	6.65335	7.73346	6.11903	5.87999	5.8568	7.20781	5.6819	5.83133	4.83989	8.3142	8.11663	8.14012	8.47116	8.17631	7.86385
NCU00089	5.36385	4.80103	7.13202	6.62403	5.13194	4.76123	7.0591	6.88924	4.04708	4.96425	4.43282	4.77562	4.3368	4.96964	4.75556	4.81813	4.24867	4.92762	4.9316	4.36404	7.13219	7.14957	7.12753	6.3258	7.15435	7.20906
NCU00090	10.2849	10.1715	9.68935	8.88513	10.275	10.2085	9.79509	9.08291	9.94404	10.1351	9.75697	9.92822	10.0416	10.1154	9.97012	9.8867	9.29801	9.95132	10.0225	9.74903	9.56014	9.33592	8.95685	8.98658	8.71022	9.07833
NCU00091	6.49638	6.43583	6.0191	6.03465	6.49077	6.50149	5.84948	6.02525	5.92534	6.5013	6.41605	6.4976	6.0586	5.42987	6.27334	6.18981	6.07022	6.45202	6.42473	6.49704	6.09364	5.8129	6.08811	6.26458	6.09663	6.27011
NCU00092	3.87797	3.81414	6.62414	4.76679	3.26278	4.36345	6.45014	5.60867	0.720845	2.88181	3.57602	2.46627	1.52104	3.79954	4.20875	4.50507	1.38132	4.25895	4.56271	4.34264	6.81359	7.02011	6.99505	4.78976	6.76869	6.55545
NCU00093	1.27635	3.22063	2.7477	2.17536	1.2017	3.59995	2.23382	1.6553	-10	1.76341	1.13142	1.62025	-1.25556	2.38707	3.14883	3.25352	0.538582	3.63073	3.68362	3.40741	3.0177	3.27828	3.09191	1.68216	2.67578	2.33537
NCU00095	7.67522	7.49647	8.04463	7.3893	7.61284	7.65589	7.99761	7.32256	6.9916	7.63679	7.65323	6.84216	7.0594	6.65033	7.50808	7.44732	6.49683	7.5139	7.4919	7.49699	7.61664	7.91617	8.02199	7.82044	7.24503	7.43525
NCU00096	0.226252	1.82766	-2.91179	0.221244	0.187387	1.88891	-1.47833	-1.49854	0.476571	0.20738	0.343706	1.39514	0.28352	1.35461	2.27122	2.3715	1.44264	3.50296	2.88314	3.67494	-1.09513	-1.99144	-1.71457	-10	-0.925527	-10
NCU00097	5.70113	4.87089	5.26536	3.07691	5.66388	4.73259	5.09696	3.5952	2.98024	5.18131	5.11876	5.45347	0.730221	2.21684	4.26782	4.51956	3.89476	5.32068	6.48591	5.66261	4.02184	5.09625	4.61887	1.34601	4.01034	3.87812
NCU00099	0.150478	-10	-10	0.624996	-0.601507	-10	-10	-10	1.10272	-10	2.22795	0.798897	0.923085	-10	-10	1.90078	-0.433718	0.746244	-0.072797	0.891066	-10	-10	-10	-10	-10	-10
NCU00100	7.23713	7.73837	6.31934	6.50562	7.2428	7.92418	6.33959	6.58886	5.64973	7.07019	7.67457	6.81185	5.87094	6.63727	7.53526	7.54021	6.35846	7.57132	7.57725	7.62669	6.36613	6.70083	6.75922	6.21592	6.46307	6.40436
NCU00101	8.5493	8.0814	6.91778	7.1147	8.53331	8.25311	6.76261	7.0182	8.03378	8.44841	8.56158	7.96529	7.91469	6.98771	8.03346	8.02284	7.98072	8.06515	7.80059	8.03066	6.50343	6.86129	6.92303	6.74399	6.67526	6.55647
NCU00102	8.51996	8.87141	8.56363	8.96708	7.94255	8.78178	8.47214	9.16405	5.604	7.9531	8.64579	6.98944	5.80049	8.44276	8.48063	8.38989	6.79347	8.81253	8.96803	9.18403	8.02363	8.70635	8.8959	9.24265	8.50308	8.19989
NCU00103	7.70353	6.21308	8.92896	8.34093	7.06799	6.40382	8.81179	8.41989	7.79464	7.47484	7.47712	6.29134	8.27434	6.06739	6.46648	6.47925	7.47255	6.70612	6.60579	6.79351	8.96488	8.83406	8.76105	9.22388	8.69915	8.94146
NCU00104	8.22852	9.06042	7.80802	8.20959	7.9252	8.71085	7.80474	7.97769	7.49384	8.07933	7.82186	6.78518	8.01447	8.41867	8.38565	8.31663	6.90629	8.70153	8.36404	9.08282	6.44205	6.68431	6.68654	9.02713	7.61039	7.6078
NCU00105	3.69282	3.744	8.40159	6.85792	2.29088	4.05154	8.25145	7.63619	1.50325	2.69027	1.94959	1.36936	2.78305	4.37819	3.76328	4.26325	-0.225825	4.16632	4.45588	4.41271	9.16484	8.93164	8.82534	6.48843	9.25764	9.08022
NCU00106	7.56857	5.50927	8.44897	8.64275	7.1459	5.8783	8.41591	8.38593	7.10717	7.36997	6.89754	5.43642	7.75415	5.82404	5.61595	5.68402	6.65019	6.12522	5.82777	6.09076	8.90576	8.06401	7.96525	8.91123	8.26042	8.38753
NCU00107	7.00248	6.55072	7.49771	6.57218	6.61535	6.65933	7.13723	6.57731	6.12769	6.86518	6.74198	6.47548	6.60793	5.74676	6.48934	6.55448	6.69178	6.9686	7.02413	7.09615	7.21419	7.31993	7.11262	6.998	7.04505	7.07901
NCU00108	6.73501	6.52456	5.84006	5.34529	6.55929	6.81421	5.84997	5.51331	6.19773	6.54335	6.41002	6.09061	6.10228	5.42767	6.68123	6.5992	6.76068	7.37813	6.68341	6.62083	5.71523	6.19058	5.91232	4.49483	5.76902	5.52878
NCU00109	6.37517	6.14413	6.19121	5.9398	6.23459	6.3664	6.22853	5.96046	6.00462	6.20392	6.54523	5.88803	6.34405	5.53685	6.14915	6.0927	5.93334	6.70489	6.29262	6.49566	5.93494	6.32264	6.21297	5.93911	6.2046	6.04648
NCU00110	4.94512	5.02722	5.33688	4.57555	5.09772	5.51169	5.42401	4.63433	4.92322	5.02689	5.09765	4.81783	4.96782	3.7212	5.31599	5.23643	5.02168	5.72432	4.80292	5.27039	4.93036	5.53139	5.48821	4.80624	4.72704	4.73506
NCU00111	9.31403	8.77612	8.29978	8.16346	9.31133	8.94904	8.15647	8.35196	7.99384	9.13304	8.9898	8.42536	8.30818	6.96826	8.72551	8.57805	9.34904	8.99031	8.61945	8.92837	6.87397	8.05128	8.13957	6.5804	7.40741	6.88676
NCU00112	9.1435	8.36214	8.06775	8.0471	9.27707	8.1808	7.84398	7.95398	8.63704	9.25812	9.10145	9.16306	8.78329	7.50254	7.84295	7.55175	9.13789	8.40187	8.47777	8.30074	7.40229	7.6852	7.89829	7.65419	7.37844	7.32035
NCU00114	8.32228	6.85171	9.27807	8.68911	7.96608	6.86809	9.19806	8.93359	8.42018	8.09251	7.75882	7.68278	8.78529	6.65787	6.74707	6.77123	8.25948	7.17955	7.23165	7.19807	9.53422	9.19116	9.19038	9.53048	9.36842	9.33735
NCU00115	4.99837	4.92081	8.12227	6.18035	4.39955	5.53465	8.46112	6.69821	3.62692	4.48665	4.09266	3.17283	4.4281	4.15611	5.55542	5.60368	3.48441	6.24056	5.61972	6.38198	7.92196	9.00031	8.71255	6.13472	8.7066	8.30661
NCU00116	9.03428	9.12461	8.27307	8.14131	9.05715	9.29211	8.39549	8.22799	8.49548	8.92565	9.02119	8.69739	8.52668	8.46399	9.05065	9.06867	9.06501	9.50764	9.21045	9.31875	8.37869	8.51206	8.45469	8.02513	8.43881	8.1118
NCU00117	8.15688	8.06035	7.28901	7.03129	8.23443	8.09959	7.16299	7.13727	7.42886	8.13375	8.11643	8.08048	7.58807	6.75714	7.81244	7.57516	7.59393	8.06969	7.79863	7.90147	6.69631	6.98289	7.39157	6.82929	7.05624	6.78129
NCU00118	1.32639	2.45463	0.45821	1.26259	1.90832	2.25273	0.509173	1.36317	3.38588	1.85789	2.25621	2.75556	3.31186	0.305318	1.61571	1.77134	2.96929	2.13102	2.17606	2.51704	0.417283	0.919329	0.534474	0.518257	1.12162	0.766221
NCU00119	6.63489	7.01908	6.43394	6.32612	6.60657	7.2469	6.34692	6.23156	5.56122	6.61371	6.72807	6.56932	5.47023	6.21112	7.06626	7.03064	5.49906	6.99172	7.17147	7.17862	5.92827	6.42655	6.5831	6.0685	6.037	6.01323
NCU00120	6.56377	6.81471	4.97195	5.18664	6.63645	6.91013	4.69326	5.0796	6.15609	6.67989	6.7808	6.48205	6.49899	5.73511	6.72856	6.57424	6.35217	6.66658	6.48444	6.70564	4.41784	4.17069	4.5148	4.69533	5.39496	5.25629
NCU00121	7.44772	7.89774	5.49314	6.24853	7.79733	7.43409	5.3779	6.14489	9.37767	7.7283	7.25607	8.9042	8.38511	9.9102	7.10628	6.89207	8.58998	8.03627	7.8432	7.48011	5.88001	4.49424	4.52746	7.13111	5.77732	5.53844
NCU00122	9.43891	9.57351	8.68699	8.30532	9.07529	9.56908	8.73795	7.97587	8.28917	9.26389	9.03072	8.26376	8.91186	9.53933	9.79451	9.75114	8.21797	9.166	9.7403	9.66632	8.48154	8.74183	8.34382	8.51256	7.49074	7.76455
NCU00123	-1.23255	-2.03898	-10	-2.29408	-2.84251	0.604015	-2.85615	-10	-0.816365	-1.66409	-0.498488	-1.12018	-10	-10	-1.36085	0.0348162	-2.3528	0.149092	-0.576839	0.779341	-10	0.0829973	-2.20495	-10	-2.21846	-10
NCU00124	6.74384	7.34584	6.30367	6.30609	6.83157	7.40891	6.40466	6.36225	6.07434	6.63943	6.62015	6.64624	5.97238	6.78	7.33857	7.44307	6.19974	7.48797	7.79223	7.18777	6.4534	6.62835	6.42397	5.96334	5.96081	5.9944
NCU00125	5.44689	5.48172	5.27245	4.88438	5.41899	5.95034	5.61678	5.07261	5.00404	5.46091	5.92813	4.83349	5.313	3.97476	5.63097	5.70479	4.8137	6.16086	5.60985	6.06083	5.41674	5.98223	5.81458	4.97836	5.32203	5.11249
NCU00126	6.44657	6.8662	5.84814	5.63957	6.47298	6.8631	5.84488	5.60545	6.39445	6.37139	6.37645	6.65106	6.34471	5.75061	6.33607	6.22812	6.3453	6.90223	6.92175	6.66787	5.87624	6.12565	6.07995	5.6089	5.51868	5.62528
NCU00127	8.44338	9.54801	6.78356	7.86791	8.37206	9.49217	6.59941	7.5921	8.6862	8.59217	8.48021	8.19797	8.33967	9.40297	9.19552	9.141	8.51311	9.60329	9.5498	9.89852	6.67115	5.57395	5.59552	7.08909	6.30987	6.37279
NCU00128	3.03519	3.95214	0.142044	0.832414	2.61832	4.11708	0.133731	0.483875	1.61355	2.89477	3.38762	2.63166	2.54692	2.61839	3.90188	3.69973	2.12601	3.61302	3.5259	3.94678	-0.695124	-1.00807	-0.320166	0.464743	1.42682	0.773326
NCU00129	9.36889	8.18953	1.97129	2.36359	9.96136	8.04409	0.801323	2.01146	9.63685	9.98359	10.368	10.0859	9.36388	7.55107	7.96168	7.87542	10.3176	8.13261	7.44182	8.11711	1.23394	1.10951	0.817841	1.83908	1.98582	1.99985
NCU00130	8.70626	9.36499	5.76495	5.01705	12.1059	11.2725	4.22031	3.6231	6.70629	11.9913	12.4383	14.0367	8.33624	14.2784	15.0556	15.2523	7.89828	7.22429	7.56499	7.59897	3.59332	5.06234	4.83245	2.99866	4.68907	3.14026
NCU00132	8.3183	8.19276	5.77106	6.0278	8.80961	8.30606	5.29777	5.95436	8.04212	8.66449	8.7614	7.73041	8.43302	7.21087	8.42385	8.47852	8.03538	8.27979	8.00207	8.91497	4.05197	4.5748	4.59691	5.03262	4.37148	3.75871
NCU00133	8.31767	8.15599	8.78265	7.88786	8.41441	8.40722	8.91597	7.99964	7.24717	8.34179	8.82079	7.70941	7.10162	7.24991	8.43237	8.52588	7.4287	8.54215	8.03381	8.367	8.31421	9.06113	9.13574	7.83116	8.28581	8.12375
NCU00134	7.04188	6.75053	7.92102	7.75088	7.05141	6.84181	7.68375	7.76397	6.00291	7.00292	6.8153	6.57564	6.74576	6.0274	6.88392	6.77223	5.46843	6.71589	6.9151	6.99155	7.8709	7.82207	8.03766	7.7745	8.11901	8.16829
NCU00135	7.82956	8.1318	7.74303	7.77852	8.04243	7.88654	7.70405	7.7764	7.75775	7.92779	8.27484	8.56674	7.2684	7.27128	7.58383	7.54897	8.60518	8.05817	8.69205	8.28784	7.46201	7.72934	7.68814	7.66115	7.48083	7.36256
NCU00136	4.59899	4.4833	7.18235	6.11811	4.4489	4.49431	7.01136	6.50144	4.27673	4.41577	4.51762	5.09718	4.39905	4.7137	4.70791	4.76566	4.20245	4.91487	5.52044	5.09014	7.55017	7.58668	7.62647	6.3394	7.39976	7.27996
NCU00137	8.77489	7.7463	9.45867	9.10311	8.3614	7.87872	9.40833	9.12527	8.67372	8.82253	8.64319	8.15624	8.99253	8.10255	8.03522	8.11816	9.14757	8.23946	8.45998	8.23059	10.0484	9.70291	9.38115	9.95952	9.55432	9.72541
NCU00138	3.40634	4.1428	1.44413	1.45393	3.61102	4.35203	1.52055	1.13475	3.05445	4.59823	4.45644	3.84374	2.20059	3.53181	7.3865	7.51013	3.75768	6.34864	6.42358	6.99645	2.67178	3.24965	2.94055	1.06398	2.72878	2.30851
NCU00142	6.80896	6.4542	6.00157	6.12185	6.68176	6.38327	6.25238	6.08491	6.04021	6.64447	6.43896	6.45189	5.56573	6.05695	6.42292	6.43013	6.21067	6.27235	6.12279	5.77699	6.8252	7.0839	6.91008	5.76289	5.98924	6.1295
NCU00143	3.49171	4.48744	1.4865	1.91909	3.81313	4.48837	1.81304	2.53194	3.67692	3.92521	3.85546	3.59347	2.73175	4.85723	4.66965	4.62561	3.33552	3.89483	3.79227	4.27508	1.60271	2.15399	1.74436	1.61058	2.76025	2.41806
NCU00144	6.10548	7.43831	5.87305	7.78389	6.03667	6.63897	6.0294	7.43869	5.6029	6.02378	5.84578	5.93227	5.58999	7.38558	6.59463	6.1194	5.82327	5.9142	6.44923	5.9198	4.53155	5.25949	5.38774	6.80952	5.43261	4.55731
NCU00145	7.23402	7.17157	7.79309	6.93552	7.08272	7.52876	7.97987	6.91845	6.74802	7.18769	7.56182	6.4405	6.91496	6.82891	7.56998	7.74833	6.91288	8.37819	7.28458	7.9225	7.90295	7.98813	7.87111	7.01155	7.33821	7.26801
NCU00146	7.13518	7.3226	6.05828	6.27414	7.27371	7.19667	5.98629	6.31224	7.11857	7.1474	7.30459	7.11357	6.766	7.9554	7.57306	7.7676	6.86899	7.59671	7.52776	7.46926	5.53793	5.65074	5.72648	6.12159	5.98014	5.71638
NCU00147	8.18811	8.16796	8.44667	8.88657	8.14363	7.96339	8.556	8.9824	7.34986	7.95877	8.63443	7.90159	7.76862	8.17036	7.89841	7.95338	8.18511	8.43962	8.44727	8.57958	8.29869	8.28526	8.34224	7.92966	8.42042	8.17481
NCU00148	6.77533	7.15492	6.6537	6.94053	6.96688	7.28498	6.94753	6.83688	7.63185	6.87906	6.90649	7.08036	7.0212	6.61383	7.11475	7.18902	7.75193	7.47847	7.34725	7.68025	7.51383	6.60612	6.43128	6.795	6.23783	5.92731
NCU00149	3.03917	2.50669	2.9114	4.11124	3.22317	2.08151	3.22284	4.57798	4.76432	2.77608	2.42512	2.78394	4.58569	2.05664	1.79568	1.9553	4.55386	1.89478	1.91186	1.5757	6.38724	3.40131	3.11795	5.53003	3.92786	3.0784
NCU00150	7.50773	7.14265	7.98634	8.71136	7.34108	7.38169	8.02119	8.62781	7.45985	7.40841	7.67979	6.87814	7.1641	6.96128	7.37953	7.50616	7.70748	8.07936	7.65411	8.05626	8.35328	8.07362	8.05893	8.25866	8.38057	8.3276
NCU00151	2.62021	3.66946	6.97533	5.21224	2.38945	3.90519	7.13501	5.87321	0.77014	2.35656	2.79166	2.8156	-0.579415	3.75181	3.58023	3.65552	1.51742	3.91395	4.23345	3.69777	7.06526	7.60447	7.4655	5.32224	6.98476	6.76451
NCU00152	7.93206	8.14612	7.02959	6.63243	7.96924	8.50408	7.03376	6.76127	6.82854	7.99003	7.33247	6.89323	7.18999	6.73984	8.20805	8.00481	7.03577	8.10768	7.82485	7.7649	6.72468	7.53595	7.56271	6.08285	6.62354	6.76588
NCU00153	3.61438	2.5741	7.75712	5.40981	3.2407	2.60192	7.98139	6.47575	3.06233	3.50684	2.90561	3.75666	3.23096	2.808	2.6151	2.58133	2.06267	2.9512	2.57179	2.40893	8.59236	8.45336	8.34339	6.54587	8.1741	8.41243
NCU00154	8.60404	8.48065	6.50021	6.85257	8.65111	8.72803	6.30041	6.53296	8.36027	8.75572	9.17639	8.61595	8.54903	7.9459	8.80821	8.94695	9.11926	8.6519	8.29137	8.85604	6.28565	6.32586	6.08722	6.87882	6.05693	5.87391
NCU00155	6.08988	7.51808	7.28341	7.03032	6.10459	7.61991	7.42838	7.38821	4.04647	5.82555	5.94993	6.40943	3.29663	6.56055	7.3814	7.05835	4.36707	6.50267	7.65876	6.97913	6.80425	6.6862	7.0412	6.68036	6.66394	6.80302
NCU00157	8.9144	8.51045	8.33896	8.17757	8.7379	8.54887	8.37387	8.1728	7.65734	8.64267	8.91388	8.35347	8.1538	7.14819	8.29013	8.19103	8.37722	8.46243	8.3288	8.50143	7.41245	7.9501	8.20707	7.69901	7.87943	7.441
NCU00158	6.04519	5.74101	6.18447	5.52614	5.95672	5.75849	6.16154	5.56164	6.08455	6.1749	6.40551	5.50422	5.85421	4.18871	5.27019	5.36745	5.95144	6.10242	5.6818	5.59925	6.28402	6.62176	6.17688	5.93253	6.06743	6.13261
NCU00159	6.7054	6.66638	5.93144	6.07021	6.67417	6.48838	5.72611	6.05377	6.91058	6.96683	7.4124	6.48477	6.86687	5.01171	5.97543	5.87836	7.31615	6.80932	6.33407	6.72032	5.66085	5.73112	5.52533	5.92388	6.07861	6.02938
NCU00160	10.7282	11.0234	10.2176	10.4074	10.6698	11.021	10.2435	10.4045	10.3181	10.646	10.8734	11.0262	10.4447	10.2492	10.8591	10.8782	10.981	11.2553	11.1842	11.3573	10.3009	10.5229	10.2853	9.96748	10.0721	9.94392
NCU00161	5.30348	4.65664	5.14615	5.33815	5.35369	5.06945	4.69211	5.78397	5.27766	5.38474	5.19558	4.6711	5.60828	4.96291	4.43212	4.14827	4.05695	4.23192	4.91452	4.00729	5.05911	4.62575	4.6069	5.19748	4.94835	5.12761
NCU00162	8.46487	7.31404	7.78232	7.1496	8.5501	7.42835	7.71619	6.97369	7.37994	8.46786	8.70846	7.73259	7.1106	7.72862	8.134	8.37029	7.78061	7.34782	7.24043	7.14829	6.79813	7.95399	7.86584	7.65505	7.02967	6.95151
NCU00163	7.73441	6.74624	7.13319	6.32509	7.83738	6.80007	7.08303	6.2839	7.20321	7.79948	7.56251	7.51426	6.90057	5.7778	6.78626	6.76249	7.30588	7.21695	6.75273	6.8931	7.01391	7.09856	7.11983	6.29999	6.45334	6.39214
NCU00164	6.84089	6.85983	7.3827	6.77571	6.55057	7.16657	7.30546	6.52856	4.87821	6.58935	6.60689	5.88136	5.39952	6.04312	7.06085	7.011	5.71942	7.17435	6.96812	7.2413	7.05604	7.3353	7.45958	6.7168	6.69967	6.82493
NCU00166	7.61687	7.82369	4.67977	3.9617	7.90488	7.79318	4.5074	4.00716	8.72514	7.90957	8.28629	8.52872	8.07501	6.99112	7.77315	7.82664	9.2815	7.88224	7.44018	8.32431	4.01972	4.52977	4.29661	4.25716	3.28593	3.27956
NCU00167	7.20384	7.28283	6.42652	6.56642	7.41134	7.29287	6.42516	6.55717	8.02519	7.51645	7.48662	7.51946	7.53909	6.74079	7.07212	7.0724	8.27085	7.29588	7.14147	7.50065	6.21937	6.29572	6.40407	6.7341	6.42681	6.32287
NCU00168	8.0791	6.72305	7.12733	7.86384	8.34803	6.70142	7.20288	7.99907	9.01819	8.38947	8.13523	8.32599	8.63626	5.91594	6.28329	6.18195	8.87113	7.14624	6.83007	6.96078	7.32365	7.02836	6.92371	8.19437	8.40278	8.4024
NCU00169	9.16668	8.48503	8.4931	8.26454	9.26505	8.49211	8.66454	8.15434	8.56413	9.01794	8.90319	8.48353	8.41615	10.0644	9.61794	9.90277	7.75115	8.22965	8.50398	8.40627	7.68747	8.75659	8.99567	8.59173	8.06351	8.22242
NCU00170	7.00661	6.21133	8.28499	7.894	6.56965	6.30117	8.08267	7.87688	6.25077	6.69123	6.59094	6.40782	6.99512	6.04546	6.41511	6.3484	5.83901	6.49908	6.71988	6.30039	8.09224	7.9382	8.18816	7.89317	8.23719	8.32881
NCU00171	8.37124	8.29904	7.32687	7.59622	8.50876	8.40929	7.60309	7.73847	8.09313	8.48775	8.94736	7.73242	7.83878	7.46967	7.97661	7.87403	8.55923	9.03865	8.92019	8.41969	7.35165	7.75538	7.66011	7.85832	7.51127	7.34699
NCU00172	7.5772	7.35103	7.10988	6.92862	7.64244	7.36668	7.04355	6.92104	7.31186	7.6299	7.89152	7.03793	7.52623	6.41454	7.09196	6.94709	7.61265	7.63609	7.49839	7.32513	6.64463	6.88933	7.15838	6.85681	6.69793	6.59681
NCU00173	9.98967	10.1532	8.54123	8.11662	10.135	10.1928	8.41957	7.96564	10.8545	10.1596	10.9947	10.2598	10.216	8.54761	10.077	10.1188	11.0404	9.92589	9.66902	10.2393	7.66615	8.19795	7.98978	8.05259	7.47016	7.45783
NCU00175	2.23181	9.35627	1.14707	3.50675	2.42428	8.69011	0.378556	2.88144	3.36982	2.3736	2.50912	3.94794	3.56778	6.98973	7.05131	6.31222	4.59653	9.7836	9.114	9.60768	-2.4477	0.0205653	0.0515581	4.56016	3.50571	-0.421163
NCU00176	1.97338	4.46854	1.60494	3.20563	2.33755	4.07665	1.2333	1.90448	3.40834	1.95293	2.04815	2.10452	3.39864	3.75887	3.03057	2.33569	3.33134	4.55468	3.63231	4.29286	0.421599	-0.266812	-0.0542486	2.16643	1.55221	-1.85052
NCU00177	6.62686	4.76618	9.01541	9.90882	5.87305	5.06622	9.1173	9.90458	8.13021	6.05272	4.88233	5.63332	9.08149	7.19135	5.73661	5.77682	6.63511	5.23972	4.77751	6.11476	10.3985	9.15163	9.00708	10.0808	10.3025	10.5908
NCU00178	6.06188	5.50882	6.33243	6.18339	5.51177	5.77787	6.25765	6.22827	6.18001	5.58275	6.14856	5.08189	6.30273	4.3434	5.82647	5.83869	5.36546	5.71924	5.72712	5.914	6.50103	6.24303	6.11195	5.74172	6.82228	6.62129
NCU00179	2.87956	4.51274	1.2458	1.5876	3.3474	4.0585	0.0400264	2.38111	5.47198	2.36526	3.80483	4.15805	3.70571	3.35839	3.63112	3.62577	3.19135	3.22734	4.201	3.82803	-10	0.760805	-0.114688	1.91651	0.0686046	1.59259
NCU00180	5.41669	6.39774	2.73566	4.2213	5.6629	6.3786	2.53714	3.95575	7.1745	5.55542	5.92708	5.53806	5.31235	5.04766	5.72003	5.69431	5.49249	5.81194	6.62088	5.9075	2.99323	3.10911	2.85058	2.68612	3.35615	3.17941
NCU00181	6.08274	5.82588	6.25532	5.19014	6.05843	6.1311	6.45719	5.27141	5.40964	5.93516	5.70532	5.73442	5.6431	5.32029	6.17555	6.0685	5.32912	5.99526	6.08389	5.66005	6.31986	6.61578	6.08232	5.40985	5.65972	5.81594
NCU00182	8.80067	8.54255	7.9356	7.72505	8.78995	8.66049	8.06527	7.95229	8.31345	8.62763	8.72249	7.99719	8.59907	7.96634	8.56991	8.57292	8.10618	8.47598	8.73059	8.37333	7.51109	8.25729	8.15273	7.44598	7.19024	7.21289
NCU00183	7.96583	7.16695	6.97179	6.88109	8.09125	7.16795	6.83918	6.77244	8.45353	8.10695	8.28095	8.19766	8.1361	6.28368	6.80406	6.81763	8.47051	6.96151	6.87649	7.17623	7.19953	6.85318	6.76856	6.97957	6.5197	6.5145
NCU00184	6.84689	6.60718	6.01635	5.86392	6.84949	6.76075	6.2126	5.99618	6.60349	6.78288	7.33517	6.84159	6.16048	6.43	6.91805	6.99068	7.00815	6.82579	6.63924	6.60843	6.03121	6.39316	6.24235	6.26979	6.1	5.97341
NCU00185	1.15799	3.53246	-3.50052	-1.68942	1.29242	3.76181	-1.96753	-0.676075	2.76231	1.57699	2.49653	2.74501	2.98123	3.07512	3.26078	3.25542	3.00316	3.86129	3.68285	4.22609	-1.68387	-3.58017	-3.08572	-10	-0.291869	-2.95599
NCU00186	4.29092	5.39961	3.14584	3.60398	4.09091	5.2068	2.84873	3.25495	5.1137	4.52494	4.89418	5.12259	5.37737	5.0386	5.20701	5.4691	5.1153	5.70588	5.59081	6.0263	3.14714	2.88335	2.25918	3.6001	3.3321	3.26372
NCU00187	5.81017	3.51638	6.22296	6.22322	5.47003	3.31327	6.04136	6.20954	4.54909	5.52419	5.49685	3.48628	5.31588	1.52075	2.70019	2.68258	4.26788	3.15286	3.58944	2.9528	6.27604	5.62075	5.32378	5.66895	6.4326	6.25042
NCU00188	6.9948	7.82881	4.10923	5.7653	7.25782	8.10505	4.20379	5.65872	8.43552	7.15556	6.83064	8.21028	8.15026	6.81716	7.79228	7.60834	7.74936	8.23233	7.43802	7.88919	5.87421	4.19394	4.10781	5.71949	5.13683	4.83683
NCU00189	1.99062	1.42306	-0.157728	0.975306	2.32688	2.18153	0.0593395	-0.243781	4.28953	2.73529	3.11004	3.66177	4.51043	1.10867	0.101183	1.35063	4.08427	2.18853	1.57909	1.36027	-0.341072	0.48509	-1.74292	-10	-0.210459	0.702956
NCU00192	-10	-1.33854	-10	-10	-10	-10	-10	-10	-10	-10	-10	-10	-10	-10	-0.0754502	-2.13728	-10	-10	-1.94891	-0.105182	-10	-10	-10	-10	-10	-10
NCU00193	7.57423	7.42872	7.8101	7.5713	7.5851	7.58814	8.36699	7.47306	6.00876	7.20352	7.29341	6.99569	6.27184	6.17772	7.22506	7.23131	7.15444	7.69188	7.15105	7.47342	8.36231	8.7236	8.66717	8.06123	7.50959	7.59082
NCU00194	8.21747	8.70205	7.9454	8.53618	8.2679	8.17058	8.63957	8.51646	8.60021	8.06093	7.80138	10.0942	7.70576	7.31555	7.45723	7.09597	9.3996	7.96317	8.14738	7.19581	8.90504	8.5796	8.7139	8.99829	8.88171	8.88574
NCU00195	9.17124	8.31898	2.50869	4.66245	9.23833	8.06742	2.01564	4.0926	10.7772	9.79932	9.82665	9.71507	10.7406	6.68616	7.4235	7.29153	10.9995	8.17798	7.62638	7.90172	6.26651	2.61398	2.64426	5.80746	5.12159	5.21211
NCU00196	7.37734	7.32723	6.35136	6.05002	7.61558	7.44349	6.31603	6.19303	7.35275	7.53326	7.15272	7.5382	7.618	6.87406	7.15885	7.01501	7.02103	7.59966	6.61305	6.83221	6.20378	6.32035	6.51936	5.96838	5.63257	5.79149
NCU00197	0.673103	1.3986	-0.40045	0.896082	1.43569	2.6261	-2.03738	0.102071	1.81799	1.87715	1.30579	1.81185	2.63836	2.20698	2.06009	1.67495	2.52948	3.04648	2.64129	2.87398	-10	0.256867	1.01436	0.254145	-1.83565	0.144088
NCU00198	9.07685	9.03415	9.24747	9.38995	8.76353	9.23616	9.18729	9.72389	8.27865	8.77118	8.79134	8.86854	9.08946	8.21915	8.82501	8.87579	9.23831	9.64425	8.96691	9.06108	9.84691	9.61148	9.36815	9.77902	10.2791	10.0295
NCU00199	6.45963	6.30613	7.41811	6.97951	6.23261	6.80852	7.48431	6.93473	5.59732	6.29852	5.74847	5.87051	5.71613	6.12545	7.0105	6.98114	5.12536	7.01529	6.4294	6.80654	7.61263	7.63289	7.78948	6.98288	6.91339	7.32165
NCU00200	8.08219	7.16875	8.35288	8.30455	7.94934	7.41081	8.22052	8.13321	8.60625	7.95538	7.51339	7.91204	8.21459	6.79418	7.73137	7.77091	7.83683	7.49765	7.31937	7.75268	8.47271	7.94198	7.84574	8.53926	8.04804	8.18606
NCU00201	2.66986	3.56641	1.01291	2.72057	2.35641	3.13608	0.806509	1.95759	4.68399	2.7884	2.48243	3.78397	3.86418	2.12754	3.39758	3.07746	4.58605	3.11923	2.98816	2.35754	1.94659	0.895826	0.713615	1.1621	0.789352	1.24541
NCU00202	9.30125	8.34084	9.46119	9.25635	9.06178	8.48829	9.56024	8.99525	8.34731	9.15331	9.13674	8.58432	8.80146	7.78133	8.38918	8.20963	8.14432	8.4102	8.00674	8.12757	9.29918	9.87398	9.88287	9.81525	8.74608	8.97036
NCU00203	7.31659	6.5476	6.96484	6.2886	7.39548	6.68292	6.80474	6.33444	7.68515	7.37107	7.34417	7.1944	7.23644	5.33229	6.45868	6.36401	7.30147	6.81507	7.18628	7.49507	6.49392	6.59811	6.30436	6.46557	5.81718	5.76259
NCU00204	7.14255	6.33406	6.93715	6.27346	7.21519	6.41446	6.82914	6.38421	7.67923	7.20398	7.16559	7.08793	7.3547	5.2002	6.29223	6.29149	7.17621	6.59653	6.96507	7.29801	6.48515	6.61442	6.41659	6.53666	6.11375	6.00219
NCU00205	5.2104	4.77376	4.81488	5.21771	5.13322	5.05934	4.73763	5.02258	4.77424	5.15938	4.98136	4.7123	5.09542	5.2071	5.07347	4.87226	4.52396	5.62089	4.61815	5.14389	4.82991	4.86119	5.25896	4.94763	4.93456	5.12687
NCU00206	3.31923	3.71468	1.50045	1.82144	3.60855	4.08482	1.49989	1.70006	4.08876	4.13797	3.95118	7.34501	4.00428	13.199	12.2949	12.672	5.04203	4.14568	3.85827	4.26914	2.12798	1.92515	1.91636	2.98791	2.91873	2.39884
NCU00207	6.55165	7.22619	5.47557	6.43548	6.43566	7.39428	5.42139	6.35692	6.35666	6.38107	6.95087	6.58438	6.83267	6.66324	7.56245	7.64011	6.5548	7.45171	7.26825	7.31741	5.5214	5.66931	5.47189	4.72787	5.52135	5.42437
NCU00208	-2.42571	-1.28105	-10	-2.53616	-3.94709	-0.423934	-10	-2.35932	0.263489	-1.94269	-3.74056	-2.36226	-0.23807	-0.59544	-2.01796	-1.93844	-0.135441	-0.611603	-2.01156	-1.40594	-10	-10	-4.18399	-1.62228	-10	-2.3173
NCU00209	7.16656	7.44128	7.2906	6.85051	7.16084	7.57606	7.34845	6.98099	6.83502	7.11869	6.78993	6.7349	6.76442	6.17924	7.5219	7.51955	6.78148	7.45342	7.56646	7.46959	6.89866	7.55487	7.58583	6.62477	7.08372	6.97829
NCU00210	7.94705	7.95292	8.6021	7.8788	7.63312	8.11225	8.61483	8.1328	6.85626	7.63251	8.17424	7.17139	7.09525	6.88952	7.9764	8.08382	7.3005	8.25117	8.28855	8.33034	8.51741	8.85226	8.84312	7.94118	8.76913	8.43876
NCU00211	8.34584	7.19445	9.23359	8.36451	7.92726	7.08186	9.08839	8.73834	7.76905	7.99401	8.32231	7.63162	8.02758	7.04815	7.29676	7.35399	8.2055	7.48279	7.61824	7.60333	9.17616	9.07092	9.09902	8.96408	9.52019	9.24225
NCU00212	11.6878	11.5553	11.4942	11.2832	11.6575	12.0449	11.5631	11.5148	11.3527	11.5704	11.9884	10.6522	10.7676	10.8308	12.2329	12.1962	11.8942	12.7265	11.5861	11.9904	11.7495	11.7716	11.64	11.1343	11.8958	11.5996
NCU00213	6.29187	6.38351	5.42241	5.36284	6.30277	6.4339	5.36603	5.38062	6.38518	6.38715	6.1176	6.43725	6.42888	5.27091	6.21193	6.18268	6.37241	6.60916	6.41069	6.47439	5.30169	5.17601	5.29526	4.99908	5.52473	5.31498
NCU00214	7.51037	7.21345	6.80214	6.72922	7.62891	7.24154	6.91349	6.74901	7.38749	7.52069	7.85958	7.23132	7.44046	7.17879	7.75527	7.87643	7.25568	7.40205	7.30423	7.41858	6.46674	6.96553	7.05579	6.83418	6.85971	6.70217
NCU00215	7.19858	6.85584	6.75228	7.13751	7.33824	6.85157	7.05884	7.11762	7.34897	7.21816	7.38428	7.36034	7.16217	6.94878	7.09965	7.30671	7.38371	7.27553	7.16023	7.14344	6.85252	7.01538	6.84711	7.21267	6.79033	6.86466
NCU00216	9.25257	9.5108	9.48052	9.54458	9.18963	9.06411	9.62369	9.45202	9.02253	9.13916	8.95192	9.29434	9.28265	9.06535	9.30145	9.21468	8.81506	9.00332	9.15596	8.61853	9.45968	9.61711	9.6547	9.72758	9.5193	9.62411
NCU00218	6.66793	6.90413	5.85449	5.89165	6.74161	7.06487	5.77811	6.12699	6.31636	6.5217	6.60255	7.00044	6.35759	5.67819	6.73482	6.58351	7.24558	7.34801	6.83535	7.08843	5.98125	5.90303	5.9933	5.78228	6.51251	6.16658
NCU00219	7.11241	7.07905	7.27956	7.02418	6.9306	7.14726	7.0549	6.77698	6.28601	7.05768	6.59434	6.52047	6.75683	6.51097	6.90656	6.69736	5.86122	6.683	6.97079	6.7018	6.53835	6.94936	7.1696	6.96593	6.30238	6.6873
NCU00220	6.35769	6.63614	6.39056	5.86473	6.51445	6.72392	6.84118	6.10851	5.81634	6.5516	6.91983	5.3665	5.44821	5.91894	6.58172	6.7852	6.44498	7.2341	7.07498	7.07024	6.28951	7.17106	6.78625	5.76573	6.44405	6.19773
NCU00221	0.720803	1.33656	-1.19731	-1.2487	0.0195632	1.2887	-0.870762	-0.694787	-1.13088	0.126851	0.460019	0.302271	0.801886	1.05459	1.10074	0.748988	1.19942	1.88917	1.28719	1.01847	-2.70258	-0.945824	-0.144657	-0.279678	-0.0338716	-0.515266
NCU00222	6.9548	7.00171	6.4358	6.54901	6.77437	7.25076	6.46754	6.43087	6.78421	6.84925	6.85259	6.43204	6.98654	7.05331	7.05197	6.90335	6.74749	7.60944	6.91507	6.69144	6.62727	6.51751	6.68024	6.71416	5.95747	6.22237
NCU00223	8.88289	8.87388	6.91831	6.89153	9.29009	8.98726	7.09251	7.05657	9.62237	9.35008	9.55591	9.33093	10.231	8.3903	8.34923	8.17931	9.38342	9.35862	9.28709	8.66871	7.50111	7.37193	7.35712	6.61051	7.25358	7.19247
NCU00224	-10	-10	-10	-10	-1.47836	0.0612812	-1.6295	-10	-10	-1.62186	-10	-0.0779553	-10	-10	-10	-10	-1.31057	-0.130608	-0.949649	-1.57075	0.239121	-10	-10	0.662023	-10	-10
NCU00225	10.5968	8.30341	12.1606	12.1273	9.80511	8.76349	12.1335	12.1992	8.60256	10.1885	9.88399	8.56012	10.0629	9.91104	8.66343	8.95216	8.15488	9.86862	8.91124	9.69354	12.3856	12.1378	12.1178	12.1199	12.6145	12.8552
NCU00226	7.47082	8.09747	5.55632	5.90571	7.5055	8.251	5.57165	5.70039	7.84773	7.78678	7.4708	8.52109	8.03117	6.4772	7.94636	7.78652	7.8676	8.23712	8.24403	7.9363	5.62166	5.55852	5.28924	5.82002	4.90452	5.19267
NCU00227	5.41945	5.55909	6.98424	7.1546	4.9617	5.32344	6.85822	7.15465	5.85665	5.27394	5.29243	6.5664	6.19579	5.30611	5.18985	5.32616	5.39711	6.21954	5.54034	5.41641	8.72883	7.152	6.88189	7.48691	8.39659	8.5069
NCU00229	2.84087	3.32758	2.1344	1.54935	2.48331	3.01763	2.12864	1.09816	2.52457	2.17934	2.34495	3.54134	3.46042	2.57253	3.83873	3.46877	1.31006	3.60202	3.7236	3.66548	-0.0471353	1.94409	3.60239	-10	1.23795	1.26571
NCU00230	6.96965	7.49659	7.2314	6.67174	7.25871	7.56335	7.26223	6.82489	7.40042	7.11496	7.14438	7.20719	7.4135	7.16517	7.27401	7.19185	6.74866	7.65398	7.85593	7.56344	6.57846	7.24062	7.57886	6.3579	6.55517	6.52491
NCU00231	-3.11801	-0.272908	-10	-10	-2.87	0.397928	-10	-4.05161	0.708696	-1.62027	-0.973428	1.68391	-0.930366	-1.28774	-0.508627	-1.40835	0.0262471	0.0627177	-0.990111	-0.029949	-2.73748	-3.63378	-10	-10	-3.15283	-10
NCU00232	3.87626	4.1762	6.93764	6.16204	3.65067	4.40804	7.00043	6.38816	3.77352	3.73495	3.64968	4.39795	3.68637	4.19269	4.42078	4.35272	2.78281	4.60689	4.75019	4.47878	7.46342	7.5275	7.54792	6.12058	6.86266	7.16882
NCU00233	2.63791	3.43773	2.11908	1.97803	2.88734	3.71123	1.83861	1.96193	2.97238	3.10979	3.49503	3.25353	2.47082	1.43538	3.36222	3.74039	3.62926	4.26969	3.33455	4.44131	2.47107	2.79554	2.57439	0.671577	2.04329	2.02619
NCU00234	7.2073	8.22164	6.18624	6.34085	7.42784	8.07814	6.06836	6.33147	7.31163	7.38144	7.66926	7.58804	7.17727	7.0599	7.79739	7.72351	7.30444	7.75466	8.03938	7.98326	6.11906	6.21267	6.23482	5.83122	5.91065	5.78994
NCU00236	8.68755	8.1657	7.73543	6.31028	8.84972	8.04988	7.47711	5.88756	8.88888	8.6211	9.05085	10.1927	8.3315	6.69616	7.14498	6.91978	8.73018	7.83538	8.56219	8.67971	6.739	7.61901	7.25979	6.1155	5.39142	5.35101
NCU00237	6.34992	6.73674	5.33982	5.61252	6.41362	6.88496	5.44191	5.47216	5.65964	6.41932	6.73872	6.25581	5.96909	6.76253	6.799	6.86935	6.31403	6.87122	7.00757	7.13752	5.70101	5.47328	5.52556	5.82043	5.69134	5.73863
NCU00238	1.07194	2.10091	2.77131	1.70599	0.803404	2.20748	2.43946	2.26375	0.230633	1.38002	1.46766	0.971532	0.598068	2.6864	2.05314	2.20662	1.09574	2.91335	2.68012	3.3571	3.12852	3.42563	2.87567	2.17099	3.65357	3.40838
NCU00239	7.06591	7.48507	6.47118	6.37511	7.2096	7.49775	6.40177	6.32421	7.1496	7.4545	7.09406	7.20212	7.29056	6.39888	7.31814	7.12793	7.26177	7.04666	7.28698	7.33823	5.55389	5.91928	6.1789	6.44952	5.72947	5.8967
NCU00240	5.43039	7.36915	4.9267	6.54334	5.77471	7.46899	4.96892	6.71909	5.43139	5.4595	6.00463	6.40117	5.31607	6.97019	7.1897	7.09517	6.14744	7.37159	7.11122	7.06979	5.34078	5.82009	5.50984	5.74579	5.91426	5.86357
NCU00241	7.22158	7.34705	6.86908	7.4906	7.11573	7.48687	6.37648	7.85152	6.47225	7.26788	7.40919	6.42759	6.24252	6.45927	7.19929	7.03391	6.91452	7.35224	7.26888	6.8039	6.7876	6.54507	6.67215	6.9889	7.1431	7.46403
NCU00242	8.62074	8.86042	7.59268	7.67221	8.87509	8.91078	7.42713	7.50072	9.35084	9.05862	9.16363	9.16961	9.04665	7.88914	8.60501	8.50673	9.84886	9.02558	8.78757	9.10584	7.41373	7.12896	7.05331	7.87008	7.44233	7.47838
NCU00243	8.93172	8.55126	9.25676	8.96353	8.86253	8.5425	9.27164	8.94985	8.09894	8.89288	9.18343	8.43353	8.29161	7.87978	8.52002	8.43898	8.52587	8.76651	8.63326	8.66325	8.98167	9.42936	9.35612	9.20249	9.05971	8.99773
NCU00244	4.35002	5.84297	5.67771	5.49995	4.72124	5.97256	5.5974	5.69657	4.52624	4.27048	4.57879	5.48808	2.84342	4.82821	5.57999	5.56035	5.04859	7.02348	6.98032	8.19767	5.4841	6.12113	5.87834	5.50607	6.26948	5.88671
NCU00245	3.12307	6.33692	2.71416	3.74706	3.71807	6.99156	2.46739	4.41977	2.67709	3.83856	4.65475	3.82928	2.386	6.45068	6.49259	6.36321	3.50075	7.21407	7.10809	8.01682	3.59616	3.54183	3.6973	5.22014	5.81033	5.55638
NCU00246	1.87619	4.96532	-0.00508359	0.986412	2.60592	4.97868	0.219581	1.2939	3.65991	2.23886	1.90396	3.83201	4.03483	5.24621	5.04665	5.04054	3.3358	6.48937	5.527	6.63257	0.689653	0.707565	-0.0113513	0.460478	0.712106	0.206031
NCU00247	5.24056	7.47559	5.18466	5.65352	5.40992	6.7423	4.86173	6.11764	7.01771	4.58324	5.38058	7.51831	6.74148	5.90011	5.91583	5.46822	6.9	6.88891	6.73215	6.70003	4.88004	4.12158	5.52626	2.95949	3.21765	4.17505
NCU00248	6.15573	7.89337	7.01541	8.04131	5.8556	6.86087	6.29852	8.31609	8.61758	5.7675	6.11726	9.23145	8.94421	8.22489	6.12741	5.71422	7.82726	7.4106	7.98048	7.14897	6.67457	5.85502	7.02832	6.78292	6.29856	6.73901
NCU00249	5.07216	6.10692	6.69048	6.3544	5.23951	6.0917	7.23141	6.39724	6.40733	5.37927	5.15375	5.76783	6.63386	5.03655	5.67698	5.56456	4.62438	6.52807	5.88703	6.24346	7.11741	7.67917	7.39846	6.27499	5.83445	6.16561
NCU00250	5.03847	7.40949	3.30609	4.24397	5.5824	7.08194	3.12922	4.96648	1.74129	4.80371	4.18837	4.70227	2.98563	3.99166	6.1115	6.0683	5.73379	7.80055	6.84924	7.43118	3.29245	1.22081	1.7512	2.91127	2.01715	2.23313
NCU00251	5.23603	5.94061	2.91265	3.85625	5.58081	6.21332	2.93167	3.73766	6.50653	5.49984	5.37184	6.56545	6.20284	5.07461	5.85219	5.60128	5.78566	5.91134	5.72408	6.60012	3.05898	2.96959	2.85702	3.74027	3.61794	3.59066
NCU00252	3.4357	4.7833	2.55363	2.61924	3.78188	5.3612	2.93088	3.02981	3.65227	3.43437	3.4954	3.42445	3.30684	3.81319	5.50044	5.47451	4.05452	5.87638	4.7005	5.59435	3.36137	3.70887	3.28778	2.62691	3.37092	3.03253
NCU00253	6.92304	7.63087	5.67039	5.85202	6.99973	7.80565	5.75767	5.72146	6.83858	6.98829	7.2932	7.35471	6.55977	6.52813	7.52968	7.49789	7.99369	7.99411	7.92169	8.31121	5.84414	5.82543	5.60155	5.67638	5.90749	5.55756
NCU00254	0.894067	2.01121	1.54145	0.867133	1.34517	2.19797	0.483539	1.34798	1.0639	1.38609	2.17671	3.76008	2.46923	2.78993	1.93895	1.74624	1.84939	1.66071	1.20085	1.91114	1.07715	0.431811	1.40214	3.30741	2.12647	1.60826
NCU00257	6.04491	5.28901	6.74737	6.09431	5.9038	5.65502	6.72959	5.96045	5.60606	6.14788	6.36398	5.10228	6.20585	5.02689	5.54855	5.47902	5.33242	5.79177	5.04117	5.94364	6.33919	6.69707	6.67167	6.88154	5.97261	6.15997
NCU00258	11.1875	8.10511	12.4648	12.3226	10.5221	8.23983	12.4378	12.4077	9.90684	10.6897	10.046	9.32673	10.8769	9.86418	7.98447	8.02338	9.16389	9.58973	8.28024	8.72944	12.6623	12.4459	12.3177	12.4014	12.7292	12.9253
NCU00259	6.96567	4.496	6.4696	6.07168	6.87627	5.00725	6.90385	6.28352	5.32183	6.75014	6.67181	5.4089	5.7565	4.42146	4.872	5.25227	6.01808	5.84992	5.17578	5.97056	6.28605	7.63576	7.18221	5.99783	6.661	6.51435
NCU00260	10.4028	8.27842	7.61807	7.17401	10.2607	8.24638	7.65535	6.7798	8.44932	10.5538	11.0643	10.2395	7.7998	8.20248	8.08216	8.23681	11.295	9.33093	7.95608	9.60081	7.46335	9.06006	8.71782	6.81425	5.77133	5.54314
NCU00261	6.12093	6.36822	9.07198	8.52528	5.79073	6.60055	9.03215	8.85942	5.37655	5.7147	5.53813	5.69597	5.90268	6.60463	6.47559	6.5022	4.9739	6.91562	6.90642	6.87787	9.48943	9.06423	9.26123	8.53323	9.48956	9.53089
NCU00262	5.88312	6.79736	4.72305	4.25352	6.1709	7.03585	4.87366	4.42065	5.28042	5.73813	6.0621	5.93487	5.36797	5.37754	6.43753	6.49618	6.11213	7.47856	6.47912	6.66667	4.4255	5.37393	5.07305	3.76547	3.542	3.69693
NCU00263	6.5753	8.76348	6.53496	6.02727	6.67697	7.78787	7.11209	5.79903	7.3305	6.35471	6.2085	6.46551	6.72969	6.5278	7.31938	6.61069	5.71068	6.35771	8.19473	7.07715	6.48762	7.26555	6.72092	7.36553	4.87047	4.9547
NCU00264	7.98432	7.63421	6.96533	6.08889	8.40366	7.37277	7.4388	6.30731	7.48746	7.5642	8.11277	8.56616	7.28475	5.65182	6.75906	6.55278	8.48039	7.77114	7.5948	7.33945	8.48904	6.84875	6.32347	6.25547	6.84152	6.62507
NCU00265	4.58532	4.96766	6.14609	5.42561	4.86634	4.85161	5.20935	6.37905	6.05193	4.4126	4.80073	5.33444	5.8567	3.87218	4.39088	4.12517	5.21083	4.78725	4.23796	4.30129	8.83607	8.72971	8.54406	8.59769	8.24528	8.04856
NCU00267	1.50487	3.20207	0.421642	1.97813	0.985208	3.12542	-0.111327	1.67582	-0.0633183	1.50579	1.37391	1.53975	1.34201	2.78684	2.65222	2.2399	2.20204	3.54078	3.35875	3.8531	0.534902	0.992862	0.939035	0.372841	1.31804	-0.000250585
NCU00268	5.49364	6.9937	4.26278	4.17363	5.91289	7.19612	3.86731	4.41925	7.41865	5.82572	5.85493	7.0429	6.92214	6.35612	6.53285	6.46101	6.87783	7.47338	7.1967	7.4696	3.9847	3.79062	3.7862	4.11129	4.04379	4.00781
NCU00269	5.51713	5.14668	5.60529	4.93871	5.40662	5.40397	5.68345	5.13821	4.43544	5.13656	4.69803	4.67879	4.31281	4.79702	5.41764	5.33438	3.85416	4.9215	5.36707	4.82069	5.4582	5.51832	5.42275	4.60786	5.09526	5.30848
NCU00270	6.16035	6.84037	7.63027	6.85458	5.88594	6.83336	8.13139	6.67722	4.76237	5.66103	5.95282	5.37976	5.14222	6.84112	6.47354	6.46748	3.72379	6.38934	6.68512	6.12026	7.84052	8.67981	8.42387	6.67816	6.27276	6.40498
NCU00271	-1.1871	0.86445	0.230769	-0.137273	0.859999	0.92248	-0.09023	-10	-10	0.239334	0.369891	1.46132	-10	0.191608	0.220646	-0.114868	1.68813	2.1091	0.309514	1.28194	-0.221608	-0.117913	-0.0384932	0.201293	-10	0.0912362
NCU00272	7.33943	7.62053	6.94894	6.7643	7.45886	7.78945	6.91409	6.63769	7.1833	7.4491	7.76018	7.65884	7.19969	6.81318	7.545	7.50917	7.54243	8.06656	7.84552	7.90382	6.31217	6.57531	6.67455	6.62245	6.32746	6.26682
NCU00273	6.42299	6.7284	7.43824	6.96354	6.27981	7.04488	7.48198	6.91614	5.57018	6.29739	6.19551	6.1605	5.7847	6.18655	6.98032	6.95276	5.37875	7.00813	6.61162	6.92691	7.52553	7.72256	7.90376	6.84922	7.06254	7.19239
NCU00274	4.4216	5.67438	4.94695	5.12523	4.3214	6.05088	4.83782	5.08071	3.76349	4.24225	4.175	4.28803	4.16933	5.32459	5.79093	5.70307	3.30922	5.67871	5.7015	5.90516	5.36053	5.05014	5.56124	4.63356	5.01513	5.11187
NCU00275	5.7915	6.05341	5.09352	4.69338	5.92411	5.99625	5.19989	5.2265	5.57307	5.71545	5.8088	5.936	5.56097	5.19198	5.75851	5.61549	5.28147	5.76653	6.25866	5.92317	4.98009	5.0535	5.00388	4.684	5.13558	4.8003
NCU00276	3.31841	3.61084	5.32691	4.5358	2.67114	4.02514	5.31375	4.74713	2.12288	2.554	1.99336	1.64343	2.26852	3.64754	4.05027	4.06398	1.27872	3.6203	4.17762	4.48992	5.64915	5.44948	5.4697	4.64984	5.17014	5.32401
NCU00277	5.15771	6.15961	5.54402	5.626	5.21238	6.4256	5.61896	5.62023	4.75768	5.44433	5.39356	4.79699	5.14155	5.92782	6.2623	6.32283	4.99058	6.37268	6.06051	6.2858	6.09958	6.12083	5.75232	5.57216	5.02993	5.42561
NCU00278	7.88314	7.9529	8.09181	8.32718	7.76096	7.69386	7.98652	8.30148	7.36073	7.7545	8.07435	7.16029	7.44033	6.91414	7.34184	7.21393	7.91829	7.82499	8.18769	8.07329	7.47524	7.85202	7.94619	7.93129	7.72121	7.58134
NCU00279	4.17634	4.20305	5.01736	3.89081	4.23491	4.73196	5.28288	4.3727	3.88097	4.47202	4.62203	4.06843	4.664	2.98619	4.67829	4.79406	4.35161	5.29403	4.16086	4.87695	5.00999	5.7352	5.41213	4.35648	4.50078	4.61898
NCU00280	6.72909	6.90866	6.37206	6.43388	6.9024	7.08768	6.36985	6.18909	6.9224	6.92404	6.97493	6.98648	6.5987	5.80773	6.75246	6.62467	7.00525	7.1953	6.77403	7.02244	6.09486	6.14022	6.39709	6.59603	5.80839	6.10551
NCU00281	5.39747	6.47256	5.95673	5.01816	5.64907	6.49048	6.01954	5.96301	3.53142	5.31121	5.07774	4.85359	2.79501	5.22616	6.15837	5.99864	5.38728	6.17444	6.23315	6.50611	4.79608	4.96733	4.69522	4.04745	2.43123	2.29172
NCU00282	4.9617	8.41233	2.38411	3.54941	5.31359	7.7786	2.50251	3.27266	4.98875	5.29414	5.59886	5.70122	4.88777	7.14896	6.89641	6.59256	5.56195	6.52185	7.64243	6.70292	2.06597	2.1505	2.24806	2.39638	1.36794	1.17324
NCU00283	4.00968	5.81136	4.29459	5.29877	4.01759	5.158	4.22717	5.01561	4.38536	4.03003	3.88598	4.72665	4.34717	6.95198	5.34925	5.42265	4.57068	5.00565	5.4168	4.7464	4.94755	4.65625	4.35236	4.99047	4.73373	5.1161
NCU00284	2.99373	4.29064	1.72374	2.10659	3.02178	4.47429	0.340708	1.89367	4.10703	3.65938	3.69924	3.81949	3.50557	3.79619	4.23157	4.39729	4.46707	4.91004	4.28838	5.15489	0.970543	1.48837	2.23261	-0.0215932	1.90568	2.22825
NCU00285	3.72558	6.90441	1.76079	4.06376	4.62391	6.02959	1.51283	3.84929	7.41572	5.59608	5.76793	5.22169	6.98062	9.13742	5.86133	5.79895	7.26132	5.40406	6.31473	5.83369	3.0746	2.62164	2.95608	4.78475	5.03949	4.55919
NCU00287	5.8147	6.32304	5.19812	5.96177	5.66807	6.17178	5.13887	5.90797	5.58353	5.6525	5.88324	5.93509	6.24969	5.53274	6.13454	6.11098	5.48919	6.12332	6.61598	6.2521	5.18679	4.78962	4.87801	5.49599	5.49576	5.74758
NCU00288	1.25385	2.68964	-0.215177	1.16592	1.69548	2.31662	0.724953	0.250077	2.21888	1.3237	2.21695	3.14952	3.11837	1.59442	1.85746	1.8759	2.42638	2.87813	3.41158	3.04851	-0.270364	0.640686	1.20226	0.152538	0.311874	1.51526
NCU00289	7.33866	7.58619	7.25174	6.33521	7.30589	7.21043	7.11894	6.34845	7.17118	7.2328	7.17276	7.62562	7.01033	8.73308	7.37477	7.27503	5.41467	6.49298	8.85122	6.97589	6.98048	6.8079	6.87401	6.28801	6.57105	6.73395
NCU00290	-1.42897	7.08063	-0.0104316	1.67678	-1.18416	6.3508	-1.69467	0.689381	-2.64666	-0.914239	-2.00685	0.21945	-0.504359	3.50004	5.51549	5.29509	0.138838	7.51123	5.11252	5.84162	-10	-2.21936	-1.71332	0.111431	0.270285	-0.144231
NCU00291	6.55435	7.52809	6.7756	6.54234	6.57948	7.95012	6.83248	6.43638	6.00431	6.5953	6.97383	6.27392	5.49168	5.85277	7.78223	7.88331	5.89959	7.2591	7.01522	7.63876	6.67031	7.45153	7.22245	6.03596	6.75824	6.5169
NCU00292	3.87065	11.345	1.6648	1.95023	4.32505	11.856	2.02108	1.8577	5.13217	4.69487	5.18356	8.90971	4.85961	8.3012	11.7681	11.8305	4.61104	6.06213	5.63814	7.80014	2.08025	2.40874	1.776	1.8852	2.2813	1.80211
NCU00293	7.78169	6.7661	8.81125	6.80716	7.5071	6.94541	8.68829	6.76803	8.49485	7.76511	7.88917	8.77658	7.26724	6.08977	6.84498	7.07423	8.09597	7.40563	7.13409	7.35885	8.69447	8.99769	8.65936	7.5147	6.78521	7.11159
NCU00294	12.7932	11.1603	13.6433	13.6952	12.4578	11.2146	13.6453	13.82	11.9427	12.4471	12.566	11.7285	12.5528	11.6456	10.8808	10.851	12.183	11.9484	11.2253	11.4762	13.7328	13.6645	13.5409	13.7027	14.272	14.1735
NCU00295	9.28932	9.01916	7.54976	8.09061	9.1814	9.08041	7.53333	8.17734	8.19231	9.13908	9.15822	8.6524	8.76907	7.67271	8.86712	8.79509	8.64946	9.04337	8.62427	8.87823	6.53879	7.11912	7.11459	7.47763	7.35029	7.1958
NCU00296	2.29818	2.7252	0.720412	0.719516	2.671	2.82497	0.188575	0.393373	2.58734	2.45904	2.59331	2.28352	1.61148	3.33744	3.96885	4.57493	3.07116	3.49372	2.21783	3.74541	1.22208	1.72303	1.37605	-0.676945	1.02706	1.5682
NCU00297	-0.862578	-0.132952	-10	-10	0.385437	1.23542	-10	-1.21122	0.0896592	1.92	0.407535	1.30242	0.910029	-10	1.54517	2.30051	3.19708	1.31815	1.02962	2.4614	-10	-1.79339	-10	-10	-10	-10
NCU00298	4.55664	4.5479	1.62079	1.48642	5.22499	4.70291	1.805	1.43	5.16689	5.20121	5.56667	6.45507	3.91672	3.04478	4.07346	4.02288	6.08065	4.87646	4.60778	4.9559	1.98762	2.26161	1.9306	1.90501	1.46939	1.955
NCU00299	9.90726	8.73284	6.7784	4.81842	10.182	8.59832	6.62299	4.8365	10.2039	10.0825	10.4399	10.8605	9.3163	7.29535	8.31071	8.34723	11.0423	9.07177	8.25568	9.05745	6.21951	6.6154	6.26215	5.5287	4.85195	4.47397
NCU00300	7.39841	6.86975	5.47361	5.55692	7.62194	6.7286	5.55735	5.58151	8.89617	7.71766	7.72581	8.43731	8.38154	6.59116	6.48366	6.53724	8.55774	6.98612	6.31466	6.80563	6.04121	4.99528	4.79144	5.16958	5.45575	5.22857
NCU00301	4.27832	4.75505	8.4662	6.85088	4.00125	4.99722	8.63521	7.33103	2.14904	3.80139	3.95004	3.57703	1.67863	5.09378	5.20812	5.42443	2.10796	5.4652	5.88624	5.55988	8.50287	8.92801	8.95237	7.05287	8.21892	8.27339
NCU00302	7.53235	6.84433	7.21068	6.85402	7.47736	6.99866	7.33553	6.61064	7.02932	7.73967	7.95305	6.89537	7.1942	6.57271	7.12302	7.20556	7.32379	7.53698	7.75453	7.7402	6.90888	7.49211	7.25604	6.84289	6.49503	6.42635
NCU00303	7.25656	7.5465	8.4942	8.94028	6.80249	7.8152	8.73924	8.89205	6.19243	7.1551	7.48793	5.75962	6.05803	6.626	7.64242	7.74901	6.62448	8.04218	7.77	7.91179	8.91288	9.59703	9.43331	8.64254	9.0895	8.99931
NCU00304	8.74975	10.4929	7.54473	8.48041	8.64072	10.1776	7.69139	8.30102	8.13332	8.57468	8.94072	9.25219	7.51115	9.57269	10.0735	9.9203	9.20369	9.17724	10.0217	9.81581	7.72605	7.51098	7.39329	8.60795	7.60678	7.26893
NCU00305	5.98071	7.50628	3.70322	4.6207	6.26711	7.5467	4.03513	4.25741	6.79896	6.40227	6.58224	8.16243	5.46794	6.80034	7.8336	8.03395	8.16373	7.38272	7.42866	7.66621	3.19829	3.65085	3.17625	4.80194	3.29535	3.20063
NCU00306	3.1935	4.60402	3.16959	5.94627	3.80498	4.13986	2.51851	5.13213	7.44633	4.02231	3.18779	7.84694	3.87871	6.18918	3.44458	3.58723	5.39395	4.1061	4.6495	3.76691	3.23167	2.24102	1.85044	5.67027	4.61329	3.27698
NCU00307	-0.378018	0.766646	-10	-1.48846	1.58955	1.1466	-1.86611	-10	3.79375	2.45041	2.29081	3.00737	1.39459	0.452257	0.44477	2.22251	2.70075	1.44014	1.12811	0.770518	-10	-10	-10	-10	-0.412841	-10
NCU00308	4.40997	4.64504	5.59115	4.6223	4.57044	4.90094	5.37991	4.93396	4.77483	4.52182	4.50299	5.9053	3.54686	3.65672	4.58148	4.75335	4.32665	4.49174	4.44724	4.69277	6.02442	6.24136	5.95572	4.57803	5.85363	5.88096
NCU00309	6.91474	6.69901	10.5719	9.74436	6.06066	6.59781	10.3066	9.66179	3.44396	5.64728	5.54754	3.16421	3.31781	6.55108	6.40483	6.27989	3.49972	5.67533	4.97634	5.23111	10.9348	10.7185	10.9898	9.02423	9.51675	9.62213
NCU00310	3.70904	4.43551	4.28014	4.12251	3.89738	4.82421	4.27712	4.34965	2.4634	3.66095	3.73865	3.3746	2.19492	3.83274	4.64592	4.6088	2.85127	4.65507	4.69531	4.89801	4.69978	4.70184	4.93941	3.85699	4.73738	4.9503
NCU00311	8.66361	8.77993	8.55413	8.23885	8.52776	8.86364	8.33406	8.00855	8.00115	8.62328	8.74838	8.27155	8.17992	8.63817	8.90742	8.84287	8.08093	8.86987	8.54423	8.80887	7.99024	8.20855	8.37999	8.55154	7.8435	7.89072
NCU00312	2.31072	3.16973	1.1046	1.42114	2.19922	3.67937	0.700012	1.14997	2.24504	2.32773	2.74772	1.81569	0.802371	2.68073	3.48993	3.58295	2.86378	3.92867	3.04356	3.88092	-0.326669	1.24561	0.546491	-0.903767	0.791539	0.723141
NCU00313	-10	-2.96059	-10	-10	-10	-10	-10	-10	-10	-10	-10	-10	-10	-10	-3.28246	-10	-10	-10	-2.91349	-3.53459	-10	-10	-10	-10	-10	-10
NCU00314	1.38804	2.59145	1.5387	1.02619	2.26709	3.27353	1.28678	1.12611	1.11149	1.81921	2.28328	2.95967	1.34689	2.78076	2.74757	2.88621	3.00416	4.26195	3.08199	3.75638	1.17721	2.82157	2.16493	-1.20724	1.27643	1.01612
NCU00315	11.5823	9.08501	12.4567	12.7671	11.0785	9.15294	12.4362	12.9622	10.6341	11.0037	11.2518	10.1145	11.4693	10.4144	8.92618	8.96563	11.0356	10.4645	9.3681	9.44345	12.5849	12.6134	12.3719	11.8981	13.6605	13.341
NCU00316	8.90204	8.21381	7.76271	6.09509	9.19736	7.39204	7.56766	6.07842	9.91781	9.25859	9.20191	10.8665	8.56345	6.50353	6.71823	6.4683	9.84065	7.73877	8.07715	7.50751	6.93539	7.1102	7.19071	6.51432	6.21862	6.13594
NCU00317	6.71426	5.68361	6.643	5.4896	6.21	5.66807	6.80094	5.55613	5.14801	6.17257	5.67677	5.70709	4.85067	6.03494	5.57231	5.59373	5.07834	5.60854	6.04705	5.32582	6.01907	5.98714	5.90213	5.45524	4.94255	5.37255
NCU00318	0.317595	1.22432	0.00857143	0.20231	0.504419	1.58293	-0.237747	0.301473	-0.0453477	0.903245	0.679428	1.5253	1.09695	1.27895	1.78636	2.00107	1.49343	1.39946	0.980159	1.28409	-0.0320901	0.00391885	0.614531	-2.19415	1.00673	1.08352
NCU00319	3.72677	2.88161	4.48503	4.05314	3.65799	3.4647	4.04399	4.84088	2.96578	3.05486	3.88416	3.02342	3.50236	3.07593	4.0102	4.29456	2.49983	3.528	3.18649	3.19296	4.47546	4.41278	4.41701	2.6714	5.70953	5.41613
NCU00320	6.28247	6.7084	5.52378	6.37064	6.10689	6.80711	5.13138	6.07059	5.39978	6.28068	6.02466	5.00253	6.15991	6.12616	6.58801	6.55054	5.12944	6.34632	6.27524	6.78179	5.00297	4.8023	5.18407	5.45067	5.94466	5.77843
NCU00321	7.35086	8.19847	7.69556	8.21992	6.80643	8.08779	7.25167	7.8067	5.99912	6.82402	6.63555	5.409	6.55773	8.72317	8.0518	8.01491	6.36878	8.34066	7.37539	8.33343	7.66242	6.40369	6.23772	7.45253	7.28523	7.42233
NCU00322	6.47374	9.20919	6.05426	7.97133	5.89717	8.69273	6.04434	8.36695	5.56283	5.555	5.91273	3.84738	6.78528	6.79647	7.93792	7.34191	5.99849	8.64611	9.14303	8.30157	5.50083	5.99367	6.20191	4.40941	7.06803	5.69681
NCU00324	7.08434	7.1138	6.5924	6.12172	7.18498	7.13871	6.39355	6.09604	6.75424	7.25463	7.21101	6.99629	6.64935	6.59488	6.9419	6.81641	6.8175	6.96894	7.17627	7.07683	5.86415	5.7528	6.00185	6.36192	5.94826	6.02206
NCU00325	5.92519	6.04778	6.32971	5.58176	6.01298	6.17589	6.25253	5.83616	5.94455	5.8649	6.28258	5.62555	5.81247	5.107	5.9237	5.90875	5.54832	6.10868	6.09484	6.06168	6.09907	6.36203	6.28141	5.51042	6.19863	5.9067
NCU00326	8.63729	7.46413	8.00908	8.16691	9.43441	8.74416	8.10603	8.08214	8.47276	9.54535	9.73337	9.05597	8.73661	9.5309	10.0545	10.1505	9.17564	8.22089	8.25167	8.63363	7.67302	7.99965	7.99774	8.31954	7.62067	7.55546
NCU00327	0.60991	2.41754	0.392051	1.61494	1.23397	2.98253	-0.463142	1.76716	0.977184	1.23155	0.876814	1.0884	0.212592	-10	1.51903	1.99421	1.2945	2.84311	2.58412	3.21809	-0.59452	-10	-0.574135	-10	-0.534791	-10
NCU00329	2.71106	3.62874	1.46871	1.56438	2.75566	3.50479	1.5402	1.21926	3.0348	2.82607	2.84766	3.7771	2.60597	2.6866	2.84193	2.71904	2.49863	3.07433	3.06354	2.71692	3.11836	2.02139	1.40764	2.12768	2.3944	2.49394
NCU00330	5.96278	6.43328	5.29448	4.83189	6.30898	6.49484	5.27365	4.87966	7.31886	6.52123	6.26577	6.75657	6.82009	5.53113	6.09085	5.96805	7.06989	6.30398	6.19938	6.08826	5.67698	5.60596	5.35464	4.68671	5.18278	5.14274
NCU00331	3.28704	3.46538	4.92191	3.46305	2.80621	4.04046	4.98579	3.53192	1.93138	3.02075	2.52906	3.02994	2.65554	3.16538	4.17834	4.19493	1.97076	3.94864	3.77408	3.63888	4.85961	5.5375	5.20724	3.10753	4.70607	4.98787
NCU00332	8.66563	8.91999	6.71206	7.04162	8.82904	8.74331	6.64238	7.22548	8.61008	8.74981	8.72074	8.4589	8.3312	7.15283	8.23195	8.04858	9.01481	8.72622	8.64838	8.9228	5.06995	5.11175	5.25708	7.11693	6.09389	5.56459
NCU00333	6.24935	6.07473	6.22693	5.33681	6.22364	6.35502	6.20937	5.57102	5.72905	6.21593	6.59863	5.54407	5.66942	5.05491	6.14148	6.04991	6.16552	6.50323	5.90387	6.2417	5.96045	6.36089	6.27561	5.69748	6.10421	5.85998
NCU00334	6.7938	6.68321	7.37617	6.655	6.53945	6.94331	7.11665	6.84229	6.85942	6.96571	6.87233	6.61711	6.93203	6.05441	6.75739	6.86346	6.76839	7.32146	6.87653	7.03968	7.13546	7.38188	7.41778	6.92423	7.40731	7.36633
NCU00335	7.80286	7.86745	8.01162	7.21923	7.69651	7.97529	8.03065	7.49227	7.31624	7.7902	8.11853	7.68282	7.03438	6.94608	7.65999	7.7395	7.61308	7.99568	7.87669	7.7016	7.5681	8.15237	7.94225	7.16297	7.72391	7.5402
NCU00336	0.208425	0.782674	7.11907	5.49647	-0.35723	0.923385	7.07052	5.88793	-0.864366	-0.362226	-0.934007	-0.348164	-0.891994	2.727	1.15485	1.24329	-1.13332	1.33261	1.97925	1.67697	7.50356	7.75586	7.99817	5.63812	6.94092	7.31344
NCU00337	0.354645	0.586353	7.23162	5.38602	-0.848357	1.51107	7.37216	6.08142	-1.7146	-0.667023	-1.2268	-0.211062	-2.89423	2.42788	1.04688	1.60599	-0.7916	2.34629	2.43253	1.85013	7.62281	8.21076	8.04329	5.41453	7.39931	7.50173
NCU00338	3.00346	4.97639	2.84593	2.86102	3.45365	5.44513	2.70459	2.89351	2.97875	3.24189	3.6708	3.69	2.96513	5.14381	5.54598	5.86155	3.65893	5.60139	5.21238	5.66263	3.09024	4.06969	3.59875	2.44967	2.31502	2.34601
NCU00339	-10	-10	-10	-10	-10	-10	-10	-10	-10	-10	-10	-10	-10	-10	-10	-10	-10	-10	-10	-3.7829	-10	-10	-2.37488	-10	-10	-10
NCU00340	8.32835	8.76148	8.83659	7.89532	8.38003	8.79031	8.56013	7.85809	8.18083	8.30862	7.98174	8.48013	8.05348	8.52163	8.60209	8.53712	7.81584	8.66573	8.55564	8.57935	8.66033	8.68425	8.78454	8.26028	7.75391	7.81169
NCU00343	-0.298263	-0.305603	-0.886389	-10	0.797749	0.167464	-0.582211	-0.968831	-10	-0.930719	-2.35008	0.0282276	-0.847584	-10	0.92178	-0.66825	0.590793	1.67601	-1.84347	0.687968	-0.654696	-1.551	-2.05654	-10	-2.42851	-10
NCU00344	6.6751	7.00831	6.44828	6.31091	6.84744	7.09557	6.47476	6.06351	6.74031	6.85757	7.02479	6.95486	6.44119	5.81427	6.76189	6.87106	6.7158	7.07861	7.07377	7.23787	6.17956	6.26269	6.30652	6.45361	5.68063	5.74349
NCU00345	6.24755	6.95321	5.81398	5.88683	6.35672	7.05026	5.61328	5.69831	6.45759	6.37086	6.65255	7.01664	6.333	5.49338	6.82501	6.72612	6.57463	6.82898	6.91458	7.12268	5.68687	5.53622	5.74454	5.81056	5.69107	5.66553
NCU00346	8.30199	8.1606	7.42104	7.2216	8.31602	8.33499	7.51197	7.11	8.44301	8.33467	8.49947	7.79675	8.42242	6.90741	8.04205	8.08491	8.6039	8.34954	8.29704	8.30866	8.23681	8.02463	7.82991	7.27917	6.99677	7.11594
NCU00347	8.54481	8.26164	7.57759	6.77338	8.8157	8.33298	7.64521	6.807	9.37055	8.91774	8.76025	8.99407	8.15077	6.99911	8.02408	8.0377	9.57287	8.43308	8.37085	8.38158	7.48971	7.7878	7.60123	7.1514	7.01877	6.97008
NCU00348	7.98531	7.21992	8.23706	7.6505	7.83853	7.1715	8.25306	7.94044	7.8245	7.80706	7.82248	7.513	7.66089	6.65161	7.08998	7.077	7.80203	7.53397	7.58246	7.28094	8.10654	8.50688	8.15326	6.89968	8.24275	7.75956
NCU00349	7.08599	7.04275	6.33834	5.81361	7.05078	7.12747	6.34337	5.82957	7.38709	7.13355	7.07936	8.09096	7.11439	6.40098	6.83472	6.98445	7.39606	7.30299	7.20618	7.47969	5.98553	6.52861	6.36022	5.57147	5.89657	5.70203
NCU00350	9.93486	8.67532	8.71025	7.95129	10.3197	8.59207	9.03611	7.81907	11.1043	10.4195	10.4331	12.2297	8.70373	7.74942	8.59647	8.65293	11.2128	8.8079	8.79464	8.89044	8.43309	9.21215	9.09671	9.02138	7.75885	7.96909
NCU00351	7.56973	7.60897	6.08111	6.30719	7.79474	7.75983	5.97911	6.34098	7.65654	7.66496	7.76603	7.36978	6.95367	5.81631	7.31091	7.33864	8.34746	7.81755	6.84235	7.46687	5.99678	5.70516	5.78377	6.16435	6.3546	5.88607
NCU00352	6.87052	7.39131	7.15446	7.04385	6.85704	7.59016	7.21006	7.06275	6.38081	6.85665	6.54225	6.79493	6.26653	6.65802	7.6095	7.16881	6.15836	7.50699	7.44612	7.296	6.84771	7.11539	7.35818	6.83226	6.66252	6.60923
NCU00353	-0.221968	0.770693	1.06437	0.737977	0.0260476	0.565687	0.874906	0.394345	2.40834	0.560614	1.019	1.42645	0.228711	-10	0.18	-0.0566232	1.66505	1.73919	0.969795	2.53689	1.00656	1.43219	0.312534	-0.155499	-1.99376	1.13133
NCU00354	-0.975053	-10	-10	0.499465	-0.727038	-0.187398	-0.87818	-10	-10	-0.870543	-10	-10	-10	1.44018	-10	-10	-10	-10	-1.78329	0.765535	0.990442	0.958076	0.588595	-10	-0.424914	-0.281676
NCU00355	6.4852	7.61869	9.34646	7.93352	5.25575	6.84596	9.25404	7.59851	4.52371	4.97728	5.31691	5.313	4.04148	6.71995	6.58811	6.60388	4.9944	7.14451	6.94078	7.41986	9.25978	9.74411	9.75113	9.43844	7.26439	7.12352
NCU00356	6.2177	6.92214	4.07475	4.63289	6.51587	6.82546	4.16818	4.57961	7.46406	6.54933	6.26324	7.93452	6.76818	7.18626	6.40839	6.15341	7.34235	7.07814	6.81782	6.39717	3.7249	4.13523	3.62382	4.84311	3.22319	3.5647
NCU00357	6.08886	7.16894	7.41698	6.94259	6.40911	6.77617	7.63818	7.24434	6.35373	6.36719	6.16641	6.41175	5.66146	8.93056	6.41166	6.31061	5.81916	6.57247	7.37747	6.20485	7.21764	7.3768	7.32156	7.02653	7.2013	7.21723
NCU00358	6.5232	6.48111	6.50335	5.96261	6.65536	6.46934	6.57689	6.09334	6.44863	6.52876	6.78267	5.83929	5.94382	5.99466	6.15622	6.07331	6.21986	6.20939	6.4124	5.78017	5.71477	6.34441	6.19466	5.74735	5.59978	5.70386
NCU00359	6.10011	5.9618	6.95789	6.12857	5.97626	6.00422	7.0604	6.21544	5.80225	5.93961	6.29085	5.53998	5.21704	5.69622	5.90244	5.79858	5.62736	6.07515	6.06132	6.05491	6.53068	6.96665	6.81364	5.98377	6.31869	6.35574
NCU00360	6.78947	6.63805	7.38679	6.44506	6.66766	6.71767	7.39557	6.80504	5.80487	6.62496	7.22562	6.52485	5.79422	6.13715	6.60063	6.66987	6.13981	7.13686	7.37327	7.71869	7.2026	7.54685	7.37191	6.50859	7.02632	6.99721
NCU00361	6.50269	6.5697	6.79141	6.03419	6.41052	6.53756	6.86959	6.43918	6.0514	6.42141	6.9215	6.35054	5.71975	5.68198	6.37901	6.44112	6.20086	6.86112	6.95234	6.75722	6.75798	6.96568	6.85601	5.94923	6.5687	6.42714
NCU00362	5.49827	6.38373	3.01874	3.42521	5.87534	6.59609	3.23069	3.46325	5.52998	5.65825	5.89015	6.16798	5.73074	4.2678	6.24897	6.15014	6.10517	6.60499	6.09505	6.63964	3.15666	3.8516	3.24084	2.84877	3.90896	3.55397
NCU00363	2.54604	4.19979	-1.52212	0.469623	3.01611	4.43467	-1.57408	0.0885016	3.84397	3.04511	3.41595	3.59115	3.47065	2.34632	3.71056	4.20002	3.83395	4.7879	4.01139	4.98292	-0.091352	0.0850213	-1.27493	-0.327413	0.300647	-2.41238
NCU00364	6.8088	6.8193	6.11646	6.54199	6.81661	7.11167	6.17274	6.47904	6.72826	6.84545	6.82609	6.97348	6.4346	6.00787	6.84909	6.96213	7.62332	7.62755	7.05377	7.5229	6.27987	6.38059	6.29348	6.28005	6.04902	6.10783
NCU00365	8.41543	7.61006	8.14399	8.69443	8.56083	7.64252	8.13337	8.54918	8.80589	8.50648	8.23267	8.78561	8.25805	7.04417	7.73641	7.71391	9.78358	9.24916	7.98101	8.6136	8.07747	8.24437	8.17473	7.57149	7.79574	7.4117
NCU00366	8.56055	9.04647	10.0552	9.65829	8.33552	8.93668	10.2068	9.96947	6.91962	8.13122	8.13918	8.54921	7.23835	9.15082	8.53211	8.3066	7.47705	9.2959	9.2062	8.95675	10.2378	10.3071	10.5267	9.40318	10.5121	10.3544
NCU00367	-3.99	-1.09366	-2.84116	-3.51549	-2.74199	-0.399121	-3.89313	-4.45894	-10	-1.3126	-1.54996	-1.02769	-1.63243	-0.989804	-0.412329	-0.254803	-1.11477	-0.934806	-1.15438	-0.0029777	-2.02451	-1.78331	-3.44086	-2.60161	-3.43986	-3.29663
NCU00368	6.42335	7.07976	3.72352	4.47761	6.52065	7.09087	3.59441	4.3049	6.70349	6.50631	6.55338	6.63195	6.78558	5.58503	6.66605	6.50181	7.06866	6.99878	6.56317	7.14107	3.4827	2.59613	2.42388	3.39355	3.97009	3.88318
NCU00369	7.4888	7.77004	6.22631	6.36559	7.54792	7.74545	6.29049	6.22523	7.34932	7.50397	7.62058	7.31003	7.3033	6.3583	7.52025	7.41214	7.20913	7.7209	7.28867	7.80964	5.58865	5.88945	5.90857	6.0598	5.89592	5.74762
NCU00370	4.45866	5.07947	2.48485	2.41403	4.91595	5.35013	2.22322	1.67089	4.75563	5.14498	4.90121	5.70449	4.41104	2.82734	5.06976	5.33495	6.39438	6.42895	4.66804	5.82697	1.5754	2.58951	2.58589	-0.586656	2.32355	2.05318
NCU00371	6.70645	5.98209	9.0787	7.9985	6.26184	5.90151	9.11122	8.2489	6.46125	6.43154	6.39114	6.91405	6.74845	5.90203	6.03469	6.04738	6.32924	6.44542	6.67881	6.1363	9.25973	9.09201	8.88037	8.98593	8.60428	8.80665
NCU00372	4.97832	4.38829	6.56001	6.33638	4.4663	4.7054	6.25058	6.52347	4.01367	4.38849	3.89214	5.15688	3.75603	3.98965	4.57122	4.46607	4.22386	4.77212	4.68419	4.88275	7.02001	6.17334	6.49108	6.44333	6.96386	7.3781
NCU00373	8.85899	9.79919	8.26768	8.85475	9.25712	9.60091	8.28537	8.78138	10.4504	9.25458	8.60967	10.0793	9.97189	10.9913	9.61655	9.36593	10.3378	10.6756	10.0319	9.82258	7.90736	8.38058	8.19289	7.78609	7.49818	7.7864
NCU00375	4.85356	5.74066	3.03668	3.55989	5.55864	5.51515	3.23281	3.34216	6.5829	5.78439	5.53206	6.56304	6.02359	4.58747	5.20333	5.24339	7.40846	7.44411	6.19654	7.22094	3.12658	3.50519	3.3098	1.96695	3.0443	3.1858
NCU00376	7.32195	7.10295	5.65263	6.40253	7.18	7.11554	5.67091	6.02434	7.17275	7.20991	7.65063	7.6423	7.58939	6.54763	6.88655	6.83162	7.2015	7.25683	6.86992	7.14133	5.46049	5.35037	5.4288	6.27512	6.18581	6.03816
NCU00377	8.13135	8.00304	6.32182	6.93284	8.21131	7.95601	6.15669	6.74964	8.33016	8.22767	7.80163	8.51043	8.31803	6.97821	7.85053	7.64247	8.55709	8.36906	7.82571	7.90259	6.21329	5.47604	5.56489	6.51974	6.18861	6.15981
NCU00378	11.226	11.0903	9.26509	8.82993	11.2806	10.7896	9.20875	8.40968	10.6148	11.3587	11.7123	10.5814	10.9213	9.67341	10.8048	10.6881	11.6521	10.4735	10.9288	10.8952	8.27158	8.83825	8.83321	8.72005	7.36851	7.20957
NCU00379	8.29023	8.24186	7.54893	6.98629	8.15961	8.43048	7.52221	7.05251	7.41162	8.25863	8.36043	7.60557	7.056	6.75467	8.48547	8.49019	7.51409	8.13546	7.70318	8.07927	6.80014	7.20528	7.27552	6.81819	6.46342	6.61831
NCU00380	-1.27964	1.0228	-3.25843	-1.62824	-3.15925	1.01149	-2.34692	-1.75591	-10	-1.7178	-0.859172	0.0485035	-2.63466	0.592929	-0.202507	-1.11264	-0.0864626	1.76755	0.711515	1.0294	-10	-1.16815	-2.84362	-10	-2.85713	-2.12893
NCU00382	6.00359	7.5226	6.99189	7.69293	5.8703	7.37318	6.95356	7.65383	5.614	6.0785	5.90894	7.03012	5.37256	9.00134	7.41634	7.41258	5.2057	6.82419	7.88594	6.82738	7.15412	7.29434	7.16382	7.4789	6.79775	7.1709
NCU00384	0.505573	0.650236	1.03292	-0.604872	0.168626	-0.291735	-0.397554	-1.42803	0.769012	0.0251198	-0.809276	1.56903	1.27818	-10	1.32836	-10	0.921377	1.495	1.1106	0.661198	-10	-0.494184	1.06922	-10	-1.52925	1.42134
NCU00385	11.1306	10.6253	11.5965	11.3964	10.9572	10.5755	11.6383	11.4052	10.7845	11.0954	11.094	10.3693	11.1554	11.0431	10.5651	10.6829	10.6937	10.6418	11.2183	11.0115	11.807	11.7874	11.6628	11.8768	11.4074	11.5516
NCU00386	2.55411	3.2666	2.12132	2.91353	2.62545	3.29863	2.03343	3.37602	2.76069	2.78416	2.96243	2.79636	2.87324	4.56754	2.83224	2.76997	2.99613	2.80162	3.81177	2.78922	2.24552	2.19036	2.32543	1.89865	2.44627	1.91525
NCU00387	5.77928	5.67062	4.91163	5.18925	6.07078	5.75615	4.82277	5.1156	6.51711	6.04242	5.77459	6.24867	6.18731	5.1156	5.51279	5.46227	6.47913	5.9062	5.81082	5.94192	4.9348	4.35876	4.52254	4.8426	5.36018	5.39682
NCU00388	8.08874	8.48078	8.40442	7.89259	8.2125	8.65262	8.38913	7.89264	7.62318	8.2062	8.00823	7.73686	7.76147	8.08377	8.49184	8.3826	7.50215	8.40723	8.56321	8.45303	7.80508	8.1525	8.31236	7.78735	7.61107	7.78457
NCU00389	7.01305	6.67248	8.73536	8.27801	6.61527	6.92755	8.56231	8.52226	5.89621	6.62994	6.60407	6.46406	6.16918	6.55228	7.13975	7.2577	5.61512	7.11141	7.07827	7.22219	8.64514	8.52585	8.71929	8.2784	9.25791	9.04658
NCU00391	-10	-10	-1.60582	-10	-10	-0.967008	-1.65779	-10	-10	-1.65015	-10	-10	0.0179441	-10	-10	-0.311334	-10	-10	-10	-2.59904	-10	-10	-10	-10	-10	-1.45721
NCU00392	6.15103	6.15069	5.28194	5.10172	6.3189	6.13474	4.80097	4.80519	6.57307	6.32281	6.18689	7.11688	5.25055	5.89289	6.12775	6.16569	6.83417	7.20989	5.99734	6.4408	4.85809	5.69557	5.58304	4.41971	5.10112	5.10743
NCU00395	8.55369	7.35145	8.87005	8.20764	8.41988	7.32081	8.75629	8.23503	8.83455	8.50565	8.34721	7.76695	9.09455	7.24281	7.253	7.2648	8.29853	7.23803	7.50352	7.36825	8.64616	8.63143	8.62005	9.15688	8.39957	8.40869
NCU00396	7.37652	7.18795	8.15381	7.56726	7.30195	7.45056	8.06963	7.64531	6.82444	7.30442	7.14278	6.81369	6.93225	6.39341	7.31266	7.32725	6.38507	7.76674	7.31291	7.78248	7.91686	8.00927	8.41891	7.49263	7.84682	7.8038
NCU00397	10.0527	9.47372	8.20393	8.70379	10.2391	9.42765	8.24828	8.47483	10.838	10.2145	10.3975	10.193	10.3482	8.77039	8.99192	8.90679	10.6029	10.4707	9.92459	10.8618	8.25831	8.30003	7.9655	8.62023	7.28846	6.85694
NCU00398	7.0976	7.30952	5.97297	6.22979	7.13324	7.3944	5.93764	6.27268	7.19599	7.31582	7.17016	7.55273	7.2357	6.17199	7.04092	6.92522	7.12261	7.4512	7.23687	7.53446	5.70996	5.73437	5.74069	6.37263	5.98219	6.03752
NCU00399	9.14649	6.00025	9.29819	7.6412	8.89625	5.82985	8.88135	7.73563	8.59998	8.86839	9.00552	6.78568	8.54157	5.60973	5.51851	5.34815	6.8835	6.40514	7.42431	6.34955	7.40259	8.66862	8.08269	6.08661	6.10324	5.47714
NCU00400	5.34916	5.70781	4.76458	4.66777	5.52708	5.73278	4.58036	4.7313	4.8035	5.46013	5.46593	5.61598	5.25933	4.64473	5.58715	5.51086	5.39502	5.77408	5.76803	5.6871	4.39136	4.27083	4.6943	4.09784	4.65644	4.66308
NCU00401	7.51021	7.13693	6.59475	5.53974	7.33469	6.8371	6.03892	5.2816	7.28556	7.56246	7.94756	6.99173	7.09458	7.01742	6.52348	6.47221	6.84889	6.48545	6.69143	6.62174	6.13461	6.13761	6.25975	5.73825	5.12518	4.90824
NCU00403	5.35775	6.38924	4.42918	5.18341	5.54064	6.26451	4.34951	5.41739	5.81272	5.33856	5.74109	5.85682	5.58092	6.39496	6.56352	6.62341	5.75723	6.69805	6.19646	6.5153	4.23283	3.64797	3.91597	3.58583	3.92081	3.10828
NCU00404	4.60208	4.5635	8.08244	6.81148	3.89115	4.92546	8.08272	7.29931	3.51828	4.11655	4.08881	2.3541	4.39826	5.67273	5.41223	5.71588	2.72107	5.42583	5.55312	5.68983	8.26524	8.50405	8.41943	6.7654	8.23616	8.0515
NCU00405	9.03123	6.14326	10.0821	10.2812	8.50046	6.23306	9.93642	10.1258	9.08189	8.72853	8.08504	7.09042	9.3823	7.81683	6.89679	6.92372	8.04604	6.22541	6.25606	6.75642	10.1688	9.63953	9.73261	10.39	9.7934	10.0241
NCU00406	8.99546	8.39153	9.54522	8.49677	8.99224	8.31491	9.39268	8.32156	8.80516	9.22063	8.96749	8.47056	8.92639	7.90282	8.23044	8.05543	8.46941	8.30231	7.98458	7.85821	8.64493	9.33061	9.47043	8.55701	7.92141	8.0477
NCU00407	5.5864	5.72788	4.75532	4.69753	5.60146	6.22647	4.92069	4.60987	4.83709	5.40662	5.83787	5.09949	4.39638	5.12053	6.1517	6.18465	5.67008	7.06734	5.94355	6.19262	4.72105	5.17476	5.12618	4.29576	4.55579	4.34968
NCU00408	5.56609	4.57749	6.14922	6.4814	5.20528	5.08038	6.13898	6.73039	4.15999	5.06539	5.19166	4.47168	5.00902	5.95673	5.91371	6.1287	4.5583	5.44609	4.97021	5.38281	6.47527	7.02084	7.10673	6.85333	7.19322	7.12915
NCU00409	5.4227	3.47431	6.46415	7.22462	4.86822	3.84001	6.41402	7.21483	5.08532	4.94822	4.88238	3.01584	6.08043	3.1946	3.35509	3.42373	4.77322	4.10974	4.02081	4.04677	7.08083	6.21751	6.09253	7.16811	7.39756	7.26941
NCU00410	8.88398	8.02589	10.2251	9.76316	8.26405	8.05331	10.1167	9.95473	7.35116	8.37158	7.98292	7.45143	8.54155	7.75853	7.83205	7.89007	7.23738	8.18453	7.93968	8.18364	10.1592	10.0124	10.2881	9.40425	10.5174	10.2627
NCU00411	7.93926	7.03581	7.25015	7.4166	7.88138	7.17031	7.30339	7.31492	7.84879	7.80211	7.86898	7.50968	7.7689	6.11763	6.89562	6.87408	8.12627	7.37533	7.06257	7.29657	7.01819	6.86113	6.81554	7.70148	6.92991	6.90736
NCU00412	6.8818	6.44509	7.59061	6.5629	6.587	6.84013	7.61028	6.72148	6.21108	6.67407	6.92908	5.13249	6.59905	5.67613	6.83261	6.86671	6.13167	7.12484	6.52849	6.991	7.36611	7.81212	7.89507	6.95303	7.19968	7.17722
NCU00413	12.7175	9.73989	13.8907	14.0548	12.1619	9.64053	13.8818	14.175	11.4529	12.3276	12.145	10.774	12.4712	11.3438	9.31719	9.39007	11.3289	11.1675	9.86027	10.214	13.9611	13.7645	13.8163	13.8081	14.6399	14.5386
NCU00414	11.0127	9.73644	11.2309	10.8909	11.0014	9.75938	11.1841	10.8668	10.852	11.06	11.3763	10.0482	11.0869	9.31035	9.60076	9.59933	10.6902	10.052	9.84081	9.99741	11.2105	11.2958	11.2261	11.1435	11.1567	11.0374
NCU00415	5.94296	6.1805	7.78599	6.82205	5.68345	6.51829	7.73655	7.01993	4.61284	5.66226	5.37497	4.98383	4.96284	5.7019	6.43661	6.37206	4.11663	6.60796	6.60056	6.69419	7.55832	7.78303	8.21248	6.46594	7.51755	7.52795
NCU00416	6.30327	6.64014	4.99091	5.14204	6.39208	6.70506	5.02123	5.10041	5.6847	6.28529	5.97656	5.98345	5.95443	4.79864	6.4669	6.60644	6.49102	6.90939	6.7304	6.91984	5.54555	5.4404	5.12129	4.63583	5.71951	5.21808
NCU00417	8.33835	7.99814	8.1577	7.59105	8.23704	7.97363	8.18917	7.8726	7.84482	8.15322	8.81997	7.38813	8.18919	6.64543	7.77112	7.70538	8.00884	8.21612	8.02564	8.06466	7.8555	8.25828	8.25203	7.73626	8.39902	8.07005
NCU00418	11.2713	11.1495	10.8687	10.7064	11.2752	11.1475	10.9075	10.8439	10.9623	11.1092	11.5293	11.4505	10.8195	10.7579	11.2255	11.2171	11.6259	11.3365	11.2903	11.3514	10.7074	11.0643	10.954	10.2374	10.4876	10.2372
NCU00419	5.33159	3.6014	8.26864	7.18744	5.48956	3.90119	8.44451	7.94729	4.29049	5.18948	5.13699	4.09639	4.76115	3.87757	4.37394	4.65628	3.72259	4.06518	4.3349	3.52159	8.56453	9.11293	8.84947	6.18867	8.88056	8.52908
NCU00420	8.62101	7.94274	8.26961	7.03049	8.67146	8.11942	8.0578	7.06625	7.71607	8.51082	8.72356	7.87133	7.23874	7.11897	7.91213	7.86731	7.51173	8.13662	8.35236	8.25235	8.12134	8.00192	7.8068	7.45389	7.17166	7.29545
NCU00421	6.7269	6.51044	6.7391	6.03805	6.81989	6.83595	6.73174	6.0827	6.49023	6.81385	6.67791	6.43415	6.20861	5.79968	6.81761	6.64218	5.76131	6.62811	6.62596	6.54394	6.2964	6.53062	6.78331	6.39071	6.07487	6.16531
NCU00422	10.9549	10.3631	11.1244	10.9732	10.8171	10.5416	11.0988	10.9357	10.2989	10.9336	10.979	10.6619	10.8393	10.0895	10.4175	10.4235	10.6934	10.6344	10.4301	10.7972	11.0274	11.1023	10.9782	11.095	11.2093	11.3347
NCU00423	7.01505	7.2825	6.6396	6.18279	7.16333	7.52809	6.50588	6.14114	6.75542	7.21411	7.10939	6.92622	6.78949	6.54275	7.28323	7.28681	6.47332	7.35193	7.42944	7.7507	6.28602	6.69114	6.86596	5.94684	6.08072	5.96804
NCU00424	7.53586	7.25581	7.42765	7.20427	7.58051	7.48874	7.43202	7.13167	7.38944	7.60994	7.35452	6.91775	7.46202	6.18508	7.41677	7.27254	6.99454	7.37235	6.93435	7.26375	7.23932	7.33625	7.5756	7.29364	7.10459	7.20408
NCU00425	-10	-10	-1.7395	-10	-2.64033	-2.10069	-1.79147	-10	-10	-2.78383	-2.61823	-10	-1.11573	-10	-10	-2.45996	-2.47254	-10	-1.37465	-1.41079	-10	-10	-10	0.500055	-10	-0.610002
NCU00426	5.42632	5.37919	6.34139	5.47352	5.30527	5.36311	6.18918	5.42313	5.11881	5.37281	5.8513	4.87934	5.22472	3.94019	5.26308	5.27579	5.06803	5.60618	5.38464	5.65974	5.51396	6.40254	6.37146	5.38792	5.46436	5.26898
NCU00427	4.21032	4.47547	6.98982	5.43938	4.08792	4.94682	7.06332	5.68753	3.39853	4.03128	3.95238	4.76853	2.83175	4.07357	5.01279	4.84357	3.91704	5.005	5.07634	5.00303	6.69838	7.31551	7.35344	5.67136	6.23559	6.36589
NCU00428	4.6806	5.08882	6.85622	5.74689	4.76999	5.65931	7.11667	5.72676	4.13373	4.78328	4.91609	3.93605	3.63229	4.62476	5.67593	5.74766	4.1059	6.00983	5.43148	5.67763	6.44105	7.15905	7.21579	5.34484	6.16426	6.03051
NCU00430	7.42865	7.70848	8.68985	8.56173	7.46018	7.58813	8.94243	8.84288	7.2755	7.14406	6.97426	6.54158	5.80372	8.13154	7.8129	7.75623	5.24878	8.15581	9.35611	8.7646	8.93988	9.05142	9.11924	7.9033	8.31883	8.35419
NCU00431	8.0599	7.34456	9.7848	9.15603	7.31752	7.5885	9.61778	9.53936	6.2227	7.49448	7.63347	6.356	6.95664	7.43296	7.50858	7.63134	6.22686	7.79934	8.04828	7.88912	9.90707	9.61447	9.75311	9.44452	9.93702	9.99448
NCU00432	6.00469	6.42337	6.22296	6.04308	5.9448	6.40407	6.09358	5.84253	5.82302	5.92461	5.47053	5.88318	5.61907	6.76107	6.41757	6.45528	5.19469	6.03907	6.16317	6.09796	6.68413	6.28886	6.41679	6.16133	5.81686	5.91741
NCU00434	8.6017	8.48339	7.47999	7.34041	8.82322	8.44127	7.46434	7.39013	8.82844	8.87328	8.55408	8.62178	8.91664	7.57109	8.19001	7.97825	8.6501	8.31976	8.49125	8.31032	6.81362	7.00367	7.14624	7.32018	6.79611	6.83264
NCU00435	9.59527	8.70377	8.18828	8.07877	9.55072	8.75067	8.06604	8.18948	8.98564	9.42828	9.46356	8.97907	9.12301	7.69929	8.58258	8.52654	9.46807	8.96943	8.82854	8.8438	7.69024	7.72326	7.65428	7.81145	8.25563	7.77881
NCU00436	7.17906	7.01806	7.79815	7.52859	7.01205	7.08922	7.6196	7.67223	7.92498	7.12894	6.75212	7.48031	7.55358	6.91269	7.07907	6.95276	6.76861	7.4891	7.33938	7.50167	7.82202	7.33379	7.47343	7.53652	7.69863	7.73915
NCU00437	4.46102	3.46013	5.08159	4.12197	4.38149	3.86118	4.72231	4.11749	6.18675	4.42193	4.16125	6.17484	4.88644	2.24146	3.69951	3.70837	4.7744	3.74234	3.33114	3.78803	5.39388	4.65172	4.35261	3.90681	3.65712	3.38804
NCU00438	5.44158	5.96241	5.28916	5.44923	5.35915	5.77244	5.38416	5.41458	4.49189	5.20781	5.37202	6.06259	4.67356	5.09452	5.66801	5.59464	5.48833	6.30567	5.96022	5.93695	5.53141	5.66386	5.49409	5.04884	5.56763	5.53223
NCU00439	-10	-1.75639	-1.33718	-10	-10	-10	-1.38914	-1.83466	-10	-10	-1.2159	-0.837596	-10	-10	-1.07827	-0.41378	-10	-0.992818	-10	-3.33039	-10	-0.54498	-0.337405	-10	-10	-10
NCU00440	8.80202	9.0353	9.28314	8.56076	8.66786	9.01444	9.29685	8.5691	8.27061	8.56009	8.19594	8.25125	8.18082	8.58288	9.0181	8.95865	7.61846	8.58367	8.5486	8.34675	9.53815	9.53882	9.64913	8.8133	8.50503	8.48604
NCU00441	7.28599	7.11091	7.50282	6.94594	7.29255	6.92808	7.56314	6.79376	7.36332	7.32256	7.60042	7.12537	7.06161	6.34797	6.72344	6.72436	6.98409	6.65502	6.87402	6.65419	6.99926	7.33286	7.45802	6.99556	6.49107	6.39189
NCU00442	8.20175	8.36321	5.74943	6.63305	8.19738	8.35704	5.64505	6.22757	7.43265	8.16175	8.3476	7.91972	7.81991	7.35509	8.18498	8.07705	7.86128	8.25761	7.95864	8.26099	4.59717	4.73331	4.96417	5.80117	5.43749	5.03458
NCU00443	11.3924	11.2302	11.0866	10.9805	11.4829	11.0984	11.0892	10.7985	11.4124	11.59	11.5269	11.367	11.5382	10.5505	10.923	10.9065	11.5844	11.1126	11.0116	11.0666	10.9182	11.0369	10.8825	10.6389	10.6651	10.7663
NCU00444	8.23351	7.82265	7.846	7.53309	8.20034	8.05982	7.82491	7.73685	7.45753	8.05321	8.1327	7.7798	7.65494	6.80532	7.85696	7.80985	7.63915	8.13874	7.71233	7.84685	7.61961	7.82511	7.94436	7.49611	7.84606	7.53793
NCU00445	7.05443	7.48317	5.82766	5.99445	7.1863	7.41753	5.82919	5.91119	7.1106	7.19509	7.23119	8.14409	6.47881	6.34772	7.09004	6.86974	7.18587	7.37894	7.29566	7.14763	5.82046	5.9847	6.05281	5.74286	5.99241	5.99479
NCU00446	7.02588	6.41338	6.31685	5.84132	6.97932	6.30131	6.4237	5.46603	6.94998	7.1667	6.56773	8.2042	7.36847	5.45431	5.69277	5.35045	7.08549	6.27929	6.42545	5.80115	6.41723	6.25357	6.00263	5.91059	4.74309	5.14645
NCU00447	7.40313	7.84622	8.39645	8.24954	7.46845	7.78778	8.64833	8.39857	8.04846	7.48324	7.41462	8.27867	7.82367	8.40558	7.46166	7.31983	6.98284	8.07989	8.67851	7.70209	8.92831	8.7158	8.86252	8.52884	8.27867	8.32169
NCU00448	5.24851	5.86881	4.90907	4.59637	5.2792	6.15592	4.69945	4.55074	5.55304	5.42568	5.81155	4.99199	6.10605	5.49621	6.22745	6.27589	5.72614	6.56401	5.74059	6.39282	4.69942	4.7175	4.5017	4.63012	4.58086	4.72092
NCU00449	2.55721	3.0635	0.847715	0.0677837	2.24486	3.58771	0.167718	0.70638	3.08721	2.30089	2.68165	4.73015	3.19138	10.9721	8.59266	9.25807	4.00988	3.05734	2.58222	3.43446	1.57691	0.761262	0.745524	-0.000190072	1.39268	-0.746609
NCU00450	9.41772	9.52591	7.15177	7.28607	9.79115	9.3425	7.11716	7.26484	10.0949	9.8573	9.76564	10.2578	9.85873	8.72238	8.87031	8.4426	10.0219	9.49946	9.61615	9.46817	6.31861	6.86268	7.25639	6.82413	6.32233	5.96947
NCU00451	6.27266	6.57698	4.6355	5.91849	6.67102	6.17213	4.54256	5.83789	7.19992	6.39465	6.71177	6.33664	7.1635	6.9296	5.90454	5.27728	7.2941	6.23948	6.30861	6.25407	3.12845	3.82868	4.19722	6.07599	4.20567	3.55727
NCU00453	8.28587	7.88715	7.58471	7.71175	8.05796	7.98468	7.60031	7.72215	7.20275	8.11566	8.01224	7.17983	7.7996	7.0401	7.99693	7.99393	7.43816	8.15251	7.899	8.2106	7.32798	7.34144	7.60219	7.29513	7.76486	7.53311
NCU00454	7.21748	8.39834	4.94728	6.4441	7.63297	8.24653	5.34402	6.71653	8.85454	7.70384	7.95198	8.2067	8.5507	6.86861	7.53992	7.29255	8.04412	8.47372	7.92511	7.8574	6.61837	5.35609	5.24196	5.74104	5.45323	5.47028
NCU00455	7.75294	7.88298	7.70927	7.30397	7.63578	7.8625	7.66764	7.42833	7.78769	7.7932	7.7464	7.52947	8.002	7.21395	7.60675	7.55144	7.28885	7.63571	7.68194	7.58342	7.36885	7.54339	7.61368	7.47523	7.16706	7.1263
NCU00456	8.57077	7.74545	7.35511	7.89354	8.53212	7.88246	7.65642	7.71417	7.34351	8.42449	8.49168	6.99064	7.63524	6.99533	7.70625	7.56544	8.6308	7.95088	8.44927	8.36629	7.30517	8.02035	7.82266	7.2301	6.68089	6.61776
NCU00457	7.57808	6.80154	10.3421	9.70779	6.20726	7.20543	10.2155	9.84344	4.78057	6.53574	6.15248	4.64744	6.66338	7.61272	7.35755	7.50972	4.55974	7.29727	7.22911	7.92942	10.5645	10.1454	10.4048	9.68291	10.3313	10.6148
NCU00458	8.42545	7.80266	7.60306	7.51262	8.47665	7.83234	7.49241	7.4654	8.52406	8.43793	8.86527	8.70542	8.55353	6.61056	7.56211	7.57575	9.25529	8.14023	7.6866	8.21285	7.37016	7.50234	7.52448	7.48212	7.68594	7.26322
NCU00459	4.02357	4.7225	4.7548	5.03961	4.11994	4.79883	4.95296	4.85711	4.01289	3.99855	3.76873	4.18777	3.77462	5.15621	4.6817	4.59248	3.13608	4.60558	4.74585	4.72135	5.50983	5.60332	5.94163	5.30693	4.39962	4.62988
NCU00461	13.157	11.9105	8.9506	6.48093	13.6207	10.7161	8.09812	6.4789	14.3172	13.4001	12.7767	14.1922	14.0434	10.308	9.35638	8.28572	14.1132	11.7038	10.8176	10.4531	6.78594	7.4512	7.51613	6.0647	5.66509	5.61542
NCU00462	-0.21808	0.260584	-10	-10	-0.221026	0.282087	-10	-10	3.29055	0.22043	0.970997	2.87982	1.30357	-10	-0.47633	0.0182308	2.69113	0.448652	-0.955351	0.683043	-10	-1.429	-2.41997	-10	-10	-10
NCU00463	8.27704	7.381	7.24982	7.65228	8.51275	7.12011	7.21641	7.57182	8.97354	8.53184	8.71328	8.62375	8.67395	6.61738	6.96347	6.8854	9.68384	8.09563	6.89996	7.67095	7.2802	6.91314	6.83757	7.74062	7.37965	7.0985
NCU00464	12.6571	9.53293	13.7743	13.9331	12.0958	9.43222	13.715	14.1502	11.4524	12.1688	12.6357	10.1228	12.487	11.4517	9.2135	9.25364	11.4414	11.1634	9.70905	9.98573	13.9773	13.7921	13.6986	13.6392	14.6327	14.4401
NCU00465	8.40264	8.03218	9.32135	8.85284	8.08718	8.13813	9.15315	9.05824	7.74934	8.25727	8.35632	8.07549	7.56432	7.36936	7.95518	7.99317	7.91698	8.46852	8.54928	8.65074	9.48909	9.01331	9.2808	8.96117	9.5659	9.50909
NCU00466	7.07073	6.38112	6.59823	6.66162	7.06979	6.46868	6.47788	6.70378	7.24183	7.12869	7.66131	7.44818	7.10485	5.98093	6.40679	6.36095	7.5809	6.63775	6.73035	6.67825	6.59049	6.64837	6.79116	7.14162	6.77251	6.67384
NCU00467	8.74021	8.0422	8.01694	7.91736	8.58209	8.16772	7.94077	7.73923	8.19	8.75828	9.13931	8.35109	8.56705	7.03226	8.04603	7.95739	8.23734	8.46882	8.2022	8.27972	7.21943	8.03577	8.14249	8.02931	7.64571	7.30659
NCU00468	5.51405	5.45485	7.22844	7.40653	5.07687	5.82503	7.40324	7.77066	3.85362	5.15425	5.35338	5.4458	4.39603	6.56312	6.18517	6.37917	4.91033	6.62362	6.26596	6.56788	7.9762	7.95908	7.84689	7.34128	8.43229	8.23635
NCU00469	6.56827	6.33621	6.39068	6.31455	6.49484	6.35418	6.39723	6.50411	6.01254	6.45266	6.85416	6.29948	6.25876	5.92176	6.68821	6.7127	6.13629	6.56028	6.60295	6.57819	6.04715	6.28947	6.35427	6.01293	6.63372	6.33972
NCU00470	6.28427	6.33365	6.08076	6.18645	6.31993	6.40575	6.06265	6.19984	5.90706	6.12519	6.50818	6.22785	6.1411	5.58513	6.45626	6.4577	6.10827	6.69955	6.51645	6.53827	5.85236	5.89413	6.12134	5.6441	6.23059	5.97097
NCU00471	4.05201	5.5401	3.98098	5.15171	4.26405	5.34507	4.01781	5.21984	3.45921	4.13575	4.06664	5.42556	3.61893	4.54463	4.78527	4.49664	4.74733	5.73801	5.9335	5.50418	4.63066	4.13328	4.05452	4.09994	4.77355	4.35324
NCU00472	8.39224	8.42857	7.43811	8.51125	8.13295	8.45109	7.37062	8.39364	8.47854	8.06128	8.59505	7.77681	8.78626	7.68851	8.26259	8.21284	8.08746	8.40828	7.93452	8.66779	6.87057	6.76058	7.01356	8.77852	8.44471	8.09495
NCU00473	4.79355	4.95591	4.53031	6.09086	4.85312	4.84137	4.62385	6.10497	6.48343	4.68229	4.92708	5.61872	6.12288	4.72883	4.45854	4.00553	5.79736	4.89938	5.22154	4.69675	5.87208	5.25185	5.26197	6.18459	5.48139	5.02021
NCU00474	-1.86503	-0.65142	-0.910278	-10	-2.13303	-0.59339	-3.28417	-10	-0.428808	-2.27654	-0.789004	-10	-10	-10	-2.9733	-2.89377	0.735198	-0.463351	-1.86735	-0.765988	-1.41555	-1.15481	-1.8174	-10	-1.83091	-0.687668
NCU00475	12.5979	10.3834	13.6362	13.7527	12.0743	10.4308	13.5792	13.9913	11.2471	12.1158	12.1071	11.2043	12.0184	11.6503	10.1793	10.2046	11.3681	11.7161	10.7403	10.903	13.6493	13.6355	13.5598	13.5663	14.4959	14.3139
NCU00476	8.30467	6.87425	9.13671	9.16619	7.84194	7.03027	9.01848	9.54868	6.84096	7.56579	7.56035	7.42661	7.81849	7.41668	7.01617	7.04409	7.06423	7.7577	7.02076	7.24573	9.37998	9.17637	9.07558	8.84331	10.4009	9.77312
NCU00477	11.6499	12.1041	10.0231	10.1492	12.0045	12.0374	9.97254	9.94543	12.1195	11.9968	11.7869	12.2645	11.9942	10.775	11.6244	11.4069	12.6042	12.3403	12.1468	12.0674	9.27058	9.6868	9.73902	10.2318	9.21052	9.05168
NCU00478	2.93092	5.36882	3.7976	4.89524	2.94483	5.13059	4.81014	5.22114	4.33362	2.95764	2.25653	3.09542	3.57066	4.10693	5.07496	4.75124	2.66484	4.31093	5.27445	3.83658	6.28638	6.43874	6.51102	4.61921	4.70097	4.66325
NCU00480	7.22523	7.27482	7.94097	7.60248	7.0701	7.48526	7.88923	7.5722	6.30535	7.13157	6.76992	7.18632	6.63037	6.81192	7.32343	7.16944	5.88868	7.12815	7.51148	7.38506	7.70274	7.81593	8.27984	7.51496	7.57344	7.69366
NCU00481	8.58789	8.2324	8.36324	7.55351	8.51898	8.34013	7.94499	7.41857	8.33311	8.61732	8.47967	7.96881	9.01892	7.00062	8.30259	8.23398	7.92085	8.32704	7.95722	8.16276	6.96875	7.70291	7.79034	7.10792	6.935	6.86838
NCU00483	5.26691	4.97175	6.55124	5.84903	4.76414	5.37721	6.59635	6.07236	2.92165	4.6629	4.91312	2.62543	3.8302	4.57932	5.28971	5.30023	2.35948	5.35711	5.32798	5.59906	6.74829	6.58016	6.69453	5.7258	6.77301	6.56493
NCU00484	9.78842	9.5063	9.47888	9.47686	9.73352	9.63852	9.50801	9.44178	9.73489	9.80347	10.0934	9.31351	9.79497	9.14443	9.59598	9.73337	9.70945	9.80885	9.84246	9.91427	9.45641	9.70116	9.52588	9.41501	8.8805	8.85208
NCU00485	1.79939	2.1505	1.05514	1.15843	1.15432	1.20853	-0.219216	0.33527	2.05119	0.525385	-1.63094	2.33233	0.871555	-10	2.20492	2.04565	0.514752	2.6016	2.0414	2.49803	0.0644427	1.14633	0.247558	0.487344	0.649087	0.377287
NCU00486	8.08518	8.17888	6.86623	7.42671	8.08896	8.28312	6.98335	7.35286	7.75854	8.04003	8.40628	7.93925	8.171	7.52808	8.05102	7.98031	7.891	8.4466	8.23099	8.21101	7.14679	7.16432	7.03487	7.09293	6.459	6.55693
NCU00487	5.44075	4.06914	6.73702	7.06309	4.78265	4.3127	6.54561	7.09273	3.8775	4.79622	5.11968	3.44197	5.71197	4.13478	4.52748	4.61073	4.01543	4.97784	4.31598	4.86951	7.21965	6.54174	6.51293	6.76083	7.92646	7.69875
NCU00488	9.38718	9.05958	9.39535	8.94775	9.22161	9.16238	9.40289	8.93225	9.02101	9.30864	9.13548	8.84991	9.16908	7.92831	9.08033	8.98388	8.69192	9.09014	9.13702	9.07353	8.95691	9.33183	9.43887	8.99684	8.74412	8.67377
NCU00489	11.8989	8.89582	13.1535	13.219	11.3911	8.78561	13.1548	13.2107	11.025	11.713	11.5803	9.96853	12.0118	10.6936	8.62884	8.63237	10.6707	10.2805	8.89285	9.2692	13.2807	13.0005	13.0703	13.0228	13.5094	13.6651
NCU00490	7.58502	7.4114	7.18811	6.99509	7.54957	7.46969	7.21775	7.03587	7.173	7.30514	7.40564	7.17997	6.83636	6.98813	7.44844	7.41515	6.60709	7.45021	7.17571	6.96357	6.52927	7.03583	7.18626	6.92377	6.71389	6.49536
NCU00491	1.85384	1.87297	0.937086	-0.25661	1.93193	2.04445	-0.634254	0.657198	2.22111	1.48441	2.19434	2.33233	1.04148	1.09915	1.7921	1.49311	1.55915	2.36381	1.51953	1.83865	1.64941	-1.2469	0.569486	1.07231	0.555978	-0.0377503
NCU00492	7.1846	7.97511	6.68701	6.91975	7.36953	7.97953	6.6173	6.98712	7.21592	7.38863	7.55726	7.0777	7.43908	7.56559	7.6681	7.73807	7.17659	8.30984	7.97454	8.2871	6.64879	6.80685	6.72313	6.40259	6.7962	6.54383
NCU00493	9.47772	9.40326	9.50338	9.07599	9.49742	9.38956	9.60193	9.07622	9.02522	9.41943	9.94212	9.34917	9.01682	9.36924	9.49082	9.53761	8.75972	9.48601	9.47159	9.35829	8.81134	9.68965	9.81716	9.52167	8.83052	8.74804
NCU00494	6.97987	7.27631	5.64428	6.12381	6.99366	7.41885	5.6489	6.04759	6.10138	6.77293	7.06593	7.12259	6.28501	6.00845	7.19499	7.06712	7.10369	7.54756	7.32061	7.47051	5.65712	5.57254	5.93825	5.66716	6.26824	5.86882
NCU00495	5.79878	6.48146	6.06659	5.88626	5.77619	6.53484	6.10731	6.08936	5.89684	5.91516	5.7869	6.04581	5.55023	6.00292	6.3151	6.1891	5.47761	6.60936	6.87257	6.42843	5.94265	6.19077	6.30871	5.87713	5.5718	5.57301
NCU00496	4.34085	5.22762	2.46724	2.9066	4.49677	5.28897	2.21674	2.85601	4.1205	4.25423	4.73249	3.81897	4.1599	5.73104	5.26983	5.07554	4.7184	4.31713	5.12577	5.43713	2.09804	2.47238	2.50453	3.47853	3.0264	2.85897
NCU00497	5.74518	5.97095	4.81241	5.25135	6.07783	6.28329	4.93721	5.25348	6.06838	5.77152	5.718	5.30488	5.81238	5.70999	6.29297	6.1746	5.60375	6.02827	5.83694	6.69862	5.13559	4.91726	5.01765	5.63637	4.93315	4.80561
NCU00498	7.35112	7.20187	5.96816	6.58524	7.30062	7.09921	5.75142	6.37558	7.74855	7.34907	7.70653	7.53946	7.48578	5.7188	6.92527	6.76997	7.80248	6.98488	6.62485	7.20131	5.22377	4.91857	5.39491	6.38638	5.64533	5.36272
NCU00499	10.2952	11.3896	8.58176	9.10747	10.6286	11.6347	8.04736	8.73694	11.1689	10.7819	10.9373	10.8666	10.8495	12.1248	11.2109	11.014	10.8541	11.5832	11.5473	11.5931	7.79791	7.46011	7.79071	8.98686	8.77979	8.86319
NCU00500	3.80395	5.03778	2.53279	3.40841	3.75666	5.0639	2.49104	3.00001	3.92783	4.17453	3.74063	3.64949	4.22973	3.34661	4.88981	4.99751	4.84085	5.55431	4.51311	5.19912	2.44839	3.2528	2.92694	1.806	2.80993	2.29649
NCU00501	3.86246	4.76038	7.75424	5.48489	3.62071	5.08301	7.76357	6.28887	2.83256	3.65011	3.84214	3.9209	2.78785	4.61522	5.0678	5.10608	2.82548	5.84505	5.36779	5.68483	7.57711	7.97381	8.23594	5.6815	7.61166	7.47672
NCU00502	10.937	10.3718	11.4235	11.1461	10.8118	10.3084	11.466	11.1472	10.5055	10.8766	10.8498	10.3149	10.9526	10.3253	10.355	10.2789	10.7567	10.4137	10.6678	10.4645	11.4451	11.4932	11.4303	11.3485	11.1101	11.2707
NCU00503	6.9743	6.56333	5.90421	5.29936	6.87748	6.84973	5.48639	5.19454	6.14269	6.87685	6.96856	5.7174	5.73904	5.84699	6.50869	6.45019	5.93641	6.72926	6.35508	6.36213	5.34291	5.11842	5.27601	5.80399	5.93225	5.70831
NCU00504	5.73904	5.04558	6.44966	6.2364	5.37191	5.44394	6.37255	6.37835	4.61186	5.23971	5.7577	4.68112	4.75179	4.58942	5.31212	5.67503	5.26121	5.63412	5.68135	5.73853	6.86558	6.96486	6.72641	6.26873	6.5185	6.64665
NCU00505	8.40209	8.10793	9.18325	8.61839	8.18768	8.41132	9.17307	8.85729	7.10902	8.08821	8.58216	7.44588	7.58147	7.38628	8.29455	8.3444	7.86736	8.70774	8.55947	8.4077	9.2764	9.49416	9.47211	8.42312	9.36279	9.12016
NCU00506	9.34834	9.33225	7.05964	7.97547	9.36746	9.3138	6.89059	8.04197	10.718	9.22151	9.53247	9.70628	10.3488	8.28947	9.29746	9.27864	10.0871	8.96067	8.62636	9.35045	7.38648	6.24281	6.2206	7.60557	7.65233	7.22156
NCU00509	4.67561	5.75076	2.06199	2.28166	5.11448	5.87173	1.8644	2.47226	4.78913	5.12811	5.88392	5.37685	5.41989	5.86118	6.5596	6.69817	4.76868	6.01125	5.79083	6.05406	2.27514	2.68643	1.8372	2.69804	2.77142	2.84866
NCU00510	3.48226	4.59528	-0.87352	1.43401	3.88215	4.61329	0.88187	0.629001	5.17781	3.85404	4.06179	5.2977	4.20968	3.17947	4.10183	4.21606	5.83866	5.72335	5.0452	5.86032	1.94314	1.70904	1.12625	0.366038	1.33514	0.671018
NCU00512	4.66393	4.98389	3.51435	4.41554	4.54103	5.05599	3.26042	4.11915	5.44111	5.0462	4.90017	5.0194	5.62015	3.96447	4.95207	4.64848	4.9502	4.65777	4.68621	4.76608	3.66275	3.08298	3.17635	4.2553	3.83667	4.00843
NCU00513	9.26026	8.66517	7.5777	7.56362	9.46647	8.64383	7.63282	7.41975	9.69792	9.53662	9.64147	9.71724	9.12192	6.96061	8.3069	8.26587	9.58602	8.62591	8.77447	8.63843	7.32455	7.46849	7.36129	7.59993	7.23706	7.09459
NCU00515	5.73818	7.35542	3.76421	5.86494	6.07841	7.43616	3.8981	5.77598	6.69737	6.16339	5.85609	6.41973	6.93916	7.73902	6.9394	6.85255	6.27693	6.85882	7.38655	7.21703	4.46178	3.68544	3.76583	5.48041	4.23359	4.09677
NCU00516	0.432654	2.57866	-1.16804	0.157637	0.87693	2.42218	-2.63504	0.501195	2.21865	0.913611	1.53699	1.79097	2.15462	1.7988	1.83234	2.04617	2.07171	2.96181	2.13744	3.17133	-10	-0.440335	-0.583308	-1.92848	-0.0663016	-0.360469
NCU00517	6.53232	7.13454	6.58086	6.15862	6.48604	7.33973	6.64383	6.2014	5.5052	6.52351	6.73068	6.10988	5.4711	5.956	7.27885	7.19231	5.58545	6.9738	7.26359	7.39689	6.46015	6.70564	6.70178	6.10201	6.31279	6.29945
NCU00518	7.90491	8.3158	6.7543	8.17903	7.99271	8.30045	6.73185	8.17868	8.80491	7.96682	8.02566	8.33328	8.78919	7.10122	7.93242	7.82152	8.8276	8.18443	8.31333	8.5908	5.55482	6.11058	6.36105	8.14064	8.03174	7.61777
NCU00519	8.96173	9.11726	8.63969	9.20796	8.98406	9.20463	8.73873	9.07613	8.20081	8.92737	8.82976	8.60982	8.48414	7.89571	9.14729	9.1383	9.20615	9.40516	9.47556	9.8002	8.49437	8.84292	8.72564	9.08157	8.72195	8.69629
NCU00520	6.11165	6.94853	8.95315	8.96398	4.99104	5.60429	9.17565	8.81783	5.33603	5.04747	5.02574	4.85109	6.47963	8.04135	5.25954	4.86726	4.15987	5.17665	6.89807	6.08679	8.82127	9.14111	9.10891	9.21423	8.2917	8.25707
NCU00521	8.0602	8.41396	8.35049	7.81256	7.97935	8.31811	8.86813	8.30587	7.21965	7.75517	8.32257	8.1227	6.94829	8.36626	8.06493	8.13418	6.51024	8.37115	9.31863	8.65179	8.82779	9.23393	9.12029	7.33631	8.0557	7.76466
NCU00522	8.6138	8.30936	8.61287	8.72929	8.26161	7.39387	8.92736	8.23755	7.98151	8.39959	8.43414	7.96617	8.05374	8.85248	7.20293	6.9939	7.80519	7.20551	8.84391	8.05704	8.17569	8.48153	8.09929	9.21931	7.13277	7.20015
NCU00523	6.87806	7.22972	6.05896	6.2788	6.8896	7.09932	5.95953	6.32685	6.75245	6.97909	6.94066	6.52758	6.65496	5.65199	6.79545	6.64496	7.27265	6.91953	6.90987	7.02655	5.98757	6.07791	5.8713	5.536	6.52605	6.29848
NCU00524	2.49989	4.20781	0.961241	0.786022	2.55709	4.3005	-0.345538	0.0200456	2.37232	2.81995	3.05477	2.92648	2.28015	2.41728	3.58592	3.32352	3.55578	3.84651	3.99598	4.28219	-0.61442	1.27587	-0.225495	0.799437	-0.0297757	0.683925
NCU00525	-10	-10	-10	-10	-10	-10	-10	-10	-10	-10	-10	-10	-10	-10	-10	-10	-10	-10	-10	-4.12199	-10	-10	-10	-10	-10	-10
NCU00526	0.320986	0.225965	-10	-1.85624	-0.263925	0.871019	-2.62712	-1.07263	0.643284	0.702446	0.650459	1.98332	1.15791	-0.893717	0.0696496	-0.36225	2.37106	0.0941673	0.96694	0.431045	-10	-2.6548	-3.74531	-10	-1.75881	-2.61558
NCU00527	7.75326	7.24123	7.27419	7.5322	7.71784	7.16983	7.36151	7.66184	7.89554	7.83903	7.9928	7.57483	7.82338	6.61389	7.11733	7.06043	8.47655	7.30922	7.67223	7.50237	7.54018	7.64288	7.31406	7.75952	7.75166	7.77518
NCU00528	6.56659	6.99685	6.83151	6.35533	6.74433	7.02267	6.80702	6.57691	6.54814	6.74554	6.83615	6.67027	6.42452	6.51876	7.01892	7.00203	6.37792	6.93288	7.14929	6.85297	6.82594	6.94388	7.0837	6.48126	6.5697	6.57833
NCU00529	-10	-0.713576	-10	-10	-10	-10	-10	-10	-10	-10	-1.17309	1.20522	-10	-10	-10	0.0440708	-0.20797	-0.847436	-10	-1.28758	-10	-10	-10	-10	-10	-10
NCU00530	-10	-10	-10	-10	-10	-10	-10	-10	-10	-10	-10	-10	-10	-10	-10	-10	-10	-10	-10	-10	-10	-10	-10	-10	-10	-10
NCU00531	-10	-10	-10	-10	-10	-10	-10	-10	-10	-10	-10	-10	-10	-10	-10	-10	-10	-10	-10	-10	-10	-10	-10	-10	-10	-10
NCU00532	-1.44898	-10	-10	-10	-10	-10	-1.10057	-0.546086	-10	-1.09294	-10	-10	-10	-10	-10	-0.710173	-0.781641	-10	-1.00568	-1.04182	-10	0.687321	-0.955726	-10	-10	0.495932
NCU00533	-10	-10	-10	-10	-10	-10	-10	-10	-10	-10	-10	-10	-10	-10	-10	-2.63074	-1.11724	-10	-3.92625	-10	-10	-10	-10	-10	-10	-10
NCU00534	-0.405727	1.74613	-1.37237	-0.32422	0.66541	2.43263	-0.716512	0.00199915	2.08977	0.157003	0.0708374	1.12721	0.836365	2.21355	1.79344	2.12742	1.9726	2.34465	1.94138	2.8553	-10	-0.159232	-1.54252	-1.71777	-0.408721	-0.827827
NCU00535	5.68454	6.02741	5.24152	4.31407	5.70865	6.29385	5.16617	4.4811	5.48183	6.05955	6.16388	5.85696	5.73415	5.44127	6.09989	6.23004	6.83531	6.72493	6.28691	6.84382	5.51419	5.6837	5.4683	4.44778	4.15688	3.88781
NCU00536	7.50488	6.58954	8.06137	7.58267	7.63293	6.04219	8.44165	7.44725	8.20125	7.53508	7.7768	7.81154	8.05385	6.5548	5.45319	5.06545	7.63348	6.14578	6.6533	6.5246	8.06039	7.74437	7.81928	8.07645	7.83067	7.93234
NCU00537	9.0992	9.65945	6.88249	7.9956	9.32479	9.30083	7.00808	7.944	9.39203	9.15021	9.53264	9.09663	9.1898	8.97276	8.55919	8.35772	9.68512	8.99843	9.51572	9.33119	5.46608	4.96117	4.87141	7.51848	6.67016	6.41471
NCU00538	5.73888	6.23481	5.56583	5.68275	5.96791	6.20159	5.60632	5.89945	5.44741	5.75267	5.43789	6.08852	5.34855	6.1184	6.27013	6.20558	5.24211	5.87773	6.43758	6.23535	5.59721	5.53382	5.65263	5.27821	5.44369	5.51123
NCU00541	8.58413	9.2223	9.2842	8.62337	8.30096	9.03761	9.3764	8.58843	7.71522	8.46666	8.57589	8.14585	8.20209	9.87023	8.8685	8.877	7.64036	8.96547	9.71174	9.43946	8.99008	9.38858	9.19653	8.9325	8.51394	8.629
NCU00542	6.65424	6.83539	8.32552	7.91711	6.2099	6.82109	8.31575	8.14483	8.06126	6.1809	6.10105	4.74769	5.8191	7.23109	6.78705	6.73287	5.05011	6.6835	7.34878	7.19782	8.71968	8.79251	8.82469	7.96357	8.53729	8.60728
NCU00545	6.11454	6.73323	6.55354	6.29336	6.02099	6.97513	6.48981	6.13794	5.65729	6.00512	5.37708	6.16573	5.24968	7.10431	6.96059	6.9739	5.93736	6.61331	6.6142	6.55242	7.04072	6.7644	6.62157	6.75389	5.95093	6.37095
NCU00547	1.33184	2.52168	-1.67421	-1.61157	1.47402	2.39266	-2.31114	-2.75665	3.09881	2.54374	2.56559	3.50302	3.19326	0.993636	1.63781	1.56662	4.326	2.4109	2.08377	2.55724	-1.44252	-1.53147	-2.84436	-2.01962	-0.704068	-1.39271
NCU00548	6.27765	5.94047	6.146	5.77753	6.28855	5.84058	5.98892	5.73566	5.95034	6.14746	5.94186	5.89305	5.88683	4.82713	5.46704	5.38754	6.56143	5.9072	5.76411	6.30154	5.44392	5.8057	5.53566	5.41592	6.17569	5.86692
NCU00549	8.83864	9.1717	7.0123	7.07503	8.68442	9.2316	6.89289	6.77689	8.44118	8.85361	9.27897	8.36499	8.66202	7.69564	8.90067	8.89479	9.20899	9.25954	9.10232	9.91534	5.95686	6.38741	6.08359	7.09413	5.40327	5.39178
NCU00550	5.68339	6.37831	5.81978	5.32541	5.84852	6.53357	5.77724	5.53173	5.33432	5.79148	5.82489	5.62931	5.5599	5.52526	6.1961	6.25267	4.96653	6.69452	6.58605	6.9599	6.039	5.80987	5.90229	5.50156	5.89275	5.89127
NCU00551	7.94501	8.24506	7.31624	7.19794	8.00257	8.40007	7.01523	7.01569	7.30012	8.09017	7.83947	7.42057	7.79828	7.33154	8.10517	7.91351	7.30102	8.00991	8.15925	8.51178	6.40584	6.66308	7.0711	6.86097	6.5768	6.72666
NCU00552	9.70714	9.11808	7.87328	5.96756	10.2626	8.72869	7.48016	5.60291	8.9378	9.72998	10.0711	9.73963	7.27263	9.51028	9.17835	9.21153	8.58561	8.93469	11.2253	12.0136	6.58796	8.45443	7.98518	6.24772	4.97994	5.03973
NCU00553	7.43611	7.94556	6.72193	7.39634	7.43256	7.78985	6.87099	7.30914	7.71324	7.41281	7.68517	7.79114	7.70736	7.21588	7.39658	7.21649	7.39843	7.6874	8.08048	8.02937	6.83899	6.13817	6.32297	7.36312	7.0912	7.00679
NCU00554	8.70568	6.03432	9.51745	10.0593	8.54446	5.8905	9.42515	10.021	9.49226	8.49955	7.98949	7.69076	9.3525	7.84317	6.87953	7.01772	8.02763	5.73276	5.53698	6.16809	9.96127	9.03876	8.8554	9.82814	9.55651	9.70423
NCU00556	7.01652	7.40889	7.92709	6.91029	6.80342	7.28069	7.82954	6.90241	6.06151	6.70786	6.59669	6.40229	6.10011	7.35883	7.42062	7.46916	5.03372	7.7873	7.91516	7.52519	7.75135	7.80907	7.71516	7.01374	6.71901	6.69873
NCU00557	-1.39908	1.77945	2.11992	-1.92456	-1.15106	1.19593	1.39823	0.837243	-10	0.290393	-0.544003	-0.750661	-0.626472	1.60112	0.803606	1.01419	-0.983275	1.89713	1.48767	1.61355	2.15138	1.47747	1.10191	-10	0.15106	-0.12074
NCU00558	3.40261	4.88863	2.38566	3.43289	3.5567	4.74533	2.51975	3.85284	2.57753	3.24933	3.50522	3.25107	2.16086	5.17031	4.2214	4.13888	2.71928	4.23375	6.10616	4.66218	3.27431	1.87544	1.98451	2.87016	3.55041	3.46509
NCU00559	6.4603	8.02208	2.91365	3.27436	6.28891	8.16105	2.64392	2.63349	6.00182	6.64309	6.83818	4.95296	6.62182	5.66656	7.30199	7.24098	5.41748	7.88963	6.71672	8.37984	2.74647	2.59721	2.72145	3.30022	2.7424	2.64176
NCU00560	7.13085	7.53249	6.3138	6.18843	6.71068	7.45085	6.0596	6.541	6.2111	7.08952	7.74276	5.72902	6.73636	5.66427	6.8298	6.93214	6.21337	7.81248	6.97709	7.91614	6.79233	6.08252	6.22371	6.06875	7.44276	7.31381
NCU00561	5.99834	7.72946	2.81189	3.52044	6.0497	7.87792	2.99312	3.41842	5.57999	6.23335	6.25091	6.48064	5.77038	5.96505	7.01793	7.0794	6.75716	9.27016	8.13058	9.26686	2.60686	3.22494	2.48946	2.7903	3.52577	3.39987
NCU00562	9.04762	8.56683	8.1403	7.89235	8.98058	8.61424	7.92631	7.78076	8.73905	9.19363	9.74337	8.42783	9.21003	7.29995	8.22558	8.11676	9.14725	9.30142	8.74642	9.14705	7.74078	7.72726	7.84926	8.18418	7.78746	7.84926
NCU00563	2.9103	3.35395	2.51539	2.61636	2.85184	3.5213	2.34416	2.99314	2.56149	2.8421	2.94453	3.41229	2.93381	1.79654	3.13003	2.88386	3.89463	3.86688	3.54793	4.02563	2.50109	2.4836	3.06736	2.11664	3.59496	3.20529
NCU00564	9.3476	9.11029	9.47722	9.16505	9.23042	9.18559	9.46146	9.28904	9.53365	9.22114	9.39898	9.49002	9.47811	8.6826	9.06013	9.03522	9.45219	9.49389	9.44053	9.51172	9.49829	9.50397	9.32255	9.02957	9.42451	9.30614
NCU00565	7.20784	7.00473	7.60724	7.06178	7.25538	6.6445	7.51753	7.30151	8.62146	7.35368	7.22973	8.93015	8.16199	5.57665	5.99455	5.5927	8.09256	7.3772	7.98018	6.72818	8.09191	7.4389	7.28195	7.47127	7.56263	7.58476
NCU00566	9.9322	9.86761	9.10114	9.52419	9.94842	10.1296	9.09067	9.55905	9.94459	9.74348	9.49871	9.84808	10.0317	8.92144	9.64317	9.5628	10.4929	10.4307	10.2934	10.2865	9.05449	9.11871	9.03435	8.6823	9.38926	9.1346
NCU00567	9.10162	6.16823	8.96272	9.22495	9.14605	5.80586	8.90493	8.93727	9.73008	9.29424	8.58328	8.8129	10.4805	6.80891	5.49182	5.07096	9.78077	6.17437	4.51681	5.3464	9.42012	8.52117	8.48982	9.68614	8.92357	9.16507
NCU00568	6.74264	6.69448	6.68239	6.63071	6.83377	6.5122	6.812	6.79243	6.90818	6.77623	6.49718	6.96351	6.96498	5.98055	6.46613	6.43271	6.75261	6.66263	6.81093	6.63613	6.13397	6.72434	6.61749	6.21659	6.19324	5.92013
NCU00569	7.0438	6.74661	7.36985	6.94953	7.00535	6.70984	7.30845	6.95158	6.96519	6.86759	7.00886	6.96208	7.56483	6.16737	6.50903	6.6511	6.93219	6.78578	6.83595	6.8701	7.21166	7.42416	7.18862	6.5392	6.80295	6.49411
NCU00570	6.42806	6.29561	6.71173	6.4793	6.26875	6.50937	6.67077	6.78364	5.70772	5.99997	6.35354	6.21156	5.8493	5.95953	6.32041	6.34889	5.77071	6.78624	6.74926	6.74132	7.12758	7.18698	6.85701	6.31824	7.11597	6.83017
NCU00571	8.83146	8.36401	8.43643	8.37953	8.72869	8.38789	8.44057	8.44339	8.5682	8.70759	9.04606	8.55348	8.80244	7.89163	8.30146	8.23467	8.64976	8.44603	8.71959	8.3485	8.0814	8.57023	8.51573	8.32865	8.1176	8.16563
NCU00572	3.92141	5.28625	1.82781	2.76292	4.29436	5.51335	1.93687	2.51113	4.68541	4.18752	4.24985	5.37576	4.15376	4.80455	4.97068	5.22021	5.33946	5.73999	5.64418	5.96804	3.06867	2.75877	2.4425	2.07171	2.91062	2.04144
NCU00573	9.71673	10.0344	9.41591	9.98485	9.61641	10.0354	9.53963	10.1109	9.26407	9.48339	9.20615	9.13134	9.34105	10.1119	9.67014	9.53372	8.98848	9.87313	10.446	9.78398	9.13743	8.99522	8.95096	8.89328	8.9062	9.10231
NCU00574	3.31589	4.90711	3.01047	3.87819	2.80512	4.59773	2.27664	3.81279	2.69143	2.61408	2.81666	4.27452	2.70444	5.25397	3.22711	3.87789	3.68993	4.24481	5.38099	4.50184	0.897333	2.03136	1.91772	1.32023	1.80391	2.51079
NCU00575	9.51716	9.51813	9.11884	10.1434	9.43408	9.49005	9.11263	10.2591	9.51506	9.31788	9.0496	8.36314	9.50581	10.6367	9.86933	9.87591	8.14072	8.91754	9.12441	9.30228	8.99991	8.23786	8.20011	9.93783	9.83954	9.82214
NCU00576	6.34055	6.80057	6.47747	6.39679	6.46271	6.71719	6.43031	6.22472	7.34133	6.33317	6.19461	7.32628	6.59083	6.95594	6.455	6.36461	6.67933	6.82023	7.41925	6.52107	6.54404	6.44871	6.28619	6.77104	5.89848	6.11272
NCU00577	6.29834	6.5825	6.42664	6.14497	6.40528	6.70039	6.49689	6.36764	6.64697	6.29548	6.44131	6.90516	5.68484	5.66395	6.35716	6.35305	6.8094	6.75509	6.94533	6.50025	6.27043	6.74986	6.68702	5.77941	6.56094	6.29954
NCU00578	7.84104	7.00068	7.57228	6.96541	7.69489	7.07115	7.57703	6.94131	7.01921	7.85146	8.23157	6.97768	7.25872	5.15983	6.94466	6.94171	7.67746	7.2201	6.88304	7.1885	7.44247	7.61612	7.60488	6.83906	7.21366	7.16659
NCU00579	8.36863	8.28499	8.13538	7.66249	8.45357	8.28737	7.87064	7.69252	7.98092	8.50881	8.39623	8.45721	7.80301	7.16786	7.8696	7.71291	8.70536	8.19882	8.12373	8.55962	6.94627	7.30843	7.50304	7.58705	7.20246	7.22107
NCU00580	7.92921	7.02911	6.78242	5.5128	8.39211	6.54174	6.59651	5.53815	9.28249	8.35634	8.13169	9.66025	6.9632	5.21414	6.02321	5.96795	9.7036	6.84168	7.22273	7.08216	6.03439	6.15919	6.05262	5.93277	5.59411	5.52972
NCU00581	6.62202	6.53961	6.4555	6.00869	6.30876	6.53067	6.46198	5.94438	6.44399	6.53402	6.81209	5.86935	5.54291	5.88725	6.31358	6.31833	6.13492	6.74798	7.04177	7.18801	6.4715	6.3118	6.14407	5.7574	5.66786	5.62426
NCU00582	8.05747	6.84859	8.27627	7.57741	8.71532	6.93028	8.30589	7.5074	7.27716	7.82722	7.94995	7.66733	5.77023	6.17776	6.70959	6.54885	6.68218	7.73702	9.21396	10.1218	7.4923	8.10763	8.06931	7.53444	6.98637	6.79745
NCU00583	-0.0339466	2.50303	-0.300145	0.0255337	0.799031	2.82924	-1.93707	0.202376	1.50325	1.65553	0.82113	3.93239	2.05255	1.96625	0.636837	1.77525	2.0823	1.73174	3.61725	4.24712	-0.0684515	0.357172	0.114664	0.35445	-10	-0.34057
NCU00584	8.08741	7.38164	7.96825	7.63508	8.21287	7.08809	8.08055	7.49257	7.49146	8.00291	8.37494	7.62906	7.20888	6.26809	6.84417	6.76779	7.65041	7.17062	8.3713	8.94552	7.9337	8.3101	8.29331	7.95625	7.28954	7.39747
NCU00585	9.62481	9.14343	8.46222	8.14199	9.73021	8.90907	8.15243	8.01268	8.60702	9.37972	9.25244	7.86929	7.7045	8.78326	8.88797	8.96666	8.32081	9.03516	10.2527	11.7612	7.98668	8.36686	8.15889	7.85676	7.20062	7.12296
NCU00586	7.03528	8.42898	5.24762	5.26616	7.15188	8.22986	4.86154	6.1683	5.68445	6.59667	6.16201	5.54534	5.44739	4.84078	6.87111	6.65148	7.86091	9.00196	8.26342	9.23291	3.19116	3.9655	3.55044	4.52669	3.90271	2.6514
NCU00587	8.25955	8.22047	7.65988	7.28152	8.28849	8.19406	7.48679	7.53152	8.39645	8.26778	8.18713	8.67562	8.15967	7.49356	7.95706	7.82025	8.36165	8.13511	8.27696	8.51914	7.01062	6.72859	6.78769	7.52956	7.11312	7.08142
NCU00589	7.74973	8.39767	8.1609	8.38667	7.92535	8.41042	8.13537	8.73414	7.22532	7.85039	7.36223	7.69325	7.55881	8.70864	8.11465	7.9924	7.46795	8.6204	9.03995	8.66538	7.83908	7.35438	7.43875	7.83325	8.01272	7.90379
NCU00590	9.2411	8.67754	7.26724	7.34032	9.23695	8.33456	7.04799	7.20954	9.66465	9.33351	9.80239	10.0228	9.40659	6.67984	7.78245	7.41319	10.1235	8.56508	7.91932	7.80811	6.71404	6.8111	6.50183	7.46865	7.1371	7.15139
NCU00591	8.80127	10.8421	4.67493	4.3039	9.35265	10.1307	4.61022	4.03377	10.202	9.39008	9.53931	12.5376	9.03542	7.87781	8.93782	8.06622	10.9709	10.3066	10.3191	9.17728	3.98662	4.76882	4.66917	3.79415	3.84518	3.42191
NCU00592	6.66225	6.09462	6.71383	6.42278	6.4831	5.93589	6.7004	6.54282	7.27645	6.71216	7.09195	6.28096	6.73462	5.25103	5.83037	5.8767	7.20709	6.53978	6.68069	6.56223	6.71033	6.70307	6.51211	6.5778	6.76666	6.77856
NCU00593	8.27285	7.94699	7.22815	7.49092	8.20072	7.88501	7.08476	7.52981	7.859	8.11409	8.29337	7.51283	7.90506	6.91024	7.78936	7.73976	7.92045	7.93296	7.90346	8.14034	6.61816	6.72099	6.89276	7.02784	7.48108	7.09917
NCU00594	-0.0223587	-10	-0.87352	-1.54784	-0.189381	-1.2347	-1.92549	-0.370999	-10	0.404079	-0.167283	-10	-0.249752	-10	-1.61461	-0.535086	-0.0215922	-0.426593	1.33933	1.88501	-10	-1.95317	-10	-10	-1.47222	-1.32898
NCU00595	6.41596	7.5583	6.01747	6.80624	6.54297	7.32349	5.74228	6.68203	6.53137	6.37771	6.63888	7.3871	6.89192	8.60878	7.5206	7.40346	6.97798	7.3744	8.65062	7.33535	5.78761	5.45129	5.52746	6.56845	5.93886	6.03491
NCU00596	7.02307	7.04173	7.33654	7.72434	7.05445	6.82895	7.46672	7.73966	7.72395	7.01119	7.22375	7.54915	7.977	7.12203	6.66076	6.23907	8.69023	7.58522	7.44801	7.38074	6.94176	7.2359	7.06901	7.84594	7.34465	7.49333
NCU00597	3.22476	2.74497	6.98887	5.74474	2.629	1.69611	6.94053	6.49588	2.67035	2.34416	2.57785	2.90918	3.64105	3.40469	2.03748	2.12971	4.24152	4.37169	3.44924	3.64094	7.99486	7.9478	7.88217	5.92324	8.22781	8.12038
NCU00598	7.86607	7.81499	6.85637	6.89432	8.21165	7.97888	7.19746	6.58151	8.0344	7.9382	7.93167	8.36026	7.33777	8.02162	8.30783	8.46488	8.3257	8.09611	8.05952	8.36874	6.76496	7.21302	7.02942	6.57676	6.34815	6.15471
NCU00599	5.97067	5.19399	7.59832	6.18201	6.23999	5.21911	7.81492	6.2741	7.06524	6.13946	6.31576	6.05865	7.55771	4.33166	5.11723	4.89714	6.50493	5.40735	5.11962	5.42968	7.70759	7.66106	7.83869	6.45129	6.84719	6.83971
NCU00600	9.42545	10.1343	8.76391	8.8286	9.3674	10.1813	8.91032	8.95583	9.13033	9.27635	9.23654	8.53329	9.06895	9.74754	10.1638	10.0265	9.15688	9.60791	10.2153	9.96785	8.54291	8.94292	8.87835	8.31134	8.55258	8.44412
NCU00602	6.05952	5.54876	7.43962	7.65855	5.59736	5.43147	8.18659	7.3523	7.49933	5.94773	5.86108	5.49429	6.79938	5.22818	5.89652	5.86839	6.17672	5.24127	5.85422	5.81951	7.55727	7.25858	7.2527	7.52811	7.59895	7.52856
NCU00603	-1.27762	0.0369726	-2.12878	-10	-10	-10	-10	-10	-10	-2.17311	0.314426	-0.629197	0.494991	-10	-2.38444	-10	-10	-10	-1.08585	-2.12199	-10	-1.20842	-0.713968	-10	-10	-10
NCU00604	3.22342	4.81039	2.87099	4.1843	3.28257	4.84043	2.81187	4.40496	4.10628	3.48916	3.36025	3.28258	3.3823	4.28569	4.93935	5.21833	4.0439	5.53255	4.92503	5.8521	3.54045	2.81139	2.63245	3.3246	3.2764	3.0261
NCU00605	4.66503	4.31522	6.88705	6.09876	4.28584	4.46418	6.73289	6.69002	2.82273	4.31729	4.16163	3.07226	3.33591	4.35062	4.78294	4.79696	3.17725	4.83625	4.70121	5.0535	6.71741	6.46387	6.76202	6.10699	7.2376	7.26568
NCU00606	2.21106	4.07819	2.00211	3.02441	2.10294	4.36579	1.90657	3.84623	1.48523	1.68314	2.23835	1.95902	1.65924	3.78473	4.42709	4.61618	1.94576	4.45855	4.51841	4.899	0.276095	2.38878	2.39697	3.55033	5.27465	4.81493
NCU00607	-0.51	5.52924	-2.68309	-10	-0.583913	4.2029	-2.73505	-1.18057	-0.879691	-1.14246	-10	0.401453	-10	2.58331	2.57492	0.462699	0.391231	1.83288	4.36931	1.84541	-10	-0.762737	-10	-10	1.30317	0.857838
NCU00608	8.6108	8.59828	4.32208	4.46728	8.80337	8.45618	3.9739	3.94407	8.49024	8.88931	9.19722	9.41727	8.3306	6.99409	7.65279	7.36536	9.61316	8.58321	8.12794	8.41495	3.57416	3.48263	3.44967	4.3235	3.71789	2.74733
NCU00609	6.62643	6.73577	6.67236	6.39252	6.60183	6.93431	6.59261	6.43198	5.43188	6.44978	6.71853	5.95165	5.45595	6.65565	6.27806	6.17224	5.78407	7.41758	6.88214	6.7564	6.25301	6.51632	6.47027	6.19204	6.34729	6.10808
NCU00611	6.267	7.18819	5.2663	5.7971	6.58348	7.41015	5.23067	5.79643	7.55523	6.48637	6.18934	7.43638	7.07651	5.99276	6.95361	6.92447	7.26884	6.92072	6.86916	7.48759	6.41742	5.29405	5.18246	5.47246	5.9245	5.57616
NCU00614	7.82582	7.60409	7.76675	7.66128	7.77418	7.66907	7.72728	7.64623	7.43205	7.90385	7.87476	6.98521	7.75862	6.77327	7.45118	7.3516	7.52503	7.8179	7.82984	7.80488	7.29108	7.57811	7.91175	7.62593	7.35391	7.27748
NCU00616	6.00184	6.38187	4.70435	4.92291	6.0185	6.42449	4.53284	4.8277	5.55397	6.03892	6.27315	6.32108	5.70614	5.21946	6.04161	5.95547	6.38363	6.77237	6.52276	6.75637	4.26908	4.91095	4.92146	4.19307	5.01266	4.77367
NCU00617	8.32638	7.35527	8.22161	7.59412	8.3717	7.48734	8.28971	7.66621	8.21942	8.13262	8.78045	8.30004	8.13642	7.43887	7.52348	7.66111	7.59416	8.0515	7.15364	7.76868	7.71593	8.19766	8.33966	7.64253	7.76303	7.63715
NCU00618	12.4043	10.5841	13.1954	12.9808	12.1084	10.6869	13.1978	13.0388	12.278	12.2658	12.5253	11.5937	12.6988	11.5997	10.2823	10.3788	11.9089	11.4611	10.5882	10.9531	13.3109	13.1071	13.0136	12.6873	13.4295	13.4124
NCU00619	7.26697	7.70162	5.64566	6.5085	7.40702	7.48764	5.68935	6.74294	7.92039	7.19739	7.53235	7.80682	7.34522	6.58372	7.37893	7.27877	7.90202	7.38842	7.80517	7.35722	6.26936	5.94621	5.82569	6.46961	6.14961	5.85866
NCU00620	5.81389	6.20067	5.3663	5.49568	5.83179	6.29357	5.51952	5.61343	7.04848	5.93603	6.27619	5.81149	6.44369	5.88247	6.24565	6.39671	6.20116	6.6558	6.2429	6.513	5.75352	5.55194	5.50802	5.75106	5.58345	5.31284
NCU00621	7.61681	7.20576	6.85458	6.90595	7.56185	7.34252	6.60504	6.80535	7.07971	7.55904	7.31895	6.90102	7.37358	6.2911	7.06679	6.85846	6.87541	7.00202	7.06945	7.04171	6.29561	6.30303	6.68369	6.70772	6.748	6.87259
NCU00622	6.73514	6.89547	7.08692	6.82399	6.53349	7.0445	7.1532	6.68346	5.75758	6.6129	6.46443	5.7794	5.81354	6.12491	6.83716	6.7106	5.60018	6.99612	6.98187	7.0012	6.68305	7.35112	7.49636	7.05492	6.49817	6.58795
NCU00623	7.53091	7.49115	7.62488	7.37746	7.35881	7.51334	7.72415	7.5827	6.62224	7.29826	7.28023	6.58345	6.2934	6.83937	7.38426	7.46832	7.2283	7.88238	7.88096	7.96452	7.21894	7.81125	7.5311	6.90651	6.83276	6.69108
NCU00624	7.70385	7.39665	7.48904	7.39039	7.71919	7.55657	7.73953	7.6252	7.28704	7.431	7.96655	7.54275	7.11885	7.10416	7.43982	7.52212	7.219	7.91341	7.91936	7.61429	7.4843	7.71907	7.83097	7.55828	7.53819	7.20279
NCU00627	10.32	10.5052	8.8364	10.085	10.3111	10.481	8.75709	10.3217	10.5259	10.4646	10.2604	10.1627	10.3876	11.1492	10.5025	10.464	10.9326	10.264	11.0766	10.4632	8.21577	7.94005	7.82496	9.87479	8.81758	9.11026
NCU00628	5.69683	5.98195	5.41315	6.45404	5.99	6.23769	5.31941	6.53079	5.65138	5.8988	6.04253	5.47209	5.54365	5.29071	6.01965	5.97197	5.52125	6.18725	5.95479	6.28598	5.56074	4.99986	4.94538	6.18442	5.97174	5.96798
NCU00629	8.74412	8.23243	9.99528	10.2056	8.19442	8.1917	9.89642	10.1913	7.49883	8.35223	7.90751	6.91539	8.09268	8.04577	7.99362	7.75264	7.1979	8.15337	8.22704	8.91425	9.03363	9.09547	9.24656	10.1994	9.73163	9.70553
NCU00630	5.67611	5.87315	4.66576	4.40236	5.61818	6.16245	4.65355	4.35858	5.12177	5.60173	5.9374	4.67012	4.6985	4.57155	5.67708	5.93516	5.16835	6.25153	5.99675	6.26509	4.85047	4.59466	4.54958	4.39682	4.31454	4.13871
NCU00631	5.34563	6.65844	4.73581	5.70127	5.41316	6.88838	4.68693	5.77285	5.48443	5.37706	5.16418	4.75227	6.05467	6.2316	6.86917	6.75329	4.94835	6.5278	6.77569	6.60543	5.01337	4.49266	4.78376	4.81457	4.73816	4.62514
NCU00632	6.54769	7.29101	6.53057	6.5544	6.67895	7.39601	6.61593	6.70556	5.7164	6.57856	6.87643	6.31555	5.8869	6.58449	7.25729	7.21256	5.45732	7.66833	7.54386	7.6313	6.56745	6.58105	6.73332	6.40797	6.66162	6.37123
NCU00633	7.25893	6.00307	7.86648	8.87218	8.06199	6.8369	7.68044	8.71669	7.98809	7.87554	7.85037	7.67474	8.01182	7.34705	7.56936	7.49046	8.11356	6.45374	6.74088	6.39146	7.63696	7.27748	7.35025	8.93802	8.07827	7.77576
NCU00634	11.7353	9.21065	12.9289	12.9817	11.119	9.32273	12.9397	13.1088	10.4853	11.3119	10.7654	10.0936	11.6014	10.6161	9.03411	9.07286	10.3497	10.8246	9.37034	9.71776	13.0344	12.9763	12.8742	12.4996	13.5534	13.5633
NCU00635	11.4454	9.50106	12.1749	12.2666	11.0676	9.74764	12.191	12.3633	10.1765	11.1846	11.3982	9.50469	11.3938	10.6262	9.60571	9.76102	10.2966	10.4279	9.89538	10.3361	12.3756	12.3516	12.141	12.5878	12.6288	12.79
NCU00636	10.2743	9.61081	10.5716	10.3005	10.1567	9.62769	10.5786	10.3193	10.1931	10.2717	10.3002	9.8493	10.4889	9.54426	9.58409	9.64689	10.1546	9.85277	9.75858	9.82011	10.6436	10.6588	10.5381	10.1928	10.2506	10.4183
NCU00638	4.58582	4.62783	4.04894	2.72716	4.57379	4.67574	4.26059	3.69391	3.90232	4.24443	4.47125	4.3046	3.17167	2.46272	4.84734	4.84153	4.57736	5.11954	3.66792	4.38702	3.39773	4.39778	4.04741	2.26809	3.18657	3.65872
NCU00640	5.85905	5.73487	5.08212	5.13893	5.92126	5.69827	5.66228	5.34703	5.93525	5.65195	6.11957	5.78884	6.03787	4.28517	5.57372	5.98996	5.7183	6.1657	5.95373	6.41188	6.08496	5.83534	5.03432	5.0687	5.75675	5.37299
NCU00641	6.05271	6.11939	6.20535	5.89357	6.20793	6.42644	6.20214	6.1705	6.10288	6.21267	6.4676	5.56484	6.21504	4.40124	6.41582	6.0964	5.93923	6.61181	6.24038	6.63454	6.37076	6.34497	6.46442	6.2962	6.59915	6.58321
NCU00642	5.75515	7.09934	1.58498	4.75537	5.59534	6.90286	1.22176	4.29077	4.7533	5.72745	6.23736	5.80213	5.60275	6.99097	6.88334	6.96497	5.69627	7.30341	7.01086	7.79911	2.31018	1.4762	1.72805	3.86697	3.60774	2.61131
NCU00643	7.12541	6.89558	4.99046	4.90761	7.13989	7.02071	4.74923	4.45111	7.32088	7.38292	7.25606	7.05722	7.95263	6.07263	7.0132	7.01777	7.32426	7.16338	6.61992	7.5496	3.99931	4.39346	3.98525	4.69039	3.9669	4.12407
NCU00644	8.742	7.79491	10.3695	9.56532	8.28243	7.37372	10.3988	9.75768	8.10668	8.42664	8.34936	7.77621	8.68649	8.2577	7.59339	7.61486	7.14039	7.54791	8.31196	7.34274	10.6144	10.5431	10.2865	9.89101	9.94865	10.1559
NCU00645	-10	-10	-10	-10	-1.87543	-1.33579	-10	-10	-10	-1.01894	-0.853331	-0.475026	-0.350838	-10	-1.7157	-10	-10	0.0572838	-10	-2.96782	-0.15795	-2.05425	-10	-10	-1.57331	-10
NCU00646	5.36839	6.19774	4.96373	4.65079	5.14746	5.94152	4.944	4.505	5.18171	5.2986	5.10127	4.92959	4.81985	6.02717	5.80995	5.45099	4.68664	5.37001	5.19268	4.95005	5.32388	5.44823	5.36828	4.36034	5.30399	5.07474
NCU00648	4.85639	5.21821	2.74476	3.39499	4.49277	5.27095	2.53151	3.28549	3.98117	4.75449	4.7569	5.08007	4.90427	3.2508	4.80101	4.59664	5.29968	5.01121	4.80895	5.01591	2.8769	2.19805	2.29016	2.39497	3.29631	3.23624
NCU00649	7.75047	7.64425	7.67729	8.15012	7.54285	7.71304	7.49938	8.12862	7.16872	7.62558	7.72904	6.87054	7.68818	6.73544	7.62602	7.62336	6.83997	7.66518	7.4528	8.03322	7.65911	7.529	7.75804	8.05087	8.09871	7.98588
NCU00650	3.00887	2.8539	8.22075	6.39594	2.2868	3.098	8.2169	6.86801	2.31021	2.32319	2.52233	1.81491	2.93957	3.81119	3.25992	3.13352	1.88194	3.31547	3.67918	3.469	8.21705	8.55896	8.72195	6.65676	8.03251	8.24311
NCU00651	7.18181	7.22882	7.09315	6.90819	7.34323	7.2269	7.10927	7.10811	7.34719	7.24372	7.45396	6.83748	7.02364	6.64467	6.96861	6.9059	6.64266	7.29283	7.47708	7.25509	6.66276	6.77463	6.76877	6.80977	7.06482	6.75515
NCU00652	4.39237	5.43866	2.59444	2.5851	4.48613	5.54739	2.6036	2.53496	4.55242	4.88862	4.68978	4.24514	5.18737	5.05958	5.21969	5.40077	4.82267	5.3974	5.31486	5.56697	2.85636	2.4983	2.24336	2.3531	2.39256	2.36621
NCU00653	3.4041	4.40606	1.13634	1.69736	3.61405	4.48639	0.993469	2.10361	3.75849	3.87902	3.60118	3.63867	3.91703	3.04323	4.29932	4.1584	3.43755	3.85113	4.08689	4.90787	1.48543	1.22707	1.18941	1.73841	1.68046	1.42536
NCU00654	6.73697	7.24587	5.30262	4.87842	6.80698	7.20058	5.11791	5.03732	6.86041	6.81348	6.8149	6.56688	6.75168	5.7763	6.83975	6.73282	6.47529	7.02316	6.8807	7.27877	5.61318	5.47494	5.186	5.58095	5.03903	4.8106
NCU00655	10.2135	8.93004	9.26222	8.58446	10.2487	8.82609	9.40297	8.58023	9.68316	10.3712	10.377	9.84676	9.58537	7.57923	8.54545	8.60926	10.8654	8.91193	8.83127	8.98797	8.42063	9.20325	8.92566	8.91299	8.04549	7.94694
NCU00656	7.58468	7.4209	6.40456	6.7336	7.79221	7.50559	6.2165	6.57969	8.45174	7.79445	7.70385	8.07227	8.28478	6.50232	7.17453	7.11592	8.02566	7.47625	7.30412	7.66773	6.13892	5.91386	5.96373	6.44186	6.19076	6.01856
NCU00657	6.23961	6.1475	6.43092	6.01375	6.12524	6.5292	6.43611	6.13429	5.95943	6.22392	6.58296	5.02398	6.46706	5.8007	6.54414	6.5171	5.39389	6.95518	5.94577	6.68802	6.42204	6.50659	6.7808	5.86671	6.48716	6.34617
NCU00658	2.26667	3.54662	0.32757	1.07988	2.37646	3.6643	-0.00578777	0.712373	2.84894	2.86553	3.00896	2.37068	3.21658	2.87015	3.53619	3.54482	3.47371	3.13882	3.09294	3.05461	0.727885	0.139609	0.562322	0.505744	0.942902	0.831543
NCU00659	6.82943	7.07397	5.1272	4.73752	7.54808	7.02005	5.0285	4.91481	7.64268	7.47452	7.14212	6.82302	6.12881	5.23311	6.56605	6.43685	7.76747	6.44387	6.97046	6.78177	3.3312	4.4666	4.00151	4.05386	4.49631	3.86011
NCU00660	7.40019	7.44315	7.03573	7.07952	7.40097	7.56333	6.90223	7.00213	7.60205	7.68656	7.71787	7.00001	7.77324	6.31123	7.23493	7.21414	7.86535	7.52015	7.694	7.92823	6.86225	6.92409	6.88	7.41987	7.25118	7.29736
NCU00662	4.94493	4.86443	4.60928	4.3315	5.11641	4.96615	4.6652	4.45132	4.44164	4.88471	5.30996	4.70796	4.73771	2.80004	4.56612	4.56776	5.30563	5.119	4.8789	4.77954	4.79033	5.02838	4.85285	4.44196	5.16391	4.94231
NCU00663	7.33395	8.29276	6.04864	6.8198	7.50417	8.50503	5.92993	6.75632	7.29672	7.18502	8.11461	7.67274	6.99777	7.5964	8.2736	8.22797	8.33452	9.10696	8.43133	9.05405	5.87205	6.13547	6.16097	6.52467	6.43015	6.15074
NCU00664	7.70694	7.86628	6.56737	6.66858	8.08125	7.8208	6.49459	6.53887	8.31528	8.02868	8.49387	8.2947	7.84929	6.0582	7.65741	7.54446	8.70467	7.86107	7.95829	7.84243	6.46736	6.63007	6.41234	6.93242	6.45966	6.35955
NCU00665	7.80443	8.08781	6.08846	6.7174	8.26128	8.0516	5.80657	6.44004	8.56557	8.19393	8.55916	8.60824	8.08464	6.03266	7.88621	7.70068	8.95431	7.98129	8.17117	8.04237	5.72569	5.73977	5.9022	6.76323	6.18513	5.96443
NCU00666	6.33521	6.47759	3.70722	4.16325	6.73966	6.80027	3.84675	4.25723	7.29955	6.66021	5.82312	7.3576	7.14733	5.69898	7.04586	7.07636	7.82883	6.8804	6.34815	6.24678	4.35947	4.35341	3.7197	2.89178	4.09306	3.98721
NCU00667	9.73266	9.24157	8.89997	9.00498	9.73179	9.22554	8.98347	9.10572	9.53382	9.50282	9.2837	9.24782	9.3331	8.19512	8.974	8.95493	9.71531	9.36754	9.56624	9.38109	8.53032	8.88548	8.67688	8.58359	9.00177	8.54356
NCU00668	7.94059	7.91369	7.50535	7.20231	8.07902	7.97675	7.45207	7.21008	7.87563	7.88491	7.68016	7.96259	7.75839	7.02446	7.69977	7.4908	7.44222	8.0388	7.77042	7.80279	7.03761	7.17269	7.51274	7.28588	7.05467	6.96818
NCU00669	9.07657	8.08327	8.44523	8.35592	8.9837	8.36567	8.64515	8.20292	7.5423	8.72908	8.42672	8.16998	7.63434	8.99512	9.04457	9.26576	7.67564	8.19683	7.97839	8.00522	7.92429	8.94512	8.59803	8.82862	8.07328	8.20809
NCU00670	10.7689	11	10.1872	10.5727	10.7818	11.0851	10.1827	10.5962	10.2246	10.4918	10.5791	10.9551	10.3714	10.3055	10.9417	10.8944	10.9723	11.2328	11.0179	11.2357	10.0871	10.2265	10.1912	10.1775	10.1766	9.85543
NCU00671	6.819	6.941	6.47656	6.43016	7.00778	7.10209	6.24039	6.29841	6.29803	6.93386	6.56355	6.41139	6.63007	6.26858	6.86415	6.76478	5.90634	6.69935	6.72708	6.77536	5.81046	6.05436	6.41204	6.15787	5.92098	5.92478
NCU00673	13.4561	13.5842	10.4103	10.0931	13.9066	13.6796	10.4463	9.81922	14.3475	14.0117	13.5441	14.5157	14.185	11.995	13.033	12.8177	14.913	14.0628	13.1754	13.4039	9.12731	9.9408	9.6988	10.3947	8.83637	8.75802
NCU00674	3.46667	4.08333	2.31788	2.60597	3.65302	3.86125	1.9136	2.27387	4.52807	3.75246	3.60827	4.22363	4.0992	2.97837	2.87378	2.48397	4.20689	3.72467	3.57069	3.56497	1.78521	1.50763	1.70688	1.87212	1.74989	1.31389
NCU00675	4.84183	5.65579	5.24696	4.86127	4.65961	5.85044	5.19017	4.85211	4.9916	4.77699	4.68335	5.1217	4.28558	4.7195	5.75375	5.77949	4.36979	5.57427	5.11491	5.46185	5.89617	6.05385	5.91016	4.72086	4.29613	4.6932
NCU00676	5.5711	5.04735	7.18395	6.35584	5.30253	5.04602	7.0254	6.43298	6.57676	5.84645	6.07134	5.68068	6.69333	4.4015	4.88543	4.79398	6.54922	5.09667	5.32573	5.66709	7.56906	6.85261	6.59664	7.56054	7.04986	7.15575
NCU00677	8.07074	8.30524	4.93944	4.25612	8.60971	8.00486	4.84324	4.4338	8.80767	8.47261	8.45199	9.83948	7.89882	6.98648	7.37425	7.35625	9.62389	7.99255	7.7574	8.24618	4.42979	4.39335	4.34323	4.21578	4.70726	4.5292
NCU00678	5.64272	6.47821	4.52752	4.87516	5.41617	6.6155	4.12355	5.01596	5.33648	5.37736	5.52449	5.48068	5.8367	4.26079	6.09796	6.12452	6.1539	6.2699	6.24753	6.88855	3.47551	3.69569	3.57549	3.40534	3.11114	3.08615
NCU00679	3.40785	3.52104	0.803788	0.939203	3.81471	3.52867	0.603035	0.684888	5.77838	4.03081	3.72197	5.38549	5.85191	1.35385	2.67635	2.43021	5.54184	4.15336	2.72404	4.02219	1.38954	0.981602	-0.0414556	0.590047	0.609107	1.25117
NCU00680	11.3614	9.77799	10.0171	8.90494	11.3947	9.2949	9.87707	8.52465	11.831	11.4155	11.3627	12.3671	11.9465	7.92236	8.0533	7.45952	11.7963	9.7016	8.96366	8.61792	9.74457	9.62198	9.15708	9.23581	8.00928	8.32623
NCU00681	6.9477	7.07431	5.64287	6.11488	7.02111	7.24699	5.48137	6.07741	6.64786	7.03427	6.83211	6.95553	6.55114	6.13672	7.09977	7.01867	7.12744	7.10057	6.8633	7.03619	5.17621	5.13493	5.04557	5.8227	5.57584	5.77565
NCU00682	7.65143	8.72799	6.93145	8.00543	7.79236	8.22931	6.6889	8.13006	7.8986	7.67398	8.02063	8.54942	7.75934	8.88397	7.78701	7.49988	7.855	8.92296	9.1499	8.58423	6.42405	5.32284	5.37911	7.48644	6.85727	6.59015
NCU00684	6.17978	6.70362	6.75814	8.14552	6.00608	6.59485	6.88113	8.70123	6.2573	5.78787	6.08201	6.20495	6.25919	7.87377	6.39288	6.35454	6.25591	7.05534	7.56886	6.7117	7.30794	6.22954	6.2732	7.13425	6.76264	7.04546
NCU00685	10.1035	10.7171	10.4792	9.84542	10.062	10.799	10.3398	9.90928	9.91013	10.1632	9.99125	9.77192	9.7948	9.88786	10.3979	10.2442	9.85148	10.7623	10.7629	10.961	9.98013	9.97024	10.3698	9.91702	10.0741	9.84117
NCU00687	8.14228	8.34856	8.31754	7.74781	8.10586	8.44355	8.34316	7.60383	8.48999	8.14747	8.07543	8.65061	8.21854	8.66333	8.28991	8.1897	8.01588	8.87775	8.66092	9.06014	8.35225	8.34305	8.30499	8.02872	7.44296	7.59531
NCU00688	4.02318	4.61387	3.91715	3.56476	3.85118	4.84643	3.73521	3.56556	3.29127	3.82232	4.22776	3.48485	3.22214	3.63339	4.68607	4.66459	4.15797	4.96629	4.52168	5.05021	3.67807	4.05061	4.09873	3.93186	3.92816	3.77366
NCU00689	6.00643	6.89094	5.69352	5.06197	6.15472	6.90639	5.75511	4.94801	6.61978	6.19439	6.27085	6.4764	6.01598	5.88438	6.68007	6.54257	6.21393	6.56879	6.85675	6.95516	5.67286	6.19365	6.11233	5.16928	4.59119	4.57459
NCU00690	5.34343	5.43909	6.24976	5.77929	5.13827	5.8118	6.37905	5.98712	5.26462	5.10772	5.45357	4.48285	5.27631	4.25369	5.81809	5.71754	4.68508	5.92448	5.47697	5.84523	6.38242	6.53658	6.632	5.77394	6.40692	6.40081
NCU00691	5.50718	6.65189	4.00201	4.44271	5.67699	6.65111	3.8636	4.47888	5.88063	5.66847	6.08081	6.34948	5.505	5.07115	6.14785	5.98009	5.7979	6.51206	5.79396	6.79305	3.24467	3.45762	3.2835	4.65009	4.05996	3.77086
NCU00692	5.92996	4.71187	9.18669	8.44505	4.61978	5.05382	9.30767	8.63598	3.88408	4.81722	4.14163	4.4694	4.84984	6.10607	5.23881	5.49106	3.21495	5.94975	5.72761	5.56333	9.97987	9.7608	9.3542	8.75936	9.17678	9.78648
NCU00693	6.13893	6.22676	7.32666	6.77349	5.78454	6.43563	7.47015	7.05591	4.82569	5.76423	6.309	6.0842	5.68869	4.89855	6.29894	6.21209	5.64018	6.89934	6.40644	6.61449	7.46016	7.84627	7.7296	6.67325	7.79605	7.61913
NCU00694	7.28287	8.06156	5.6765	6.48395	7.36442	8.05615	5.75589	6.53939	7.56618	7.30667	7.24356	7.67617	7.78612	7.57758	7.58095	7.44239	7.28435	7.79379	8.09486	7.93291	6.47668	5.92322	5.91858	6.40568	6.26468	6.37493
NCU00695	9.34788	10.2167	5.83227	5.06694	9.78436	9.97183	5.48345	5.12941	10.4525	9.73606	9.79932	10.9441	9.10075	8.06922	8.74881	8.17107	10.4991	9.07998	9.94251	9.33823	4.26456	5.00786	4.70946	4.6714	4.18946	4.07047
NCU00696	9.24709	9.89127	7.36979	7.92239	9.45402	9.66968	7.27967	8.06841	10.1705	9.42995	9.54255	10.4578	9.49525	8.37704	8.73728	8.39835	10.0419	9.09433	9.83869	9.19218	7.03206	7.21682	7.18922	7.18467	6.98955	7.41456
NCU00697	1.88716	2.28046	2.67053	1.218	1.81705	1.4056	1.88183	1.86819	3.54816	1.7803	1.71945	1.3919	3.75414	0.790983	0.859047	1.09996	2.43132	1.91791	1.35968	1.75567	1.42982	2.14959	3.05415	0.758963	1.12999	1.57363
NCU00698	1.71857	3.45299	-0.23213	-0.171912	2.01334	3.31568	-0.434752	-0.145455	2.99336	1.79104	1.92802	3.12082	2.90621	1.62327	3.02739	3.435	3.76734	3.73332	3.14503	3.64211	1.01164	0.731219	-0.88432	0.434538	0.00227293	-0.453127
NCU00699	3.4786	5.62745	1.14725	4.12886	3.39991	4.71439	1.17717	4.03771	5.20072	3.56355	3.83332	4.7756	5.31603	6.33189	4.0459	3.78506	5.43399	4.13227	7.61039	4.10871	2.15576	1.33993	1.45382	3.08422	3.17817	2.7069
NCU00700	4.76111	5.93283	2.28798	3.36596	5.07601	5.99499	2.14534	3.29757	6.14854	5.17559	5.43378	5.44146	6.05187	4.97643	5.67658	5.64992	5.95303	5.90265	5.58015	5.71021	2.21603	2.21244	2.2622	3.19215	3.47146	2.80631
NCU00701	4.81415	5.39401	4.72256	4.67295	4.44515	4.6982	4.52457	4.95406	3.50801	4.07221	4.51563	4.61091	3.26434	4.88167	4.53684	4.42867	3.96734	4.11025	5.8405	4.29041	4.48769	4.61522	4.4324	3.7931	4.6664	4.62729
NCU00704	-1.59172	-10	-10	-10	-10	-1.80407	-10	-10	-10	-10	-10	-10	-0.819117	-10	-10	-2.10445	-0.590958	-0.995958	-1.815	-0.266174	-10	-1.52253	-10	-10	-2.16188	-10
NCU00705	3.3962	5.14569	-3.02785	-0.746112	3.69397	5.23726	-3.07981	-1.52533	4.53044	4.09031	4.31105	5.37662	4.59592	0.823513	4.6954	4.93176	5.35368	5.6149	5.24305	5.9567	-1.21119	0.062429	-1.02808	0.21171	-0.626548	-0.898347
NCU00706	12.4648	10.416	13.4462	13.835	11.9878	10.474	13.4779	13.8413	11.5613	12.1831	11.6315	11.3849	12.3917	11.6349	10.138	10.1371	12.0424	11.8362	10.9525	11.0697	13.6184	13.5112	13.3801	13.2233	14.5619	14.3257
NCU00707	4.86994	4.02865	8.31667	7.13524	3.94023	4.29211	8.19724	7.78836	3.82599	4.10808	4.02953	3.67469	4.08158	2.70149	3.74647	4.06278	2.88893	4.08263	4.13632	4.35719	8.95983	8.88348	8.76598	7.25439	9.05311	8.92718
NCU00708	-1.81859	0.718391	0.137604	-1.41807	-2.57057	0.290993	-0.136754	0.635997	-10	-1.71408	-10	-1.17017	0.538979	1.18161	-2.41084	0.476037	-1.40279	0.362138	-0.304899	0.583473	2.46883	1.68356	1.00809	-0.430193	0.882109	0.41084
NCU00709	0.577665	8.09176	-0.0549194	-0.439413	0.944469	8.20008	-0.826708	0.717088	1.27437	1.25224	2.00081	2.31945	0.536748	5.10439	7.82239	7.94356	2.04279	2.59136	2.82635	3.90157	-0.533399	0.204426	-0.381394	-0.132301	0.347556	0.0263607
NCU00710	3.539	5.01157	2.76882	2.88815	3.72408	5.04521	2.31782	2.84027	2.37687	3.86468	4.04335	4.40474	1.89081	7.95735	9.55201	9.73041	3.4261	3.18227	3.25576	3.44979	2.38864	3.14339	2.7604	3.71707	2.7757	2.29669
NCU00711	5.11844	6.20347	3.83803	3.15683	5.37189	6.32304	3.6232	2.77452	5.56793	5.6906	5.68457	5.95082	5.39785	4.17942	6.13929	6.19021	6.00008	5.51441	5.34078	6.08563	4.08358	4.39479	4.4848	2.73081	3.69179	3.58078
NCU00712	7.53528	7.67407	9.2766	8.61004	7.0549	7.84128	9.03634	8.47705	6.39352	7.11988	6.36197	5.59758	7.32101	7.33071	7.61394	7.64727	5.52478	7.97274	7.4451	8.31965	9.24432	9.06149	9.46583	8.97972	8.60061	8.94001
NCU00713	6.08246	6.51565	6.35679	6.08897	6.24008	6.68659	6.21131	5.926	7.26069	6.51808	6.78065	6.81974	7.2171	5.99894	6.29266	6.33004	7.17711	7.14138	6.75102	7.3416	6.06152	6.10579	5.9558	6.13672	5.75304	5.63345
NCU00714	8.43688	8.60435	8.14512	9.01931	8.14437	8.62993	8.00392	8.86592	8.59261	8.36463	8.67718	7.76603	8.90921	7.81125	8.30833	8.30225	7.86283	8.61649	8.20861	8.82615	7.77612	7.91673	8.08083	9.43089	9.10681	8.95394
NCU00715	5.67426	6.67871	3.75094	6.2763	5.9696	6.59823	3.87565	5.62687	6.84598	6.10131	6.58426	7.31726	6.00054	4.87689	6.2273	6.28127	7.20623	6.30726	5.99303	6.92898	4.35128	4.28379	4.46579	6.46	5.3765	5.06387
NCU00716	3.62223	7.01402	2.01263	3.99071	3.05987	5.20129	1.07912	3.78599	3.11786	2.73935	2.91745	1.49785	2.56957	5.63673	3.96585	1.25182	2.67306	6.64132	6.53876	6.00354	0.592538	1.96776	2.45423	5.45035	3.40446	1.04725
NCU00717	2.76104	3.73467	4.15635	3.73604	2.91216	3.49194	4.34476	3.94957	2.18043	2.57644	2.40583	2.62514	1.68019	3.28264	3.41241	3.31111	2.56603	3.82537	3.41277	3.45228	3.24982	4.53005	4.31857	3.89628	3.59357	3.23802
NCU00718	1.24126	0.974539	0.408251	0.697404	1.81777	1.3101	0.312342	-1.08923	1.21165	1.53385	1.98896	2.90783	2.03202	1.60065	1.98909	0.702742	2.89306	2.17427	1.84349	2.56837	-10	-0.671397	1.56722	-10	0.384864	-0.121211
NCU00719	2.9982	4.08119	3.21137	2.71156	2.83561	4.56416	3.08959	2.67798	0.55092	2.37364	2.30176	-0.201725	1.35618	3.38983	3.47224	2.90409	1.55334	2.55131	4.92605	2.46545	2.31013	3.26153	3.30984	2.22166	3.97994	4.23422
NCU00720	7.80435	8.53171	7.44852	8.24804	7.86213	8.48816	7.61416	7.73003	7.73522	7.86642	8.2768	7.38203	7.88724	7.82417	8.1756	8.16265	8.43753	8.48469	8.77048	9.01228	8.14475	8.09997	8.00217	7.98129	7.96519	7.64321
NCU00721	6.87214	9.01324	5.29292	4.79827	6.42747	8.86751	5.01866	4.52502	5.43851	6.27179	5.9402	7.36004	6.14422	6.2019	7.13011	6.19111	7.03378	7.49509	8.43122	7.11608	6.65315	5.22544	5.19369	5.41704	5.62441	5.34203
NCU00722	6.35093	6.17821	5.79832	4.5237	6.31279	5.87565	5.83966	4.22926	5.97668	6.38948	6.67723	6.08832	6.47689	6.00226	5.84073	5.80259	6.35892	5.63549	5.82337	5.59241	5.78785	5.27987	4.93347	4.98225	4.32123	4.37487
NCU00723	5.73195	6.78535	3.57107	3.89006	6.09439	6.81725	3.62565	3.8435	6.74359	6.13327	6.28725	6.57575	6.93712	6.61838	7.03041	6.88771	6.61452	6.49651	6.24247	6.74203	2.9419	3.88426	3.66252	3.36119	3.28817	2.73466
NCU00724	-0.111715	1.56133	-0.341388	-1.21248	-0.920284	1.57392	-0.393354	-2.26355	1.63194	-0.0870593	0.857984	0.965546	1.08973	2.23789	0.65629	-0.0979889	1.16754	0.74259	0.910989	0.763637	-0.202804	-0.860321	-1.34162	-2.10183	-1.94009	-1.48651
NCU00725	8.80542	8.69169	8.38632	7.84656	8.82482	8.75858	8.41696	7.7891	8.40598	8.83308	8.91849	8.56412	7.78172	8.33877	8.73981	8.76885	8.22915	8.88779	8.65411	8.61783	7.5181	8.2119	8.15744	8.28278	7.593	7.54276
NCU00726	13.4533	13.0761	13.2198	13.0498	13.6064	13.0078	13.1757	12.9771	13.4631	13.6944	14.1034	13.7845	13.4997	12.8254	12.848	12.777	14.0338	12.8976	13.1356	13.2248	13.2036	13.247	13.1932	13.2199	12.9005	12.8676
NCU00727	5.39969	5.42354	7.21889	6.05352	5.39238	5.63949	7.52744	6.36754	3.28582	5.00385	5.54922	4.21352	3.59161	4.97601	5.81042	5.81748	4.00164	5.9275	5.77794	6.15041	7.33741	7.61743	7.66199	6.18534	7.23078	6.96118
NCU00728	3.91968	4.56021	2.792	2.9178	4.24675	4.8231	2.83298	3.23861	3.55178	4.01739	4.11016	2.8837	4.04191	2.88197	4.57064	4.54709	3.43919	4.56187	4.38403	4.98297	3.84016	3.84733	3.33737	3.06405	3.51023	3.08981
NCU00729	7.68958	11.2337	9.574	9.32075	7.32041	10.9867	9.79532	9.83745	6.59441	7.17461	7.52275	6.80338	5.23965	8.21493	10.508	10.4912	6.3259	8.30068	8.62844	7.86894	11.083	10.5063	10.2776	9.77597	9.89599	9.59869
NCU00730	3.78897	4.0419	2.80173	2.84774	4.39129	4.45099	2.54181	2.55668	7.07745	4.19981	4.09606	6.39864	4.40536	2.48994	3.87905	3.83732	5.64613	4.13011	3.97077	3.8886	2.99998	2.76665	2.74499	3.41622	3.15926	2.4668
NCU00732	0.454145	1.70148	-2.33436	-2.00868	1.17171	1.1631	-1.64936	-1.4168	3.46904	-0.9818	0.275772	2.10382	2.28941	3.47533	0.486894	0.994423	0.347642	1.26775	0.754385	2.40762	-2.10267	-1.99897	-0.69716	-0.679766	-1.51802	-1.37479
NCU00733	1.83086	2.69647	-0.940211	1.97043	1.9655	2.90024	-2.3141	1.6327	4.77008	2.56538	3.02223	3.8813	4.29237	1.99521	1.62788	1.77673	4.4777	3.48714	3.056	3.43334	0.13948	0.616128	-0.525402	0.959272	1.28972	2.01575
NCU00734	6.61441	7.41193	6.77596	6.89514	6.4227	7.53892	6.6112	7.13447	5.58653	6.48286	6.78029	6.4116	5.8325	7.38932	7.40287	7.32452	5.71821	7.57915	7.94204	7.54105	6.73458	6.77152	6.65862	6.40161	7.16818	7.11102
NCU00735	2.19004	3.62579	5.86214	4.36368	1.41857	3.50259	5.90828	5.16287	1.28629	1.46814	1.9587	1.87555	1.75873	4.25935	3.81121	3.95296	1.46483	3.52049	4.43318	3.9746	7.23805	7.07992	6.8481	5.32787	6.88122	6.9071
NCU00736	5.4565	5.60558	5.67435	5.3953	5.42788	5.85514	5.5063	5.37148	5.48042	5.62582	5.84797	5.39172	5.77808	4.95461	5.81431	5.79166	5.41153	6.14264	5.59583	6.15849	5.49428	5.55407	5.50335	5.41346	5.52959	5.58873
NCU00737	7.7886	7.44741	7.99745	7.62908	7.65076	7.57975	7.87035	7.72051	7.68791	7.82693	8.12195	7.64058	7.99747	6.67998	7.45078	7.50512	7.80081	7.71202	7.56812	7.7808	7.59949	7.76107	7.71145	7.87732	7.78193	7.72876
NCU00738	6.53025	6.81557	6.16759	5.78134	6.60706	7.02408	5.99449	5.82552	6.8056	6.69318	6.76972	6.62177	6.71033	5.54793	6.95987	6.89295	6.7031	7.10217	6.73603	6.92253	6.20785	6.29366	6.24145	5.6193	6.15444	6.18502
NCU00739	-10	-10	-10	-10	-10	-10	-10	-10	-10	-1.91785	-10	-0.589669	-10	-10	-10	-10	-1.60655	-10	-10	-1.86673	-10	-10	-10	-10	-10	-10
NCU00740	3.46446	5.09983	2.17626	2.10919	4.05733	4.89661	2.12335	1.9688	6.29434	3.96826	4.06335	5.57739	5.3538	3.26941	4.31635	4.08514	5.17178	4.25663	4.49124	4.53536	2.18539	2.19046	2.18716	2.00416	2.19957	1.73578
NCU00741	7.36682	7.70768	6.49136	7.17393	7.83392	7.52329	6.65862	7.0898	9.25454	7.69017	7.63306	9.3385	7.58848	6.65433	7.19552	7.07812	8.90878	7.34164	7.28034	7.17356	6.61315	6.72495	6.70761	7.76556	7.35034	7.48208
NCU00742	7.65724	7.49105	6.64497	7.41347	8.28466	7.12348	6.87615	7.4555	8.89302	8.10121	7.95236	9.6941	7.11831	6.10165	6.8523	6.88512	9.49384	7.37574	7.17417	7.21012	6.96869	7.01132	7.0745	7.96951	7.96979	8.03941
NCU00743	10.0109	8.90344	10.1304	9.39821	9.98909	8.96238	9.94218	9.28521	9.06638	9.99784	9.7386	8.80477	9.70779	8.81214	8.92806	8.8217	8.87308	8.46043	8.8807	9.1475	8.43015	9.41575	9.71957	9.16876	8.03197	7.89177
NCU00744	8.88608	9.46452	8.05452	7.58442	8.98957	9.37786	8.11189	7.90225	8.74515	8.89234	9.10604	8.51939	8.59952	8.92974	9.3085	9.33681	7.99515	9.15142	10.2339	9.88411	8.00882	8.14772	8.15897	7.15807	7.61105	7.51791
NCU00745	-0.814942	2.22176	-10	-2.89133	-2.11783	2.95911	-2.42097	-10	-1.45425	0.439106	-0.321733	-0.145882	-10	0.634357	2.40578	2.80288	-0.142684	2.22992	2.49139	3.21242	-1.40035	-10	-10	-10	-10	-10
NCU00746	-3.556	-1.82638	-10	-10	-1.72302	-10	-3.45913	-3.22657	-10	-10	-10	-10	-10	-10	-10	-10	-1.5647	-2.96024	-2.36424	-1.24308	-10	-10	-10	-10	-3.00586	-10
NCU00747	-10	-10	0.710705	-10	-2.98505	-1.44541	-0.136196	-2.61086	-10	-3.12856	-10	-1.58465	-10	-10	-0.869263	-2.7458	-2.81727	-0.361361	-0.233952	-0.620586	0.290421	0.222932	0.626301	-0.844672	-1.68293	-2.53969
NCU00748	5.07172	6.75852	6.52591	6.66558	5.00551	6.42948	6.33831	6.31973	4.7578	4.91545	5.6845	5.56898	4.82731	7.18945	5.92528	5.66424	4.68772	7.48718	8.6333	7.93806	5.69485	6.13937	6.18029	7.47212	5.60329	5.66125
NCU00749	5.84352	7.51094	6.34045	6.25875	6.05717	7.70832	6.37607	6.18975	3.63159	5.65886	6.02994	5.96008	4.33769	7.79732	7.64153	7.67791	3.43545	7.20226	7.99287	7.54993	6.28463	6.40927	6.19174	6.58396	6.29552	6.21938
NCU00751	3.90428	6.28311	3.00722	3.10299	3.88568	6.23525	3.18105	2.62413	3.49305	3.91266	4.18913	4.37719	3.17047	6.20169	6.04248	6.13676	4.32021	6.00226	6.51748	6.70497	2.47883	3.53658	3.35382	2.89757	2.86097	2.74697
NCU00752	5.68008	6.56176	5.15788	4.90132	5.53119	6.75652	4.96904	5.29485	7.23953	5.70987	6.03174	6.64274	6.64668	6.81511	6.48427	6.50686	6.36749	6.72697	6.89495	6.97486	6.26386	5.35105	5.29061	5.71158	4.88308	5.28479
NCU00753	6.82329	7.03954	7.09522	7.24782	6.97818	7.30015	7.21427	7.21235	7.9665	7.14693	7.34378	7.32862	7.61979	7.35946	7.14235	7.05194	7.08628	7.51386	7.42177	7.79652	7.77346	7.2272	7.35933	7.8559	7.36749	7.49446
NCU00754	1.79596	3.83799	1.26229	3.12236	1.81071	3.81064	1.11395	4.35131	5.97749	2.61698	2.34426	4.01425	4.64622	3.23203	3.48356	3.42772	3.99649	4.06852	3.60272	4.08306	1.81314	1.45212	1.50786	6.59285	3.91564	2.26819
NCU00755	2.93774	5.52328	2.17921	3.20512	3.27301	5.49895	2.19227	2.86712	3.78893	3.43556	3.30096	3.50987	4.14596	4.52036	5.02767	5.03256	4.07831	8.26111	5.42619	6.5756	1.76205	2.0159	2.09843	2.21948	2.10505	0.88431
NCU00756	-0.938527	0.376061	-10	-1.46401	-1.69051	0.849128	-1.84165	-1.28717	0.0137104	-1.83402	-1.66841	-10	-10	-10	-1.53078	0.799707	-10	0.242202	-0.424836	1.2171	-10	-10	-10	0.413344	-10	-10
NCU00757	1.05134	2.80907	1.7791	-0.287541	0.166678	2.77985	1.5132	-0.876234	0.424643	0.277355	1.43405	0.705787	2.41494	2.05355	2.05728	2.0032	1.04709	4.21473	2.60369	2.91162	-1.5621	1.68564	1.809	-0.139197	-1.40214	-10
NCU00758	4.5684	5.0806	2.71316	2.54208	4.77356	5.24918	2.58459	2.33124	4.46343	5.02639	4.46172	5.15785	4.61954	4.01399	5.05433	5.05841	5.13757	5.31239	5.03603	5.57321	3.55452	3.0329	3.02468	2.84696	3.24336	3.01973
NCU00759	6.28997	6.63171	5.26431	5.74482	6.32197	6.60641	5.4337	5.92719	6.79397	6.27416	6.54111	6.84593	6.50224	6.09913	6.31306	6.15758	6.80452	6.86842	7.03414	6.9802	6.22996	5.3757	5.13053	6.24071	5.52085	5.67845
NCU00760	-1.93853	-1.2089	-10	-1.61601	-2.01244	-10	-1.8708	-1.28717	0.0137104	-2.15595	0.257586	1.70989	1.41904	-10	-1.53078	-0.451255	-1.52272	-0.342761	1.04229	0.64007	-10	-1.86934	-1.69681	0.44987	-0.388388	-1.24515
NCU00761	1.6893	2.12882	1.49174	1.64706	1.62054	1.98538	1.24408	1.85152	2.66244	1.47487	1.50083	3.70496	2.81872	3.68072	3.20725	3.63945	2.37931	2.75198	3.50983	3.38866	2.936	2.41589	2.00561	2.1285	2.11034	2.28922
NCU00762	3.41952	4.4171	-0.16042	-1.17143	2.92543	4.24544	-1.18651	-1.48002	3.80068	4.5408	4.28751	8.35978	3.19991	14.66	13.9445	14.3042	3.28761	2.9845	3.07647	3.62317	-1.48781	0.221142	-0.629632	-1.06491	3.0042	0.477329
NCU00763	-1.83624	0.436533	-10	-10	-1.3641	-0.373543	-5.63418	-10	-0.912567	-0.145955	-0.148964	2.72847	-0.466593	7.33316	6.56232	6.70859	-0.823396	-0.832939	-0.639489	-0.429571	-10	-5.33993	-4.84548	-10	-4.85899	-4.71575
NCU00764	-10	-0.854236	-2.43502	-10	-10	-10	-10	-10	-10	-0.479353	-10	0.0645564	-10	3.7189	1.98255	1.57923	-0.248027	-1.9881	-3.3921	-3.42824	-10	-10	-10	-10	-10	-10
NCU00765	0.668901	2.42383	-0.310113	-0.431893	1.1301	2.43884	-1.7379	-1.39256	0.393749	1.3721	1.22259	0.604504	0.866196	1.85675	2.13191	2.04268	1.90061	2.9525	2.74303	3.00391	-0.815385	-2.77058	-1.21723	-0.392484	-0.505363	-2.0875
NCU00766	8.16352	8.20962	7.07132	6.74869	7.90595	7.87971	6.48708	7.0326	5.86577	7.95951	8.48916	6.81153	5.86626	6.28659	7.41129	7.39202	8.60095	8.11674	8.54855	8.59586	4.34875	5.81398	5.79352	4.73258	4.45532	4.93975
NCU00768	8.58723	7.10556	9.67864	9.54878	8.09036	7.47466	9.66256	9.60012	6.9094	8.25924	7.90526	6.36792	7.75331	7.66491	7.4987	7.60197	6.1282	7.75186	7.69104	7.98749	10.251	9.5801	9.74787	9.42613	9.84933	10.1834
NCU00770	7.82161	7.35812	7.10125	6.6268	7.95102	7.52989	6.9472	6.42557	7.26317	8.10026	7.70542	7.57674	7.50731	6.07712	7.32017	7.14853	7.47523	7.20466	7.32957	7.59905	6.19876	6.87668	7.06468	6.57103	6.33046	6.38845
NCU00771	7.76105	7.11665	7.25754	6.83491	7.68712	7.07333	7.23852	6.81093	7.58247	7.85743	7.66674	7.29297	7.82539	5.82798	6.87859	6.73531	7.36149	6.7941	6.7943	6.67937	6.5198	6.81715	6.84484	7.1216	6.36607	6.41246
NCU00772	6.79525	6.57541	6.13013	6.07648	6.71975	6.61254	6.1382	6.00189	6.50542	6.69232	7.10486	6.48181	6.50745	5.83751	6.48799	6.35632	5.82081	6.53125	6.56391	6.32116	5.88717	6.17115	6.37263	6.46412	6.00274	5.95963
NCU00773	2.87396	4.58814	1.44897	2.3984	2.8634	4.48269	1.34386	2.07948	2.58334	2.94611	3.22651	2.50191	2.90621	3.87585	4.17731	4.11477	3.78934	5.04805	4.6631	5.18711	1.59326	1.42858	0.680178	1.72732	1.53457	1.22752
NCU00774	6.66003	8.46863	5.12783	6.97001	6.69117	8.54845	5.05997	7.2514	6.61471	6.50589	6.82956	6.17386	6.83576	8.35623	8.30892	8.32022	6.97622	8.43755	8.91795	8.77421	4.96186	5.32084	5.36202	5.57129	5.83686	5.68397
NCU00775	9.64385	9.97438	10.9602	9.49503	9.46942	9.99174	10.9388	9.68146	9.13839	9.59611	9.94368	9.15584	9.48595	9.09753	9.80549	9.82058	8.38712	10.4631	10.1487	10.2212	10.8564	10.7595	10.7157	10.395	9.93087	10.2157
NCU00776	-0.419802	2.14012	3.70557	2.64344	-0.147626	2.55756	3.76964	3.16067	1.72899	-0.118737	-0.741629	0.347169	0.886395	2.97086	2.96956	2.83959	0.464497	2.47592	2.72907	3.47248	3.84992	4.26867	4.25929	2.30438	3.63999	3.82835
NCU00777	0.807824	3.0234	5.80945	4.40672	1.08687	3.40412	5.9124	4.91482	0.778423	1.07896	1.24533	0.972104	0.21177	3.89778	3.66241	3.97258	0.665737	3.63379	3.5954	4.25093	5.83157	6.74627	6.40024	4.14615	5.85145	5.74913
NCU00778	5.26746	5.84327	6.06956	5.35381	5.28929	6.0361	6.25752	5.5625	4.9388	5.05667	4.99459	4.41418	4.58356	5.69235	6.00242	5.9533	4.53096	5.81505	5.72889	6.08421	5.86054	6.78071	6.74766	6.05917	5.65335	5.40537
NCU00779	3.98997	4.69251	4.64479	3.90899	3.78692	4.95676	4.3128	3.92292	4.05694	3.91422	3.0487	3.3123	3.87615	4.43156	4.83338	4.84724	3.62144	4.49966	4.28861	4.54707	4.45175	4.96962	4.74669	4.1321	4.14742	3.73177
NCU00780	3.22913	4.89154	1.25326	2.09019	3.52085	5.03449	0.488172	1.94779	3.5839	3.60415	3.26274	3.46699	3.95279	4.30625	4.41804	4.2769	4.44475	5.44883	4.94707	5.66908	1.68289	1.6783	1.16556	1.39176	1.85176	1.64107
NCU00781	-10	-0.933483	-10	-10	-10	-10	-10	-10	-10	-10	-10	-10	-10	-10	-10	-10	-10	-10	-10	-10	-10	-10	-10	-10	-10	-10
NCU00782	7.59772	8.53488	-0.250902	0.698588	7.53128	8.11284	-0.777875	-0.838266	7.4665	8.13902	7.58239	7.75261	8.03216	6.58556	7.50885	7.23136	8.1989	7.1311	7.71111	7.5405	0.253477	-0.166014	-1.79976	1.40611	0.30627	-0.0307143
NCU00783	4.62894	4.1942	-10	-1.33061	4.15132	3.28996	-10	-10	4.93815	4.94228	5.56255	3.80265	6.30546	2.68811	3.37286	2.89592	4.02616	3.6409	3.13709	4.08156	-10	-0.905862	-1.41141	0.735272	-0.22328	-10
NCU00784	7.82566	7.69887	5.82677	6.31584	7.80418	7.64893	5.19857	6.1402	8.91502	7.93072	7.72003	8.39426	9.14	6.58827	7.39758	7.30413	8.23233	7.45131	7.02068	7.31392	5.49973	4.72255	4.84688	6.25759	6.07899	6.03499
NCU00786	2.83931	4.21618	-1.78626	0.20568	2.6687	4.08747	-2.83341	-0.404454	5.23735	3.98963	3.48102	4.55781	6.71639	3.24606	3.83103	4.03207	5.17901	3.70888	3.14779	3.71662	-1.54975	-1.29875	-3.04087	-2.16337	-0.505675	-0.31344
NCU00787	5.7644	5.59455	4.02402	-0.342285	6.34295	5.47668	3.58575	-0.317446	6.59104	6.27909	6.63473	7.74912	6.06363	5.4688	6.10744	6.17054	6.55457	5.50255	5.55479	5.90316	1.5272	2.46434	1.8672	-0.165371	-0.418666	-1.44535
NCU00788	3.11032	4.75528	1.98276	2.48338	3.52189	4.54172	1.66276	2.56675	3.99687	3.06233	3.54416	4.43002	3.64424	4.81425	4.14284	3.94655	4.29638	4.07362	4.85596	4.15315	0.0320004	1.00535	1.8262	1.59786	1.88999	1.87536
NCU00789	8.03494	8.53724	7.11483	7.65689	8.16074	8.68903	6.94976	7.67475	8.10446	8.25253	8.13605	8.11537	8.06278	8.64996	8.4029	8.21883	8.33818	8.60755	8.78189	8.58841	6.5853	6.32714	6.45706	7.59723	7.47417	7.63439
NCU00790	6.19723	6.127	7.2029	7.44462	5.65843	5.91622	7.45801	7.31459	6.51759	6.69027	6.98821	4.06281	7.23746	6.36461	5.69168	5.51001	6.75606	5.30242	7.146	5.72375	5.46474	7.54266	7.65103	6.44533	5.17091	5.1832
NCU00792	9.30634	6.05013	9.83562	9.99491	9.24781	5.88089	9.92886	9.94678	9.03769	9.30479	9.42319	7.36333	9.16712	6.67554	6.04101	5.99643	8.79303	7.03111	5.99012	6.62429	9.6395	9.53872	9.51315	10.0192	9.80564	9.80532
NCU00793	6.9741	9.12992	9.00487	8.93572	7.23761	9.03072	9.13866	9.55908	6.57726	7.0899	7.06833	7.94729	6.30269	9.182	9.02568	9.0101	7.14366	8.81035	9.73622	9.2666	8.07829	8.48499	8.59189	8.31031	8.31118	8.2717
NCU00794	2.61553	3.76207	7.29737	5.38242	2.01275	3.77861	7.16373	6.11266	2.04134	2.30703	1.73599	2.44905	2.86028	3.93395	3.58259	3.64304	2.21854	3.96672	4.33785	4.06702	7.54811	7.56867	7.84	5.61057	7.86401	7.81459
NCU00795	2.2776	4.11121	0.598195	1.60447	2.73127	3.97514	0.662483	1.72548	3.56365	3.13832	3.33718	3.18925	4.13854	1.83401	3.78244	3.67793	3.77673	3.77882	3.70469	4.21849	1.03634	1.35076	0.396938	1.70025	1.63664	1.33336
NCU00796	6.83052	5.99899	6.67254	4.98119	7.07586	6.06297	6.26015	4.5245	7.32727	7.15257	6.84732	6.4388	7.42712	5.17017	5.91144	5.80944	7.46565	6.23111	5.63919	6.23298	6.13498	4.87786	4.58582	4.6283	3.73747	3.9058
NCU00797	3.78047	4.6393	4.07587	3.94492	3.80026	4.67316	4.09234	4.01484	4.16632	3.71504	4.13995	3.70867	4.81061	2.98248	4.38505	4.3666	2.84221	3.27163	3.98023	3.87525	4.29101	4.62401	4.60814	3.5266	3.66534	3.55014
NCU00798	8.4757	8.58165	9.46675	9.14872	8.37394	8.62274	9.51474	9.22174	9.02247	8.10856	7.99771	7.07141	9.16816	7.71063	8.47302	8.44229	6.73809	6.184	7.99631	7.49614	9.80206	9.99199	9.71977	9.30605	8.46381	8.44366
NCU00799	7.28548	7.37223	8.23428	7.981	7.19442	7.43048	8.27323	8.01909	7.70747	6.98643	6.89186	5.98063	7.93084	6.53001	7.25279	7.34455	5.64539	5.47521	6.83771	6.43616	8.50183	8.70276	8.49099	8.02145	7.46513	7.45231
NCU00800	-0.803436	-0.903886	-0.0744518	0.741471	-0.779317	0.376536	-0.801597	0.432886	0.830625	0.247804	-0.218626	0.162897	1.49273	2.40622	1.83812	2.23597	-0.0657043	0.312197	-0.407582	-0.477886	-0.516013	-0.56432	-0.828362	-0.830077	1.01574	0.341482
NCU00801	7.95915	8.76902	3.49933	4.12526	9.92135	9.65548	3.63795	3.89094	9.51288	10.2663	10.1763	11.5298	10.2716	13.9204	12.5251	12.5719	7.48052	7.19076	8.62479	7.49671	4.38748	3.92931	3.75899	4.95613	4.07934	3.23698
NCU00802	6.88507	7.04752	4.27097	5.35969	7.10688	7.21568	4.3124	5.07387	7.15535	7.25365	7.58891	6.9541	7.23291	5.50336	6.86211	6.76251	7.41414	7.18947	6.92677	7.12317	4.80653	4.12249	4.30292	4.5908	4.93652	4.83169
NCU00803	4.29591	5.93094	3.31161	3.64126	4.7486	6.02667	3.34866	3.832	5.4054	4.54309	4.30631	4.77549	4.39491	5.1336	5.7341	5.66508	4.34048	7.13508	6.75789	6.6818	4.45348	4.24242	4.30073	3.40192	3.89883	3.51302
NCU00804	-0.277616	1.77394	-10	-10	-0.0296004	1.095	-10	-10	-10	-1.17311	1.57264	-10	0.494991	2.08248	1.42292	1.15826	0.138188	2.27872	1.23607	2.6329	-10	-1.20842	-0.713968	-10	0.272524	1.00072
NCU00805	7.28045	9.00068	7.96822	7.38801	7.60998	8.96746	8.20264	7.74155	7.91253	7.70449	7.87492	8.03712	7.08777	8.94161	8.74113	8.70165	8.05748	9.08594	9.19886	8.69034	7.98294	8.6632	8.53393	7.24069	7.9627	7.72785
NCU00806	-10	0.345559	-10	-2.49451	-1.13605	-0.181374	-10	-2.31767	-1.01679	-2.86452	-0.388575	-1.32061	1.61093	-0.553792	-0.239351	-1.48176	-0.553225	-1.37326	-0.969912	-2.22844	-1.00353	-1.89984	-2.40538	-10	-2.41889	-10
NCU00807	-10	1.04088	-1.86184	-10	-1.76266	0.361941	-10	-10	-0.0584394	-1.90617	-1.74056	-0.362258	-10	0.40456	-1.60293	0.798524	-0.594873	0.837476	-0.233952	0.60438	-10	-1.94149	-10	-10	-10	-10
NCU00808	6.36856	6.80806	1.65195	3.54532	6.51982	6.54848	1.05619	2.98233	6.82335	6.65448	6.84461	6.70031	7.57782	5.43679	6.38457	6.28885	7.27892	6.58618	6.0914	6.57501	2.52099	1.39536	2.02362	2.50044	3.10507	2.7053
NCU00809	6.83789	6.79614	2.51167	4.87201	6.75161	6.59524	2.69795	4.40259	7.07127	6.89739	7.0181	5.77802	7.88825	6.75354	7.07184	6.93259	6.20443	5.97825	5.67352	6.15352	3.0779	1.95063	2.11431	4.86651	4.84384	4.2451
NCU00810	8.29783	8.5206	5.10913	6.00639	8.15984	8.28407	4.64297	5.479	8.57782	8.3157	7.99665	7.72413	9.14242	8.32548	8.46191	8.24427	8.16727	7.61188	7.59896	7.91892	4.70141	3.69946	3.84818	5.65088	5.23128	4.85045
NCU00811	9.12933	8.45151	11.5087	11.3573	8.65534	8.26736	11.5545	11.3636	9.77277	8.98714	8.61407	8.10297	9.99302	7.94723	7.87831	7.54921	8.55548	7.26405	7.50414	6.109	11.8258	12.0585	11.8496	11.4087	10.9885	11.2026
NCU00812	7.76069	7.49587	7.68419	7.42357	7.774	7.85934	7.71755	7.55918	7.02262	7.57427	7.75855	6.93856	7.13649	8.61585	8.85017	8.96702	6.88311	7.73359	7.83438	7.64033	7.60994	8.11773	7.82143	7.41457	7.55404	7.4484
NCU00813	8.4773	8.54757	6.79071	7.39185	8.6853	8.7719	6.98051	6.99695	7.991	8.2799	8.19559	8.22561	7.82526	9.91878	9.94384	10.0247	7.94103	8.68566	8.4592	8.61212	6.13774	7.25054	7.08482	7.40825	6.13179	6.18793
NCU00814	8.09502	8.06504	6.31197	6.71587	8.2079	8.06986	6.18111	6.58884	7.8432	8.21389	8.62716	7.82121	7.73129	7.12214	7.76301	7.77828	7.68819	7.69268	7.56049	7.89224	6.05146	6.0407	6.01535	7.03676	6.27045	6.1498
NCU00817	-10	-2.82193	-10	-10	-10	-10	-10	-10	-10	-10	-10	-10	-10	-10	-10	-10	-3.06175	-10	-4.28579	-5.32193	-10	-10	-10	-10	-10	-10
NCU00818	4.46618	5.87561	2.42035	2.73631	4.79604	5.46247	2.44317	2.41163	6.01782	5.07918	4.88158	7.43597	5.8869	4.38137	5.50552	5.44019	7.36793	5.9797	5.49783	4.91655	2.32994	1.13666	0.615584	1.88316	1.47075	1.66564
NCU00819	2.87805	3.04422	-0.473912	0.436729	2.55789	2.91444	0.0542677	0.0286086	4.97334	3.67237	3.99998	4.11313	5.27627	2.09991	2.5695	2.93319	4.31969	2.91254	1.69344	2.95089	0.342744	0.833251	-0.474141	2.08034	-0.0726119	0.351582
NCU00821	10.7923	11.3421	6.71704	7.78404	10.8132	10.8648	6.3202	8.19583	10.5473	11.2905	10.7567	9.88582	11.3041	8.93511	10.0531	9.5864	12.0478	10.4408	10.6429	9.77149	6.73193	5.49637	5.31018	7.24216	8.00137	8.00295
NCU00822	-1.31925	2.36829	-10	-3.84473	-0.90131	2.29164	-4.22238	-10	-1.36701	-0.514301	-0.355371	0.329168	0.453357	1.26591	1.89069	2.09212	2.06663	2.57024	2.42545	3.28799	-10	-2.33933	-2.7556	-10	-3.76911	-3.62587
NCU00823	9.99037	8.68087	9.52335	8.79887	9.88211	8.6303	9.44609	8.76958	9.38181	10.0707	10.3585	9.06462	9.65232	7.40578	8.45722	8.34644	9.57838	8.60768	8.67146	8.51262	8.76084	9.2837	9.15258	9.40814	8.69912	8.53995
NCU00824	6.62085	5.66837	5.42959	5.42001	6.35406	6.02583	5.40274	5.28204	5.8553	6.24441	6.01224	5.91709	6.03409	3.82104	5.47114	5.41295	6.05755	5.94082	5.32049	5.91612	5.25854	5.02242	5.00841	5.54848	5.66805	5.76506
NCU00825	4.34558	6.72524	1.5765	2.59022	4.51586	6.78087	1.72124	2.17396	3.36437	4.09858	4.59517	5.02381	3.60246	5.66659	5.91009	5.72292	5.0267	6.03699	7.19328	6.50765	2.51385	2.14079	2.50777	2.50435	2.41419	2.18937
NCU00826	2.19435	3.73414	-0.266479	1.56034	2.51766	3.44998	0.211422	1.62183	3.88895	3.17894	2.84078	4.29935	3.98396	3.11863	2.78466	2.67575	4.37801	3.50052	2.96556	2.98101	0.943999	0.195363	0.0344316	1.19698	0.735841	0.723833
NCU00827	7.50182	6.86889	5.34231	6.65793	7.80132	6.95879	5.30995	6.21886	8.84453	8.03721	7.69446	8.10093	9.08213	6.14208	6.565	6.57001	8.68429	7.08545	6.13708	6.64472	6.43405	5.31551	5.1937	6.39944	6.46201	6.28929
NCU00828	8.40457	7.18167	6.06552	6.24526	8.79622	7.18822	6.15934	6.25387	9.41077	8.80609	8.85799	9.20535	8.08925	5.67993	6.63546	6.56389	9.71241	7.5878	7.56154	7.36839	6.48857	6.2129	6.17897	6.63654	6.51208	6.17894
NCU00829	5.9998	5.20959	5.6495	4.18776	6.56896	5.47441	5.85218	4.24104	7.93714	6.68553	6.74945	7.33407	5.87802	4.24444	5.07325	5.05541	7.16083	5.61975	5.46464	5.80746	8.14243	5.9648	5.85921	4.58471	4.30133	4.2428
NCU00830	5.96364	5.07368	5.37496	3.96933	6.08419	5.07404	5.46251	3.94145	7.34937	6.08945	6.1195	7.36557	5.88105	3.96003	4.90536	4.83133	5.23584	4.96005	4.52759	4.77204	7.29356	5.90713	5.5445	4.14114	4.04882	3.68401
NCU00831	7.90803	10.0186	6.99439	7.10929	8.23234	9.30974	7.20507	6.7968	7.9479	8.16475	8.11459	8.2172	7.39472	8.03403	8.69088	8.56128	8.12978	9.13437	9.81216	9.27149	7.35052	7.22763	7.35281	7.5202	6.25896	6.40211
NCU00832	4.75511	6.93243	4.19722	5.49824	4.7803	6.71583	3.86971	4.83211	4.5936	4.91644	5.22144	4.57156	4.13358	6.14815	6.17087	5.79336	5.1329	6.55855	6.7281	6.66613	4.31353	3.08489	2.99941	3.14158	4.14353	3.9188
NCU00833	5.55133	6.13472	5.87271	5.80409	5.59581	6.53935	5.85684	5.77035	5.51372	5.63822	5.38757	4.78297	5.73134	5.35048	6.28986	6.03451	4.72512	5.98015	5.9381	6.19022	5.66293	5.62725	6.17651	5.36534	5.48386	5.70536
NCU00834	3.82508	4.83991	3.82958	3.60897	3.39022	4.77834	3.27817	3.33299	3.56241	3.57671	4.18297	3.43439	4.56601	4.14771	4.75774	4.87382	3.30735	4.93637	5.09197	5.01928	3.81259	3.67564	3.36659	2.98935	2.43353	2.66353
NCU00835	6.04958	7.29157	4.23831	4.94263	5.95232	7.26559	4.73657	5.64194	5.95212	6.04232	6.42284	5.68199	6.22896	6.91931	7.26371	7.26698	5.24082	6.76685	7.88543	6.79221	4.22931	4.94733	4.63901	4.31897	4.58479	4.56561
NCU00836	2.69725	3.95716	1.41886	2.03787	2.18962	3.15883	1.4968	1.20078	3.27548	4.47361	5.0792	9.92143	-0.113605	13.1963	12.5061	12.8666	4.63894	2.95002	3.3831	2.89046	1.3972	1.18208	1.1037	0.447043	2.74927	2.40291
NCU00837	4.66111	5.95801	4.31548	4.42908	4.78537	6.06446	4.01977	4.3733	4.25145	4.94963	5.20812	5.49785	4.30019	5.37033	6.39287	6.42313	5.30643	6.00806	6.20386	6.41481	3.96658	4.28927	4.36591	3.78098	4.6013	4.28619
NCU00838	5.9767	7.46551	5.56947	4.97211	6.05064	7.65111	5.29736	5.3087	5.35274	6.07603	6.40625	6.46286	5.14434	5.29281	7.49635	7.41456	6.52515	7.22814	8.00074	8.11823	3.39402	4.89436	5.09049	3.43208	3.43506	2.43313
NCU00839	-0.168299	1.40451	-10	-2.01571	-0.657249	1.92853	-2.39335	-0.516939	-0.53799	0.314722	-0.0728068	1.61762	1.28238	-1.07499	0.361129	0.413885	1.87245	0.523226	1.37063	1.30472	-10	-1.42104	-10	-1.10183	-0.940088	-10
NCU00840	-3.66808	-0.631021	-10	-10	-10	-2.29546	-10	-10	-10	-4.56357	-10	-2.01966	-2.89547	-10	-2.38848	-2.59584	-1.25227	-2.07231	-0.522116	-2.7051	-10	-10	-10	-10	-4.11794	-10
NCU00841	-10	-3.14911	-10	-10	-3.63072	-3.09108	-10	-10	-10	-1.92623	-1.02366	-10	-1.10613	-10	-10	-10	-1.46293	-3.28297	-2.68697	-2.72311	-1.91324	-10	-10	-10	-10	-10
NCU00842	-0.494427	1.43683	-10	-10	0.168626	1.03019	-1.98252	-10	0.872848	1.34705	1.1542	1.89096	0.693217	-10	0.603367	1.21524	1.13972	2.42138	1.42863	1.45774	-10	-0.587966	-1.51574	0.309007	-0.52925	-1.38601
NCU00843	7.41299	6.65717	8.54296	8.71992	7.05529	6.57476	8.52561	8.86926	7.47545	7.29401	7.5896	6.54034	7.83921	5.9989	7.20275	6.30781	7.39867	7.25704	7.3627	7.51268	8.50849	8.414	8.39119	8.95914	9.07681	8.92401
NCU00844	-0.580747	1.44918	-1.92931	-1.60363	-0.517853	1.37171	-0.865796	-0.441286	2.13879	0.239451	-0.933564	0.792665	2.15389	0.337091	0.992568	0.682145	2.11541	1.68282	1.1983	1.42696	-1.69761	-1.13449	-3.09946	-10	-0.596955	-1.38477
NCU00845	1.35862	2.36516	0.394848	0.179475	1.54694	3.1117	0.41175	0.627397	2.70897	1.52104	1.92683	2.5436	2.03975	2.21164	2.71881	2.7862	2.17772	3.52993	2.60129	3.4118	1.23264	0.921301	1.0718	-0.803887	-0.358223	-0.498907
NCU00846	4.63102	3.96222	4.19159	3.93408	4.54275	4.46937	4.02355	3.42218	4.78934	4.70291	4.43129	4.27189	5.65519	3.72167	4.51753	4.48241	3.87385	4.37504	3.30874	4.55419	3.88364	3.76159	4.34745	4.09031	3.11876	3.41014
NCU00847	8.03376	7.81408	8.02759	7.04509	8.04859	7.69573	7.87607	6.92898	10.5889	8.27703	8.51023	10.5661	8.94619	7.20576	7.43542	7.2784	8.87917	8.33869	7.78377	7.73218	6.63217	6.84459	6.70896	7.34277	6.62897	6.96271
NCU00848	1.97993	2.90782	2.69125	3.52027	1.69308	2.53462	2.20952	3.01357	2.08904	2.01139	2.2532	1.83585	2.58855	2.78689	2.64793	2.70911	2.41685	7.47221	3.68883	4.17692	3.63182	4.03881	3.87472	3.75786	4.67608	4.67818
NCU00849	-1.20567	1.70919	-0.25774	1.83445	-0.694616	0.552843	-0.635785	0.78369	1.00961	-1.10116	0.188776	0.120825	0.245013	2.34707	1.56945	2.16445	1.28053	5.29019	3.06388	3.77079	0.437901	0.769646	1.42148	-1.1392	1.17635	0.335708
NCU00850	-10	-2.44007	-10	-1.70968	-10	-10	-10	-10	-10	-10	-10	-10	-10	-10	-2.76195	-1.68243	-1.7539	1.88421	-3.97794	0.503324	-10	-10	-10	-10	-1.61956	-2.47632
NCU00851	0.944777	2.02085	1.3805	0.196902	1.93141	2.82038	1.40422	1.37374	2.89701	2.22925	3.13872	3.45197	0.910029	3.77376	2.60002	2.32069	2.13347	2.43363	1.9651	1.81415	2.68788	1.73768	1.63086	3.06808	1.64733	2.40126
NCU00852	-10	-2.70048	-10	-10	-10	-1.64245	-10	-10	-10	-10	-10	-10	-10	-1.01487	-0.437394	-0.357871	-3.0143	0.609579	-2.65338	-0.815049	-10	-10	-10	-10	-10	-10
NCU00853	5.08622	5.66129	3.89709	4.35963	5.25428	5.61197	4.0348	4.51945	6.26942	5.62646	5.46848	5.91839	6.09054	4.76573	5.42802	5.27869	6.31604	5.68456	5.68804	5.40184	4.35554	4.45607	4.03358	4.33965	4.40538	4.19432
NCU00854	4.297	4.72105	3.27953	3.48722	4.71398	4.87949	3.21298	3.74827	5.32989	4.82231	4.57958	5.16399	5.05961	3.85467	4.30079	4.37037	5.05084	4.89707	4.65775	4.56076	3.4845	3.42461	3.40767	3.40658	3.40173	3.14429
NCU00855	5.26993	6.21012	4.08698	3.81038	5.49929	5.57671	4.02786	4.03818	6.5111	5.50231	5.76142	6.51867	5.88853	5.48303	5.27039	4.85737	5.83738	5.34475	5.91748	4.8877	3.08142	3.6184	3.72046	3.74844	4.01656	3.49971
NCU00856	6.59281	6.93431	5.85406	5.42468	6.89212	7.13492	5.65045	5.45717	7.35981	6.8316	7.06361	7.19238	7.31453	5.78547	6.89209	6.7316	6.81548	7.22477	6.25608	7.24744	5.56181	5.31207	5.67176	5.6727	5.60215	5.51152
NCU00857	5.73773	6.40721	4.00597	4.76739	6.08815	6.59459	3.704	4.54541	6.62432	6.09608	6.40881	6.17523	6.74635	5.53284	6.34344	6.34058	6.13778	6.74101	6.15624	7.11101	3.96726	3.86604	3.54905	4.70883	4.77603	4.32097
NCU00859	4.42241	6.53496	2.60221	2.28505	4.50847	7.16716	2.8358	3.30876	4.94731	4.68578	5.19261	6.04063	4.58173	6.58073	7.176	7.40338	5.56769	10.3439	7.79761	9.43073	5.38424	4.79301	4.88736	3.53596	4.96574	4.86203
NCU00860	4.7841	5.69876	4.84325	5.64688	4.89862	5.80054	5.34287	6.11001	4.97404	4.79129	4.82138	4.87514	4.68012	6.00292	6.05165	5.97826	4.40741	5.79535	6.20279	5.42312	6.29399	6.37913	6.34072	5.39956	5.85004	5.7281
NCU00861	-0.551245	0.606474	-2.27688	-0.536159	-0.443622	-0.415667	-2.9138	-0.037389	-0.0584394	-1.35527	-0.281132	-0.362258	-0.653107	1.21192	1.11516	1.55896	0.57348	0.977407	1.15477	0.97436	-1.04518	-0.619558	-0.862067	-0.62228	-1.13861	-2.3173
NCU00862	4.07132	5.79211	1.93914	2.74667	4.34087	5.89294	1.90155	2.66119	5.03918	4.63931	4.65062	5.01164	4.91741	5.60374	5.71424	5.54441	6.23813	5.75974	5.67806	6.19875	2.15526	1.15671	1.07393	2.99489	2.13805	1.97934
NCU00863	6.19966	7.49452	4.21349	5.05098	6.46065	7.70614	4.11288	4.8152	6.86592	6.63307	6.93182	6.79038	6.79396	6.46053	7.53181	7.59744	8.05328	7.75444	7.266	8.02752	3.25421	3.83781	3.77641	4.38554	3.44849	3.39572
NCU00864	8.28264	9.89071	7.76794	7.90597	8.59292	10.0885	7.90231	7.73048	8.50162	8.6645	9.25171	9.13033	8.14353	8.88725	9.84112	9.9551	9.95005	10.2521	10.1935	10.5985	7.21456	8.02202	7.81339	7.42519	6.30813	6.01823
NCU00865	6.84557	7.63304	5.84054	5.90274	7.09841	7.46558	5.68523	5.83265	10.1612	7.3166	7.46117	8.1552	8.73881	8.69717	7.21692	7.19659	8.4074	7.46461	8.13709	7.61069	6.08191	5.66578	5.50264	5.89908	5.48572	5.534
NCU00866	6.65316	7.40942	7.51934	8.17454	6.47802	6.77094	7.57185	8.22364	8.03432	6.53637	6.43936	6.92827	8.07817	8.629	6.28886	6.07086	7.09967	6.38816	7.80361	6.40469	8.46494	7.35871	7.23298	7.6917	7.35011	7.39025
NCU00867	8.0897	8.22243	7.87555	8.99652	7.88454	7.7374	7.94367	8.7414	8.13247	7.87942	7.96244	7.09385	8.3601	9.08538	7.37507	7.09276	7.51367	7.27506	8.26102	7.29224	8.34637	7.65349	7.593	8.37233	7.81104	7.62239
NCU00868	5.8818	6.57171	5.7421	6.3992	5.78509	6.38219	5.39362	6.37426	6.50201	5.91202	5.86605	5.61897	6.97566	8.5038	5.9174	5.73635	5.46335	5.92104	7.18259	6.18434	5.21297	5.18154	5.2246	6.26208	5.17984	5.08285
NCU00869	4.87048	5.80425	3.56617	4.59927	4.92585	5.78288	3.68026	4.46421	4.95061	5.13016	4.76648	5.35656	5.38091	6.7946	5.88767	5.79156	4.47203	5.28398	6.00382	5.4026	3.79805	4.07564	4.13768	5.17734	3.83125	3.64012
NCU00870	8.73756	8.23422	6.19229	5.46033	7.73472	7.86035	6.35042	5.0691	8.49175	9.45434	9.6508	10.6114	7.65924	12.1542	12.751	13.0214	8.86327	6.89441	7.03347	7.04259	5.52839	6.91862	6.48076	6.35694	5.13866	5.12041
NCU00871	-1.03164	1.46183	-0.648909	-10	-1.18716	1.60241	-0.745729	-0.181154	0.578495	0.191897	0.354842	1.60874	0.00400489	4.13099	3.46527	3.83359	0.640112	1.63452	1.71025	1.65271	-10	-1.78868	-2.78992	-10	-2.80343	-10
NCU00872	3.98368	5.69757	1.52042	2.46105	3.56917	5.57557	1.37044	2.62966	4.72842	4.38903	4.29557	4.47838	4.24376	6.64553	5.84721	5.9555	5.21974	5.25577	5.42621	6.00488	2.00944	1.56485	1.12352	-0.139197	1.85239	1.16578
NCU00873	5.57235	8.17478	2.52963	3.72634	5.60193	8.28512	2.2625	2.70389	5.20811	5.8153	6.1752	6.37978	4.79995	9.1281	8.95516	9.0229	6.36053	8.25636	8.21397	9.09698	1.24868	2.41691	2.29255	1.93461	2.40087	2.16875
NCU00874	3.71989	5.77724	2.17244	2.94541	3.98379	5.92392	2.36904	2.70771	3.86909	4.05511	3.98518	3.99404	3.92139	6.25683	5.93301	5.86257	3.88195	5.83752	5.68313	6.36027	2.21164	1.95895	2.37912	1.78052	2.52403	1.97147
NCU00875	3.31432	4.98726	-0.00355983	0.505374	3.46479	5.09949	0.599536	0.594351	4.26001	3.86665	4.0285	4.25526	4.14571	4.91616	5.05263	4.98652	4.28773	5.40386	5.06923	5.75746	0.638598	0.42294	0.40025	-0.222293	0.358871	0.729051
NCU00876	7.07555	4.57677	6.16296	2.46875	6.94469	4.75763	4.67498	1.72697	6.88225	7.47769	6.85598	5.38095	7.28058	4.25264	4.32451	4.17599	6.41896	4.71342	4.83343	4.57507	5.17019	3.47961	2.78105	2.69364	1.35219	2.02489
NCU00877	7.59745	7.42946	5.80572	5.93174	8.07157	7.56375	5.64106	6.03402	8.41607	7.89476	7.89337	7.89322	7.1875	6.13984	6.98578	7.01313	9.60288	7.6942	7.24373	7.74321	4.21697	5.56929	5.2625	4.60757	4.65606	4.87099
NCU00878	4.16019	6.93047	5.05928	7.56077	4.2403	5.81373	3.78028	7.08801	6.60133	3.90781	3.68127	6.16778	5.51277	7.25456	5.29212	3.91379	5.44984	3.68039	5.1202	4.16478	4.36117	3.13202	3.74156	8.33175	7.63829	3.15128
NCU00879	8.79001	8.56498	8.07077	7.95449	8.81904	8.67709	7.78925	7.896	8.47783	8.83793	8.9042	8.38913	8.70393	7.68834	8.5146	8.42682	8.79437	8.57091	8.42403	8.62836	7.17275	7.31587	7.58565	8.04098	7.76416	7.62036
NCU00880	8.91342	8.36803	8.18336	7.80799	8.93347	8.24426	7.85893	7.66024	8.90024	9.16032	8.95161	9.08535	8.97051	7.30344	8.15854	7.9806	8.998	8.22422	8.20077	8.25811	6.64138	7.15462	7.22607	8.15546	7.2526	7.17738
NCU00881	9.57763	9.70264	9.94436	9.8277	9.43765	9.81353	9.61134	9.52461	8.12669	9.33452	9.78737	9.04834	7.72359	9.24337	10.0385	10.2152	8.87239	11.0216	9.15176	10.4061	9.04883	9.27074	9.09921	8.4712	9.34022	9.15268
NCU00882	4.51772	3.91643	3.84859	4.17816	4.81734	3.97632	3.59315	4.14582	4.24129	4.27867	4.6152	4.13376	3.94824	3.65935	4.05385	3.83045	4.55597	4.54353	3.49952	4.34498	4.08629	3.67104	3.55592	4.29979	4.95445	4.71463
NCU00883	4.78127	4.5689	4.94192	4.46195	4.71626	5.04142	4.88825	4.58706	4.59854	4.77233	4.77241	5.12948	4.38091	3.91476	4.93771	4.62477	5.18542	5.20549	4.59747	4.95219	5.62569	5.81609	5.85645	5.39736	5.18194	5.05856
NCU00884	10.5531	9.88325	10.7662	9.04208	10.2945	10.0181	10.4833	8.98335	10.3557	10.6512	10.7767	9.39082	10.4928	8.86861	9.83351	9.77285	10.1311	9.70588	10.3616	10.484	9.54464	10.1504	10.1065	8.46064	7.74262	7.25969
NCU00885	0.543784	0.490615	-1.88511	-1.31454	0.34005	0.0756365	-2.93707	-10	-1.08171	0.31849	0.547961	0.421827	-0.301982	-1.61871	0.0742427	-0.739319	1.02571	-0.630826	0.477621	-0.0271848	-2.06845	-1.52115	-2.4703	-10	-3.48381	-10
NCU00886	4.90381	5.71146	5.46943	4.76128	4.38432	5.70069	5.3342	4.839	4.05834	4.36325	4.28133	3.16647	4.05274	4.08769	5.61155	5.73784	3.30786	3.8612	4.49857	4.12144	5.87881	6.34207	6.15429	4.98389	4.88362	4.61032
NCU00887	4.99562	4.27349	3.84157	3.24672	4.99675	4.08486	3.64785	3.48443	4.00116	4.80875	5.32092	4.7116	4.5212	2.56273	4.07953	3.51792	4.87008	4.77252	4.13806	4.27809	3.85155	3.77376	3.7501	3.08261	4.17443	3.76902
NCU00889	7.24106	6.45203	5.75749	6.20708	7.41863	6.5431	5.63571	6.17852	8.10625	7.48086	7.5701	7.35995	7.23748	5.62748	6.61352	6.60172	7.9961	6.71027	6.50226	6.80233	5.8565	5.56074	5.24758	6.29411	6.23511	5.88519
NCU00890	6.55	6.68589	3.28648	3.79375	5.42644	5.71259	2.93855	3.45063	5.92731	7.02014	7.43502	7.61818	5.38298	9.18105	9.84366	9.89519	7.07954	5.47356	5.49896	5.46498	2.57156	3.03208	3.03508	3.34553	2.96521	2.81526
NCU00891	8.07525	11.1639	5.23979	5.86159	7.91616	11.3393	4.92686	5.48316	7.66855	8.42757	8.6574	8.53484	7.38373	9.48909	11.5904	11.7212	7.11765	7.05281	6.70497	7.29432	4.68599	5.20146	5.1331	5.97861	4.90586	4.50137
NCU00892	6.11427	5.98642	7.51173	7.08536	6.08415	5.86573	7.3082	7.31926	5.87659	6.12506	6.21627	5.55937	6.01181	4.37411	5.91146	6.01935	5.46302	5.8773	5.72885	5.65469	7.9141	7.30864	7.36118	7.42163	7.7273	7.67913
NCU00893	6.07621	5.40172	6.68026	5.97794	5.92863	5.46451	6.46337	6.09025	5.89796	6.14604	6.45762	5.32949	6.4772	4.13675	5.50301	5.65028	5.79831	5.92648	5.3468	5.84182	6.50826	6.44294	6.30344	5.68305	6.59548	6.44949
NCU00894	8.78575	7.57388	9.97029	9.63363	8.3932	7.51618	10.0036	9.56214	7.86268	8.52706	8.03151	8.08216	8.24109	8.08464	7.91676	7.95533	7.53812	7.55977	8.10696	7.42035	9.97388	10	9.7787	10.1247	9.41841	9.88165
NCU00895	9.82359	9.65302	9.26021	9.18129	9.86062	9.64502	9.22814	9.2298	10.273	10.0602	10.1453	10.1364	10.296	8.8829	9.35511	9.20906	10.0547	9.84552	9.95694	9.73121	8.64022	9.09932	9.04464	9.07727	8.69087	8.60536
NCU00896	7.22079	7.17689	7.69375	7.2064	7.31201	7.18701	7.90148	7.37922	6.94142	7.1775	7.20288	7.60417	6.62308	7.36043	7.08247	7.02788	6.90739	7.35158	7.79137	6.93612	7.49151	8.13843	8.12662	7.71637	6.79875	6.81392
NCU00897	5.86621	6.42712	5.01102	5.40594	6.11195	6.4	5.20027	5.28108	6.79084	6.19404	6.20631	6.87112	6.30456	6.38502	6.15429	6.02855	6.68988	6.59188	6.62862	6.41899	5.34203	5.3207	5.49591	5.41401	4.88348	4.84283
NCU00898	6.84489	7.24015	5.17223	5.79236	7.07241	7.31792	5.19853	5.89846	7.25386	6.9224	7.4295	7.63132	7.03301	6.9236	7.17284	7.25864	7.39758	7.36292	7.23219	7.34478	5.20408	5.47332	5.313	5.50295	5.24919	5.06847
NCU00899	7.0429	7.77268	6.6928	7.19534	7.09949	7.80936	6.84726	7.55925	7.26587	6.97646	6.38984	7.78088	7.10059	8.97661	7.9752	7.92716	7.0176	7.81874	8.42709	7.42477	7.53586	7.03455	6.85319	6.49843	6.93253	7.25566
NCU00900	7.24668	7.33328	7.34728	6.64209	7.2866	7.42954	7.46387	6.79583	6.92686	7.43245	7.78192	7.50048	6.64387	6.89655	7.32248	7.30988	7.09888	7.81418	7.98149	7.59943	7.53217	7.57905	7.46671	7.46425	6.55082	6.71117
NCU00901	7.14887	6.6503	6.93078	6.10902	7.14315	6.91467	6.6511	6.06547	6.26918	7.20592	7.3579	6.38113	6.94192	5.65288	6.84431	6.65323	6.44835	7.00862	6.44023	6.82382	5.99213	6.19243	6.65904	5.75334	6.28126	6.19683
NCU00902	7.88803	8.30802	7.53886	7.15525	7.89269	8.32449	7.43619	6.88483	7.49713	7.87126	8.17642	7.8391	7.46081	7.39512	7.97927	7.93606	7.31538	8.33226	8.42082	8.51551	7.0109	7.26061	7.35206	7.01038	6.77688	6.71916
NCU00903	10.9456	10.792	10.1057	10.303	10.97	10.7378	10.143	10.0595	10.309	11.0364	11.4063	10.5306	10.5796	9.95292	10.6931	10.6515	11.2165	10.947	10.9483	11.1441	9.51407	10.1962	10.0477	10.3957	9.1219	9.03916
NCU00904	8.36772	7.46829	8.24272	7.17021	8.10419	7.53682	8.1961	7.00118	7.03472	8.27793	7.87389	7.80308	7.98556	6.95916	7.40366	7.36702	7.74983	7.86474	7.70997	8.11222	8.03943	7.98664	7.84024	7.73683	7.0877	7.19899
NCU00905	6.83211	6.41245	8.39479	8.20674	6.4571	6.66483	8.43755	7.90407	6.79561	6.86903	6.90393	6.88328	6.77338	5.8472	6.45645	6.54758	6.93835	6.89472	6.80322	7.10288	8.57599	9.03233	8.85611	8.26689	7.30097	7.58654
NCU00906	6.25825	5.98438	4.50683	3.48104	6.07296	6.41108	4.58925	3.4786	4.88324	6.12458	6.44591	5.62142	5.07829	4.00073	6.12301	6.06478	5.06253	6.03113	5.07136	5.89409	5.39006	6.04819	5.86853	4.00454	4.37754	4.05983
NCU00907	-2.12344	-0.393819	-0.389643	-10	-0.889929	-0.33579	-10	-10	-10	0.302993	-1.85333	1.10994	-0.350838	0.291792	-10	0.363828	-0.721855	0.0572838	-0.931682	0.0321804	0.84205	-0.054254	-0.11619	-10	-0.587805	-10
NCU00911	9.43738	10.7853	10.5766	10.4856	9.04084	10.8067	10.6573	10.1541	3.96	8.6521	9.11225	8.71319	6.17841	10.8309	10.5883	10.3314	7.81135	11.0073	11.3863	11.2218	10.1193	10.3201	10.3695	10.521	10.5778	10.3059
NCU00912	5.6071	5.56779	5.21888	4.79989	5.37215	5.7865	5.25602	4.82013	4.39351	5.17668	5.43896	5.00762	4.15164	4.86394	5.47359	5.52426	5.12639	6.19012	5.53556	6.19017	4.72037	4.98532	4.86306	4.89779	5.49648	4.8674
NCU00913	7.01541	6.80452	7.59771	7.24901	6.96456	6.908	7.69106	7.14161	6.76419	6.85473	6.71376	6.64317	6.6166	6.55285	6.82579	6.83492	6.56371	7.11025	6.95932	7.18139	7.16174	7.44459	7.41397	7.56615	7.00864	7.14683
NCU00914	6.55652	6.95484	6.9821	6.61161	6.56118	7.17582	7.0471	6.6574	6.31646	6.46077	6.45508	6.91787	6.02889	6.51659	6.98372	6.91858	5.97658	7.04342	7.25003	7.03398	7.05689	7.08783	7.2409	6.66148	6.31489	6.31122
NCU00915	9.37629	8.15779	9.77959	10.2238	9.12978	7.94689	9.64514	9.87437	10.3149	9.33341	9.15956	8.8408	10.4123	8.65777	7.99473	7.43809	9.02513	7.58505	7.62708	7.72627	9.37547	8.92868	8.98933	10.5743	9.22751	9.09931
NCU00916	7.94307	8.45698	6.35461	6.96125	7.8579	8.41156	6.38511	6.83122	8.38316	7.97392	7.88046	8.03157	8.20701	7.92622	8.22353	8.04309	7.18354	8.55715	8.84697	8.09209	6.51599	6.2841	6.32421	7.16546	6.34746	6.06561
NCU00917	5.6937	6.55794	5.15596	5.09808	5.79379	6.81355	5.23109	5.0438	5.55829	5.89916	6.34945	5.6867	5.60069	5.81898	6.59383	6.66924	5.87861	7.14763	6.85603	7.36334	5.01904	5.42396	5.33583	5.28015	5.14703	5.06093
NCU00918	8.68261	9.19847	7.80573	7.89725	8.80168	9.12819	7.93905	7.69523	9.00844	8.90087	9.20443	9.00355	8.69647	8.48994	8.96031	9.068	9.2623	9.11331	9.16119	9.3182	6.95893	7.60654	7.46992	7.57405	6.82989	6.68937
NCU00919	4.68528	5.2403	8.32679	6.56307	4.72624	5.07879	8.55203	7.0712	4.25777	4.12949	4.09831	4.73623	4.34406	5.06081	5.08674	5.13671	4.9088	5.12363	5.26505	5.15462	7.8992	8.8881	8.81369	6.54585	7.93828	7.98219
NCU00920	5.8785	5.4263	7.15457	7.00356	5.59943	5.77186	7.19405	6.96258	6.08509	5.75258	5.10786	5.4314	6.3812	4.91617	5.69759	5.58426	5.53483	6.0273	5.81686	5.84077	7.31754	7.11632	7.31429	7.50504	7.1109	7.23377
NCU00921	5.87425	6.75871	4.98909	5.19547	6.02729	7.05856	4.89546	5.43014	6.18526	6.00432	6.07828	6.05777	6.08612	4.48507	6.65086	6.44015	6.52901	7.18521	6.74928	7.13527	4.45824	4.56829	4.66647	4.73339	5.33083	4.74575
NCU00922	-10	-10	-10	-10	-10	-10	-10	-10	-10	-10	-1.68069	-10	-10	-10	-10	-10	-10	-0.355039	0.0483121	-1.21022	-10	-1.88161	-10	-10	-10	-10
NCU00923	7.81249	7.33193	7.39225	7.14923	7.77966	7.31692	7.43094	7.14398	8.93713	8.16815	7.9407	7.67359	8.66884	6.52329	7.07567	7.06828	8.876	7.44208	7.3364	7.28485	7.55711	7.55736	7.35039	8.01001	7.28536	7.18185
NCU00924	7.61776	7.52386	7.47673	6.78243	7.51944	7.78334	7.63017	6.68698	7.41236	7.63532	7.36489	7.25088	7.59073	6.38922	7.45501	7.55359	7.32832	7.82524	7.73248	7.92229	7.39816	7.88991	7.75821	7.15841	6.78271	6.77685
NCU00925	4.3909	2.9975	9.19098	7.58342	2.78457	2.90208	9.23777	8.15091	1.02739	3.13634	2.5249	1.12448	1.86637	3.70277	3.33728	3.60893	1.39055	3.9517	4.38634	3.75764	9.72892	9.81557	9.81423	8.10475	9.21456	9.50774
NCU00926	4.69676	5.00966	5.40535	4.71508	4.49352	5.40845	5.48553	4.86114	4.13476	4.64626	4.81682	4.48716	4.35413	3.67843	5.1557	5.05131	4.31914	5.39698	5.21026	5.54595	5.46179	5.62668	5.76027	4.84059	5.08905	5.05624
NCU00927	6.38322	6.5002	6.25794	6.00621	6.50085	6.769	6.24416	6.11776	6.08125	6.42791	6.50871	5.77525	6.33189	5.97657	6.6178	6.54549	6.16116	7.1189	6.45671	6.88915	6.092	6.22192	6.6975	5.7787	6.23552	6.06079
NCU00928	7.60745	6.94578	4.549	5.05931	7.85572	7.29948	4.21712	4.67853	8.30056	7.84835	7.28546	8.25393	7.94205	5.1685	6.85942	6.6738	8.31016	7.38393	6.62135	6.96741	4.61921	4.42598	3.86936	4.74407	4.61571	4.62628
NCU00929	5.42381	5.87009	4.67137	4.75037	5.66047	6.11079	4.76996	4.90715	5.46848	5.58461	5.17977	5.65336	5.10028	5.75003	6.17397	6.11651	5.30877	6.08462	5.89291	5.69184	4.86856	5.10171	4.84197	4.46768	4.36565	4.53288
NCU00930	9.08289	8.51968	9.46612	9.20429	8.67423	8.71077	9.37545	9.36413	8.83305	8.84379	9.16549	8.27993	9.23066	7.65552	8.64143	8.61184	8.97212	8.76381	8.842	8.9798	9.50113	9.65871	9.46533	8.64438	9.67697	9.61873
NCU00931	2.99142	2.78435	7.63891	6.24247	1.58027	3.11895	7.82624	6.63591	1.3776	1.93314	2.10419	0.768044	3.28426	3.50095	3.86014	4.17849	1.15245	2.55419	2.87378	2.84695	7.90503	8.33081	8.01688	6.43352	7.55419	7.40555
NCU00932	-1.54592	-1.25558	-2.81212	-2.58598	-1.1604	-0.588341	-3.46355	-1.89456	-0.593683	-1.85645	-2.3347	-1.31254	-1.18835	-2.13068	-0.816243	-2.06588	0.262201	-0.365192	-1.65372	-0.805333	-1.58043	-4.47673	-3.98227	-2.15752	-1.49498	-3.85254
NCU00934	0.934573	2.29053	0.916762	-0.0503411	-0.691881	2.43272	1.57201	-0.873499	1.74931	1.26895	1.06718	1.93091	0.247748	0.890378	1.69025	1.76977	2.06087	3.20019	2.44259	2.96712	-0.559364	1.54433	1.81489	-10	0.347208	0.975873
NCU00935	8.03934	8.74522	9.41697	8.81317	7.93918	8.78288	9.2864	8.72014	7.64386	7.98969	7.92808	9.40135	6.94814	7.37692	8.25536	8.20314	8.79441	10.2661	8.26778	9.44659	10.6617	10.4164	10.1415	9.74244	9.20004	9.44306
NCU00936	9.94879	9.938	8.65353	7.7303	9.99746	9.88499	8.64311	7.51054	9.57499	10.1333	10.1346	9.5261	9.85317	7.92951	9.57663	9.50161	10.0704	9.54237	9.70241	9.99951	8.11805	8.65692	8.36254	7.88378	6.99677	6.80693
NCU00937	6.63906	9.35425	5.44312	5.34044	6.66948	9.42976	5.26326	5.15742	5.43569	6.46197	6.7756	6.34422	6.01487	8.49543	8.88251	9.04137	7.65794	9.57229	9.43121	10.4488	4.12608	4.74935	4.60722	3.79489	5.1466	4.21002
NCU00938	9.18213	8.6873	9.40802	9.01194	9.06791	8.63718	9.18367	8.76035	7.20836	8.87877	8.84622	7.78241	7.17434	7.99768	8.62331	8.66098	7.98482	9.69807	8.68921	9.93932	8.25304	8.30292	8.35211	7.62189	8.5594	8.18722
NCU00939	8.17575	7.79068	8.63643	7.07286	8.37754	7.74156	8.52153	7.02234	7.62069	8.17965	7.92961	7.33998	8.44055	6.91395	7.40344	7.25118	5.8017	7.91418	8.60439	8.52575	8.0117	8.59711	8.88046	6.78937	6.85803	6.96317
NCU00940	-0.67415	0.682187	-2.47391	0.851767	0.200576	1.1649	-1.52588	0.751075	0.914449	0.635564	0.810861	0.0256674	0.734818	0.792486	1.66078	1.90366	0.525769	1.41173	0.738936	2.08505	0.342744	-1.55356	0.940897	0.765646	-2.07261	0.392554
NCU00941	2.74348	3.66472	2.60388	3.77754	2.85243	3.95873	2.40692	3.69109	2.00449	2.89179	2.92422	2.43178	2.58555	2.75995	3.71308	3.82473	2.52814	3.53385	3.28546	3.60775	2.74885	2.75139	2.80786	2.46437	2.70934	2.81937
NCU00943	11.2304	8.78593	5.2216	1.04385	11.2303	9.05065	4.46532	1.20651	7.60495	11.1436	10.8923	6.51846	8.06567	6.15772	8.33268	8.40327	7.74266	8.43217	8.36656	8.65991	4.21177	4.83127	4.90478	1.30136	2.81855	2.62073
NCU00944	7.60568	6.88955	7.55252	7.03655	7.66272	7.33851	7.10327	7.07276	8.1733	7.79753	7.83854	7.67345	8.2042	7.59365	8.06442	8.22932	7.90304	7.51759	7.33884	7.65354	7.13371	6.66334	6.73397	7.16657	7.10427	6.81693
NCU00945	8.00574	5.79919	7.72242	5.73089	7.95733	5.51555	7.20885	5.72168	7.80544	8.11475	7.85749	6.5252	8.04669	4.77874	5.53821	5.51258	6.5768	5.10535	5.49689	4.97995	6.66151	7.16482	7.23983	5.77667	6.60624	6.347
NCU00946	-1.7686	-2.62394	-3.20473	-10	-0.783621	-1.56591	-10	-10	0.598673	-0.0791301	-0.761523	-1.70515	-1.58096	-10	-1.40976	-1.86629	-1.3528	-10	-2.60541	-2.61298	-1.38807	-0.778483	-0.526882	-10	-10	-2.66019
NCU00947	2.08964	2.69879	-0.929307	0.981334	2.04303	1.9319	-0.244307	1.68647	3.09648	1.81991	2.05458	2.15523	2.91685	0.752128	1.06079	1.62118	3.6825	1.93266	3.69661	0.884834	-0.697614	0.954519	-0.524149	0.725288	1.88523	1.20019
NCU00948	4.50617	4.85306	1.55711	1.45164	5.13246	3.9329	2.50515	0.474673	4.77555	4.67306	4.57789	4.42593	4.11425	1.82351	3.50607	3.11381	3.76206	2.50654	4.66416	3.62251	3.69302	2.77417	2.28614	0.21171	2.05378	1.97612
NCU00949	1.51446	3.64504	3.48921	3.39052	1.84239	2.84769	3.42365	3.24637	-0.292227	1.59092	1.79878	0.875619	-0.0207512	1.53772	2.20615	1.65788	0.435984	1.8173	3.77512	2.24561	1.4747	2.70313	3.2306	2.39447	3.71689	3.45002
NCU00950	5.25689	4.53301	5.10802	4.24436	5.32698	4.92485	5.46769	4.61373	5.32116	5.27234	5.24953	5.74852	4.76372	4.57146	5.02671	4.98527	5.01682	5.20538	5.14211	5.11835	5.58845	6.09475	5.44824	4.74103	5.39126	5.29599
NCU00951	11.7221	10.8626	11.4851	11.5496	11.7943	10.7397	11.5725	11.3585	11.2985	11.8127	12.0759	11.3784	11.4189	10.6497	10.4355	10.412	11.789	10.7843	11.2073	11.0112	11.46	11.5718	11.3462	12.3202	11.2495	11.3257
NCU00952	7.11017	5.67232	8.27587	8.01342	6.52354	5.82079	8.22233	8.26869	5.83159	6.39514	6.63807	5.61049	6.71614	5.55385	5.98267	5.98969	5.98303	5.90308	6.05941	5.77306	8.32922	8.42215	8.39704	7.98824	8.83387	8.71727
NCU00953	6.8392	6.74113	6.33724	5.86972	6.82155	6.85641	6.49652	6.10881	6.88157	6.86929	6.74933	6.83164	6.34927	6.37913	7.0821	7.25303	7.17447	7.0349	6.94548	6.80314	6.20753	6.68207	6.41123	5.74428	6.19343	6.1481
NCU00954	7.16982	7.65371	6.74565	6.73159	7.18	7.57796	6.83218	6.89414	6.07445	7.02581	7.52456	6.80623	6.01846	6.79116	7.60782	7.62006	6.43975	7.16768	7.21973	7.1187	6.05805	6.64039	6.6387	6.6412	6.52867	6.3826
NCU00955	7.49436	9.58872	7.71121	7.38694	7.10292	8.87841	7.4082	7.61506	6.18677	7.63901	7.2458	6.33236	6.44227	8.11572	8.40155	7.76968	6.86342	7.34727	9.8663	8.03404	6.69259	8.07176	8.13772	6.59339	7.37841	6.93663
NCU00956	6.31194	6.67387	6.7532	6.52683	6.27959	6.37432	6.70932	6.71484	6.63858	6.36737	6.03325	6.42093	6.82813	5.30217	6.20717	5.95331	6.39445	6.30659	6.55197	6.43124	6.79951	6.85277	6.98201	6.43385	7.21737	7.09696
NCU00957	8.76167	9.85652	10.369	10.3393	8.41985	9.60928	10.6155	10.5917	9.31248	8.26901	8.13481	9.31599	9.18509	9.53623	9.61214	9.53523	8.33719	9.46997	8.95193	8.82388	10.6645	11.0511	10.9701	10.0639	10.0514	10.0001
NCU00958	7.94539	7.3929	8.04959	7.75937	7.97599	7.28481	8.35446	7.76957	7.42856	8.02761	8.41165	7.99821	7.50295	6.88759	7.3564	7.30387	7.7278	7.35037	7.91375	7.26154	8.1763	8.31993	8.2971	8.28898	7.76148	7.73871
NCU00959	9.83302	10.3875	10.211	9.75864	9.9097	9.96998	10.5988	9.78312	9.61082	9.69573	9.93207	11.2734	9.57011	9.63878	9.72954	9.5616	10.018	10.1969	10.7545	10.1571	10.6936	10.7793	10.696	10.6247	9.77181	9.97627
NCU00960	2.92237	2.91336	2.55016	2.39186	2.59461	2.31771	2.43428	2.5127	2.35356	2.50182	1.74792	4.33925	1.81136	1.61933	1.95239	1.30363	4.45834	2.46989	3.30028	1.24403	3.28436	2.18225	1.96977	1.61075	1.91576	2.56863
NCU00961	1.71029	2.48089	1.76932	-0.0961448	1.52268	1.80195	0.228129	1.26127	0.796612	1.6247	1.77669	1.49279	0.616982	2.58154	1.82016	0.817074	2.34764	1.0251	1.42441	2.54007	0.80987	0.99763	1.95152	0.232772	2.4424	0.85968
NCU00962	5.66731	5.65731	5.80034	5.47358	6.02369	5.73832	5.7913	5.43214	5.58927	5.82496	5.68137	5.72108	5.50637	5.08436	5.76194	5.61356	5.26547	5.63238	5.64604	5.51894	5.53985	5.6816	5.95015	5.54234	5.40529	5.47612
[truncated: 8,859 more rows]

## Sheet: S.cerevisiae
locus_tag	SRR453566_normalized_base_counts_log2	SRR453567_normalized_base_counts_log2	SRR453568_normalized_base_counts_log2	SRR453569_normalized_base_counts_log2	SRR453570_normalized_base_counts_log2	SRR453571_normalized_base_counts_log2
[truncated: 6,269 more rows]

[truncated: 3 more sheets: S.commune, S.pombe, T.melanosporum]
